# Supplementary material for: PIPI-C: A Combinatorial Optimization Framework for Identifying Post-translational Modification Hot-spots in Mass Spectrometry Data
Source: Mol Cell Proteomics. 2025 Dec 23;25(2):101494. doi: 10.1016/j.mcpro.2025.101494 (PMC12834927; doi:10.1016/j.mcpro.2025.101494)
Supplement: [Supplemental Table S2] [file mmc2.xlsx]

## Sheet: S5 Quantification results
UPSP	peptide	freeSeq	proteins	leading protein	PSM_1	PSM_2	PSM_3	PSM_4	PSM_5	PSM_6	PSM_7	PSM_8	PSM_9	PSM_10	PSM_11	PSM_12	PSM_13	PSM_14	PSM_15	PSM_16	PSM_17	PSM_18	PSM_19	PSM_20	PSM_21	PSM_22	PSM_23	PSM_24	PSM_25	PSM_26	PSM_27	PSM_28	PSM_29	PSM_30	Ratio_1	Ratio_2	Ratio_3	Ratio_4	Ratio_5	Ratio_6	Ratio_7	Ratio_8	Ratio_9	Ratio_10	Ratio_11	Ratio_12	Ratio_13	Ratio_14	Ratio_15
A0A024RBG1-L(229.163)	L(229.163)LGLFEQNQDRK	LLGLFEQNQDRK	sp|A0A024RBG1|NUD4B_HUMAN	A0A024RBG1	1	0	0	0	1	1	0	2	1	1	0	2	0	0	2	1	1	1	1	1	0	1	0	0	0	0	0	0	0	0	-0.223825	NA	NA	NA	0.516931	-0.536255	NA	0.432884	0.444301	0.123565	NA	0.0969062	NA	NA	-0.182403
A0A075B6I9-F(229.163)	F(229.163)SGSLLGGK	FSGSLLGGK	sp|P04211|LV743_HUMAN;sp|A0A075B6I9|LV746_HUMAN	A0A075B6I9	3	4	3	3	4	2	5	3	4	2	2	3	1	4	2	2	2	2	2	2	0	2	0	0	0	0	0	0	0	0	0.703716	0.6228	0.144329	0.993341	0.769885	0.243847	1.10883	-0.112299	0.0115749	0.341942	1.02107	0.343403	0.880064	0.684971	-0.542136
A0A075B6I9-F(229.163)-G(57.021)	F(229.163)SGSLLGG(57.021)K	FSGSLLGGK	sp|P04211|LV743_HUMAN;sp|A0A075B6I9|LV746_HUMAN	A0A075B6I9	1	2	4	2	2	2	2	2	2	2	3	1	2	2	1	3	0	3	2	0	0	1	0	0	0	0	0	0	0	0	0.326786	0.409025	0.482643	1.09529	0.647684	-0.0460463	0.664406	-0.280749	-0.915556	0.425882	0.857188	0.404182	1.18382	0.624346	0.192023
A0A075B6I9-F(229.163)-G(58.005)	F(229.163)SGSLLGG(58.005)K	FSGSLLGGK	sp|P04211|LV743_HUMAN;sp|A0A075B6I9|LV746_HUMAN	A0A075B6I9	1	1	2	1	4	3	2	4	3	1	1	3	2	1	1	2	0	3	1	0	0	3	0	0	0	0	0	0	0	0	0.251325	0.515533	0.288505	0.957806	1.03114	0.783309	1.15827	0.158217	0.724643	0.359012	0.938633	0.47118	1.18727	0.40034	0.183065
A0A075B6I9-H(229.163)	H(229.163)SWTPAR	HSWTPAR	sp|P04211|LV743_HUMAN;sp|A0A075B6I9|LV746_HUMAN	A0A075B6I9	3	0	4	2	3	3	2	2	2	3	1	2	3	2	5	1	1	2	3	2	2	3	0	0	0	0	0	0	0	0	0.816599	NA	0.26572	0.893993	0.735638	0.303807	0.624625	-0.214388	-0.106909	0.221127	0.432317	0.250389	0.843534	0.484819	0.21709
A0A075B6I9-S(229.163)	S(229.163)GSLLGGK	SGSLLGGK	sp|P04211|LV743_HUMAN;sp|A0A075B6I9|LV746_HUMAN	A0A075B6I9	0	1	1	1	1	1	0	1	2	1	2	1	1	1	0	0	0	0	3	2	0	0	0	0	0	0	0	0	0	0	NA	0.109068	-0.203807	-0.176478	0.819007	-0.10318	NA	-0.000798827	0.347853	-0.553001	1.05075	-0.425654	0.135497	0.57097	NA
A0A075B6I9-T(229.163)	T(229.163)LLYDTSNK	TLLYDTSNK	sp|A0A075B6I9|LV746_HUMAN	A0A075B6I9	2	2	3	4	4	2	3	2	1	2	2	3	3	3	5	2	2	1	2	2	0	2	0	0	0	0	0	0	0	0	0.112537	0.100306	-0.0742965	0.240651	1.27684	-0.00690596	0.493191	-0.366352	0.26104	-0.228519	1.67079	0.0109095	0.665718	0.761558	-0.0459799
A0A075B6I9-T(229.163)-S(14.016)	T(229.163)LLYDTS(14.016)NK	TLLYDTSNK	sp|A0A075B6I9|LV746_HUMAN	A0A075B6I9	1	2	2	2	1	2	2	3	1	1	2	2	0	2	1	2	0	1	1	2	0	1	0	0	0	0	0	0	0	0	0.20436	0.581158	0.0283428	1.48675	1.01109	-0.122857	0.479019	0.175549	0.32839	0.325259	0.743001	0.0625493	NA	0.404261	-0.550488
A0A075B6J6-F(229.163)-T(-30.011)	F(229.163)SGSTSGNTT(-30.011)TLTLSR	FSGSTSGNTTTLTLSR	sp|A0A075B6J6|LV322_HUMAN	A0A075B6J6	0	1	1	2	0	1	0	2	1	0	0	0	1	1	2	1	1	1	1	0	0	1	0	0	0	0	0	0	0	0	NA	0.484229	0.648233	1.54043	NA	0.124677	NA	0.269795	-0.427582	NA	NA	NA	0.844322	0.466546	-0.139243
A0A075B6J9-V(229.163)	V(229.163)SWYQQPPGTAPK	VSWYQQPPGTAPK	sp|A0A075B6J9|LV218_HUMAN	A0A075B6J9	2	3	2	0	1	3	2	0	4	2	2	2	2	1	0	2	1	0	2	0	0	0	0	0	0	0	0	0	0	0	0.615369	0.435406	0.564042	NA	0.512576	0.520844	1.01183	NA	0.0710639	0.75733	1.41584	0.546624	1.16879	0.303352	NA
A0A075B6K0-Y(229.163)	Y(229.163)AYWYQQK	YAYWYQQK	sp|A0A075B6K0|LV316_HUMAN	A0A075B6K0	2	3	1	2	2	2	3	4	4	2	5	3	3	2	1	1	3	2	2	3	0	2	0	0	0	0	0	0	0	0	0.611374	0.265959	1.14889	0.50117	0.466315	-0.743228	0.254397	0.219679	0.125395	0.785868	0.702645	0.357407	0.689684	0.424788	-0.315786
A0A075B6K4-R(229.163)	R(229.163)PSGLPER	RPSGLPER	sp|P01715|LV301_HUMAN;sp|A0A075B6K4|LV310_HUMAN	A0A075B6K4	2	3	1	0	4	0	1	2	2	0	3	2	2	0	4	1	1	3	4	1	0	3	0	0	0	0	0	0	0	0	-0.17248	0.753533	0.250802	NA	0.116719	NA	-0.696258	0.280503	-0.553126	NA	0.661247	-0.303675	-0.481782	NA	0.0212835
A0A075B6K4-S(229.163)	S(229.163)GQAPVLVLYEDSK	SGQAPVLVLYEDSK	sp|A0A075B6K4|LV310_HUMAN	A0A075B6K4	1	0	2	3	1	1	4	0	2	1	2	1	2	0	1	2	2	3	2	2	0	2	0	0	0	0	0	0	0	0	0.173507	NA	0.556141	0.438178	0.719681	-0.41211	0.65917	NA	0.180577	0.559319	1.25853	0.460766	0.7972	NA	-0.229022
A0A075B6K4-S(229.163)-S(14.016)	S(229.163)GQAPVLVLYEDS(14.016)K	SGQAPVLVLYEDSK	sp|A0A075B6K4|LV310_HUMAN	A0A075B6K4	2	1	4	1	1	2	1	2	2	1	1	2	1	2	2	0	2	1	1	3	0	2	0	0	0	0	0	0	0	0	0.438152	0.0597206	0.806868	0.809238	0.9688	0.0164762	0.885782	-0.10308	0.186392	0.755979	0.318791	0.119592	1.19118	0.499156	-0.0131606
A0A075B6K4-S(229.163)-S(27.011)	S(229.163)GQAPVLVLYEDS(27.011)K	SGQAPVLVLYEDSK	sp|A0A075B6K4|LV310_HUMAN	A0A075B6K4	2	2	1	2	2	2	3	0	2	2	2	2	1	1	2	1	2	1	2	2	0	1	0	0	0	0	0	0	0	0	0.361511	0.172914	0.174278	0.679084	0.723953	0.422509	0.978426	NA	0.495882	1.04539	1.05795	0.527932	1.24397	0.914547	-0.30656
A0A075B6K4-Y(29.974)	KY(29.974)AYWYQQK	KYAYWYQQK	sp|A0A075B6K4|LV310_HUMAN	A0A075B6K4	2	2	1	1	2	2	2	2	2	2	1	1	1	3	2	2	1	0	2	0	0	0	0	0	0	0	0	0	0	0	0.757628	-0.32362	0.130812	0.295287	0.878739	0.560078	0.802974	0.0163316	-0.119401	0.593105	1.42575	0.202228	0.218868	0.511905	0.16394
A0A075B6K5-A(229.163)	A(229.163)LGQTAR	ALGQTAR	sp|A0A075B6K5|LV39_HUMAN	A0A075B6K5	1	1	1	0	1	1	2	1	1	1	0	0	1	1	1	0	1	1	0	0	0	0	0	0	0	0	0	0	0	0	0.640427	0.273091	-0.10244	NA	1.04322	-0.0877139	0.526637	-0.368423	-0.599074	-0.599387	NA	NA	1.14674	-0.22199	-0.89073
A0A075B6K5-D(58.005)-N(-17.027)	D(58.005)SN(-17.027)RPSGLPER	DSNRPSGLPER	sp|A0A075B6K5|LV39_HUMAN	A0A075B6K5	1	0	1	1	0	1	1	0	0	1	0	1	1	1	1	1	1	1	0	1	0	1	0	0	0	0	0	0	0	0	-0.57488	NA	0.411101	0.431485	NA	0.185591	0.264923	NA	NA	-0.180209	NA	-0.233264	0.388036	0.250364	0.417948
A0A075B6K5-L(229.163)-G(72.021)-S(14.016)	L(229.163)TCGGNNLG(72.021)S(14.016)K	LTCGGNNLGSK	sp|A0A075B6K2|LV312_HUMAN;sp|A0A075B6K5|LV39_HUMAN	A0A075B6K5	0	1	2	1	1	1	1	0	1	0	1	3	1	1	1	1	1	2	1	1	0	1	0	0	0	0	0	0	0	0	NA	0.762568	1.35755	1.28921	0.292514	-0.864271	0.52488	NA	0.204391	NA	1.49194	0.261407	1.17621	0.691554	-0.278059
A0A075B6K5-P(229.163)	P(229.163)GQAPVLVL	PGQAPVLVL	sp|A0A0A0MS00|LV332_HUMAN;sp|A0A075B6K5|LV39_HUMAN;sp|P01714|LV319_HUMAN;sp|P01717|LV325_HUMAN;sp|P01718|LV327_HUMAN	A0A075B6K5	2	4	3	3	6	4	4	3	5	5	5	4	6	5	4	4	5	4	4	4	0	4	0	0	0	0	0	0	0	0	0.82075	1.24465	0.735134	0.941985	0.505651	0.522475	0.912678	0.310039	0.221954	0.582124	1.96657	0.736381	1.4136	0.65491	0.252767
A0A075B6K5-S(229.163)-L(-16.031)-L(0.959)	S(229.163)YELTQPL(-16.031)SVSVAL(0.959)GQTAR	SYELTQPLSVSVALGQTAR	sp|A0A075B6K5|LV39_HUMAN	A0A075B6K5	0	0	2	1	1	2	1	1	2	3	0	0	1	1	1	1	1	0	1	1	0	1	0	0	0	0	0	0	0	0	NA	NA	0.701071	0.506538	0.0668449	-0.510255	0.585234	-0.462781	-0.115314	0.740977	NA	NA	0.617661	0.464985	-0.344235
A0A075B6R2-V(229.163)	V(229.163)TLSVDK	VTLSVDK	sp|A0A075B6R2|HV404_HUMAN;sp|Q8IY26|PLPP6_HUMAN	A0A075B6R2	4	2	2	4	1	3	2	2	3	3	3	3	3	4	0	2	3	2	5	5	0	2	0	0	0	0	0	0	0	0	0.768492	0.389877	0.406434	1.35013	0.493287	-0.0340795	0.688814	-0.00997235	-0.00515187	0.696147	1.26766	0.662005	0.387033	0.511419	NA
A0A075B6S2-L(229.163)	L(229.163)LLYEV	LLLYEV	sp|A0A0A0MRZ7|KVD26_HUMAN;sp|A0A075B6S2|KVD29_HUMAN;sp|A2NJV5|KV229_HUMAN;sp|Q5TG30|RHG40_HUMAN	A0A075B6S2	1	1	2	2	2	2	2	1	2	3	2	1	1	1	2	3	1	2	2	3	0	2	0	0	0	0	0	0	0	0	0.222254	0.62624	1.18353	0.906436	1.04102	1.03089	0.643219	-0.109019	0.92359	0.214749	1.7894	-0.103473	1.73443	0.301244	-0.638294
A0A075B6S2-L(229.163)-F(-60.036)-D(-0.984)	L(229.163)LLYEVSNRF(-60.036)SGVPD(-0.984)R	LLLYEVSNRFSGVPDR	sp|A0A0A0MRZ7|KVD26_HUMAN;sp|A0A075B6S2|KVD29_HUMAN	A0A075B6S2	4	1	3	0	1	2	2	2	3	2	0	0	1	2	0	2	2	2	4	0	0	2	0	0	0	0	0	0	0	0	0.732766	-0.562792	0.616201	NA	0.366159	0.754786	0.650527	0.516682	0.714368	0.739136	NA	NA	1.16141	0.527652	NA
A0A075B6S2-L(229.163)-N(-14.975)-R(162.126)	L(229.163)LLYEVSN(-14.975)R(162.126)	LLLYEVSNR	sp|A0A0A0MRZ7|KVD26_HUMAN;sp|A0A075B6S2|KVD29_HUMAN	A0A075B6S2	2	0	3	1	1	1	1	1	2	1	0	2	0	0	0	1	1	0	1	0	0	1	0	0	0	0	0	0	0	0	0.956518	NA	0.645961	0.890308	1.05529	-0.252584	0.908787	-0.681463	-0.288834	0.0547211	NA	0.938842	NA	NA	NA
A0A075B6S2-P(229.163)	P(229.163)GQPPQLLLYEVSNR	PGQPPQLLLYEVSNR	sp|A0A075B6S2|KVD29_HUMAN	A0A075B6S2	0	1	2	2	0	1	2	2	1	2	1	0	2	0	1	2	2	1	0	0	0	3	0	0	0	0	0	0	0	0	NA	0.314546	0.600503	0.688826	NA	0.252846	1.1204	0.0684356	0.0989056	0.514084	1.06529	NA	0.575728	NA	0.352748
A0A075B6S2-T(229.163)	T(229.163)YLYWYLQK	TYLYWYLQK	sp|A0A075B6S2|KVD29_HUMAN;sp|A2NJV5|KV229_HUMAN	A0A075B6S2	1	1	1	2	2	2	1	1	2	2	2	0	0	2	1	1	2	1	0	2	0	2	0	0	0	0	0	0	0	0	0.430476	0.682259	0.445442	0.998641	1.0006	0.232145	1.52154	-0.712626	0.0687464	0.685631	1.67109	NA	NA	0.403536	-0.084504
A0A075B6S5-A(229.163)	A(229.163)ASTLQSGVPSR	AASTLQSGVPSR	sp|A0A087WSZ0|KVD08_HUMAN;sp|A0A0C4DH69|KV109_HUMAN;sp|A0A0C4DH67|KV108_HUMAN;sp|A0A075B6S5|KV127_HUMAN	A0A075B6S5	7	5	7	9	10	4	6	9	6	6	8	4	4	6	6	5	3	3	8	3	0	3	0	0	0	0	0	0	0	0	1.32915	0.576754	1.33364	1.38664	1.02161	0.379182	1.02673	0.568728	0.44417	1.37101	1.39741	0.584455	1.58879	1.26272	0.30237
A0A075B6S5-A(229.163)-L(15.011)	A(229.163)SQGL(15.011)SNYLAWYQQK	ASQGLSNYLAWYQQK	sp|A0A075B6S5|KV127_HUMAN	A0A075B6S5	1	0	2	2	2	1	1	1	1	2	1	3	2	1	1	1	0	2	2	1	0	2	0	0	0	0	0	0	0	0	1.25329	NA	0.79072	1.12132	0.526455	0.10233	0.590877	0.0613179	0.0661358	1.09752	0.311725	0.189302	1.09958	0.712579	0.530223
A0A075B6S5-A(229.163)-L(15.995)	A(229.163)SQGL(15.995)SNYLAWYQQK	ASQGLSNYLAWYQQK	sp|A0A075B6S5|KV127_HUMAN	A0A075B6S5	1	0	1	1	2	0	2	3	1	2	2	0	1	2	0	2	0	2	1	0	0	1	0	0	0	0	0	0	0	0	0.683797	NA	0.70208	0.627344	0.821899	NA	1.25708	0.0621899	0.125442	0.336915	1.17859	NA	1.04378	0.475907	NA
A0A075B6S5-A(229.163)-P(-10.021)	A(229.163)STLQSGVP(-10.021)SR	ASTLQSGVPSR	sp|A0A087WSZ0|KVD08_HUMAN;sp|A0A0C4DH69|KV109_HUMAN;sp|A0A0C4DH67|KV108_HUMAN;sp|A0A075B6S5|KV127_HUMAN	A0A075B6S5	1	0	1	1	2	1	1	1	0	1	3	0	2	1	1	1	1	3	2	1	0	0	0	0	0	0	0	0	0	0	0.545544	NA	0.815456	1.0492	0.760646	0.571073	0.561059	0.0712567	NA	0.279689	1.1745	NA	0.494832	0.463891	0.00400282
A0A075B6S5-A(229.163)-V(-28.031)	A(229.163)STLQSGV(-28.031)PSR	ASTLQSGVPSR	sp|A0A087WSZ0|KVD08_HUMAN;sp|A0A0C4DH69|KV109_HUMAN;sp|A0A0C4DH67|KV108_HUMAN;sp|A0A075B6S5|KV127_HUMAN	A0A075B6S5	0	2	3	3	2	3	0	0	2	6	3	3	1	0	0	2	3	0	2	1	0	0	0	0	0	0	0	0	0	0	NA	0.016066	1.1032	1.05099	0.683376	0.739982	NA	NA	0.122475	0.409137	1.85812	0.739569	1.32191	NA	NA
A0A075B6S5-A(229.163)-Y(-15.995)	A(229.163)SQGLSNY(-15.995)LAWYQQK	ASQGLSNYLAWYQQK	sp|A0A075B6S5|KV127_HUMAN	A0A075B6S5	1	2	1	0	2	1	1	0	1	1	0	1	1	1	1	1	0	1	0	0	0	0	0	0	0	0	0	0	0	0	0.225239	0.560358	0.712863	NA	0.559838	0.306599	1.02237	NA	-0.0717584	0.66723	NA	0.662402	0.531569	0.279721	-0.824212
A0A075B6S5-A(229.163)-Y(-76.031)	A(229.163)SQGLSNY(-76.031)LAWYQQK	ASQGLSNYLAWYQQK	sp|A0A075B6S5|KV127_HUMAN	A0A075B6S5	3	2	0	1	2	3	1	4	2	2	4	3	0	0	2	2	1	0	0	1	0	0	0	0	0	0	0	0	0	0	0.50754	0.681676	NA	1.0561	0.329073	0.538337	0.846372	0.505941	0.961474	0.879198	1.59889	0.566302	NA	NA	-1.0513
A0A075B6S5-D(229.163)	D(229.163)LQMTQSPSSLSASVGDR	DLQMTQSPSSLSASVGDR	sp|P01601|KVD16_HUMAN;sp|A0A075B6S5|KV127_HUMAN;sp|P01594|KV133_HUMAN	A0A075B6S5	2	2	3	3	1	4	3	3	8	3	5	2	4	4	4	1	1	2	4	4	0	3	0	0	0	0	0	0	0	0	0.396542	0.114029	0.427725	0.775626	0.521121	0.328603	0.505692	0.185445	0.0652413	0.266437	0.940467	0.427806	0.894991	0.557822	0.167992
A0A075B6S5-D(229.163)-D(-58.005)	D(229.163)LQMTQSPSSLSASVGD(-58.005)R	DLQMTQSPSSLSASVGDR	sp|P01601|KVD16_HUMAN;sp|A0A075B6S5|KV127_HUMAN;sp|P01594|KV133_HUMAN	A0A075B6S5	2	2	2	2	2	2	1	0	0	2	3	1	1	1	2	0	1	0	3	0	0	0	0	0	0	0	0	0	0	0	0.41366	0.157299	-0.428364	0.963	-0.0170863	0.560042	0.581821	NA	NA	0.230418	1.58737	0.810702	0.614892	0.151183	0.034233
A0A075B6S5-D(229.163)-D(13.068)-R(216.100)	D(229.163)LQMTQSPSSLSASVGD(13.068)R(216.100)	DLQMTQSPSSLSASVGDR	sp|P01601|KVD16_HUMAN;sp|A0A075B6S5|KV127_HUMAN;sp|P01594|KV133_HUMAN	A0A075B6S5	1	1	2	1	1	2	0	2	3	1	1	0	1	0	0	0	2	0	1	1	0	0	0	0	0	0	0	0	0	0	0.196114	1.76082	0.280927	0.398737	0.305843	-0.232796	NA	-0.304326	-0.265426	-0.344007	1.34853	NA	0.687848	NA	NA
A0A075B6S5-D(229.163)-V(14.016)	D(229.163)LQMTQSPSSLSASV(14.016)GDR	DLQMTQSPSSLSASVGDR	sp|P01601|KVD16_HUMAN;sp|A0A075B6S5|KV127_HUMAN;sp|P01594|KV133_HUMAN	A0A075B6S5	6	4	4	2	3	2	5	6	3	2	4	3	5	5	4	3	4	3	3	4	0	2	0	0	0	0	0	0	0	0	0.908469	0.148628	0.583817	0.990108	1.19089	0.238588	0.589124	0.142627	0.00892961	0.755015	1.93938	0.452207	0.99048	0.600381	-0.637251
A0A075B6S5-L(229.163)	L(229.163)AWYQQK	LAWYQQK	sp|A0A087WSY6|KVD15_HUMAN;sp|A0A087WSZ0|KVD08_HUMAN;sp|A0A0C4DH25|KVD20_HUMAN;sp|A0A0C4DH69|KV109_HUMAN;sp|P06312|KV401_HUMAN;sp|P0DP09|KV113_HUMAN;sp|A0A075B6S5|KV127_HUMAN;sp|A0A0B4J1Z2|KVD43_HUMAN	A0A075B6S5	4	4	4	3	5	4	2	5	4	2	5	3	5	3	4	2	3	5	3	3	0	5	0	0	0	0	0	0	0	0	0.671972	0.406219	0.715912	0.0200867	0.502482	0.0357876	-0.0497063	0.14303	0.00799087	-0.0629249	1.48709	0.440433	0.768737	0.408253	-0.115906
A0A075B6S5-L(229.163)-A(-14.016)	L(229.163)LLYA(-14.016)ASTLQSGVPSR	LLLYAASTLQSGVPSR	sp|A0A087WSZ0|KVD08_HUMAN;sp|A0A0C4DH69|KV109_HUMAN;sp|A0A0C4DH67|KV108_HUMAN;sp|A0A075B6S5|KV127_HUMAN	A0A075B6S5	2	2	2	4	5	4	5	4	4	2	3	4	5	3	2	2	3	2	3	1	0	0	0	0	0	0	0	0	0	0	0.229541	0.408055	0.610757	0.797016	0.427505	0.627597	1.78685	0.291527	0.507294	0.467152	0.904173	0.587368	1.01925	0.466785	-0.00298293
A0A075B6S5-L(229.163)-A(15.995)	L(229.163)LLYA(15.995)ASTLQSGVPSR	LLLYAASTLQSGVPSR	sp|A0A087WSZ0|KVD08_HUMAN;sp|A0A0C4DH69|KV109_HUMAN;sp|A0A0C4DH67|KV108_HUMAN;sp|A0A075B6S5|KV127_HUMAN	A0A075B6S5	2	1	1	1	1	1	2	0	4	3	1	4	2	0	0	1	1	0	1	0	0	2	0	0	0	0	0	0	0	0	1.07282	0.559382	0.456059	0.791744	0.413889	0.460298	0.426993	NA	0.463843	0.807773	1.07224	0.451874	0.787147	NA	NA
A0A075B6S5-L(229.163)-Q(0.984)	L(229.163)LLYAASTLQ(0.984)SGVPSR	LLLYAASTLQSGVPSR	sp|A0A087WSZ0|KVD08_HUMAN;sp|A0A0C4DH69|KV109_HUMAN;sp|A0A0C4DH67|KV108_HUMAN;sp|A0A075B6S5|KV127_HUMAN	A0A075B6S5	3	3	2	1	2	2	0	1	1	0	1	2	0	2	0	1	0	1	3	0	0	0	0	0	0	0	0	0	0	0	0.407404	0.653296	1.30732	1.15838	0.587524	0.325234	NA	0.278272	-0.0235636	NA	1.16431	1.06573	NA	0.805125	NA
A0A075B6S5-L(229.163)-Y(-15.995)	L(229.163)LLY(-15.995)AASTLQSGVPSR	LLLYAASTLQSGVPSR	sp|A0A087WSZ0|KVD08_HUMAN;sp|A0A0C4DH69|KV109_HUMAN;sp|A0A0C4DH67|KV108_HUMAN;sp|A0A075B6S5|KV127_HUMAN	A0A075B6S5	2	2	2	2	1	3	0	2	2	2	2	2	2	2	2	0	0	2	2	1	0	0	0	0	0	0	0	0	0	0	0.777379	1.35295	1.13712	0.680584	0.150235	1.38063	NA	0.315376	0.123602	1.00986	1.57717	1.26397	1.28958	0.723682	-0.0735833
A0A075B6S5-L(229.163)-Y(-76.031)	L(229.163)LLY(-76.031)AASTLQSGVPSR	LLLYAASTLQSGVPSR	sp|A0A087WSZ0|KVD08_HUMAN;sp|A0A0C4DH69|KV109_HUMAN;sp|A0A0C4DH67|KV108_HUMAN;sp|A0A075B6S5|KV127_HUMAN	A0A075B6S5	1	2	3	6	2	0	1	4	0	0	4	5	0	3	3	3	2	1	0	2	0	1	0	0	0	0	0	0	0	0	0.0247737	0.294233	0.622868	0.91305	0.866545	NA	1.10889	0.162459	NA	NA	0.910961	0.601761	NA	0.694292	0.133432
A0A075B6S5-N(229.163)	N(229.163)YLAWY	NYLAWY	sp|P06312|KV401_HUMAN;sp|A0A075B6S5|KV127_HUMAN	A0A075B6S5	2	1	1	1	0	1	1	1	0	0	1	1	1	1	0	1	1	0	1	0	0	1	0	0	0	0	0	0	0	0	1.1192	0.496744	0.885957	0.796363	NA	0.404631	1.43335	-0.299505	NA	NA	0.801976	1.21971	0.457902	0.382044	NA
A0A075B6S5-S(229.163)	S(229.163)NYLAWYQQK	SNYLAWYQQK	sp|A0A075B6S5|KV127_HUMAN	A0A075B6S5	3	4	6	2	3	1	2	3	3	9	2	4	5	4	5	5	2	3	3	4	0	4	0	0	0	0	0	0	0	0	1.35204	0.337402	0.666118	1.11361	0.808715	0.0845018	0.76693	0.245606	0.281871	0.563995	1.4074	0.51982	1.39218	0.212762	0.212248
A0A075B6S5-S(229.163)-P(-10.021)	S(229.163)TLQSGVP(-10.021)SR	STLQSGVPSR	sp|A0A087WSZ0|KVD08_HUMAN;sp|A0A0C4DH69|KV109_HUMAN;sp|A0A0C4DH67|KV108_HUMAN;sp|A0A075B6S5|KV127_HUMAN	A0A075B6S5	0	1	0	1	1	1	0	0	2	1	1	0	1	3	1	0	1	2	2	2	0	1	0	0	0	0	0	0	0	0	NA	-0.323121	NA	1.22539	1.14499	0.223248	NA	NA	0.373184	-0.457726	1.12583	NA	1.51194	0.229061	-0.906388
A0A075B6S5-Y(229.163)	Y(229.163)AASTLQSGVPSR	YAASTLQSGVPSR	sp|A0A087WSZ0|KVD08_HUMAN;sp|A0A0C4DH69|KV109_HUMAN;sp|A0A0C4DH67|KV108_HUMAN;sp|A0A075B6S5|KV127_HUMAN	A0A075B6S5	1	1	1	0	1	1	1	0	1	2	1	1	1	2	1	1	1	1	1	1	0	0	0	0	0	0	0	0	0	0	0.994551	0.491807	0.692252	NA	0.621182	-0.351839	-0.0471991	NA	-0.342411	-0.225838	1.39906	0.0371833	0.935955	-0.368764	-1.68179
A0A087WSY4-V(229.163)	V(229.163)TLSVDR	VTLSVDR	sp|A0A087WSY4|HV432_HUMAN	A0A087WSY4	2	2	3	4	3	3	1	2	1	2	2	1	1	1	2	2	3	2	2	1	2	2	0	0	0	0	0	0	0	0	0.250869	0.138238	0.50257	1.08073	0.746943	0.395378	0.349583	-0.0305993	-0.27059	0.348535	1.15983	0.0608977	-0.215931	0.615026	-0.226334
A0A087WSY6-Y(229.163)	Y(229.163)GASLR	YGASLR	sp|A0A087WSY6|KVD15_HUMAN;sp|P61513|RL37A_HUMAN;sp|P17405|ASM_HUMAN	A0A087WSY6	0	1	0	1	2	2	1	1	2	0	2	1	3	3	2	2	1	0	3	1	0	0	0	0	0	0	0	0	0	0	NA	-0.622126	NA	0.0886723	0.400644	0.123937	0.270538	-0.123394	-0.354473	NA	0.416666	-0.32735	0.170554	0.274147	-0.392446
A0A087WSZ0-A(229.163)	A(229.163)PELLLYAASTLQSGVPSR	APELLLYAASTLQSGVPSR	sp|A0A087WSZ0|KVD08_HUMAN	A0A087WSZ0	1	1	2	1	2	0	1	1	1	0	2	2	1	1	1	3	2	1	1	0	0	1	0	0	0	0	0	0	0	0	2.15436	-0.0110193	1.53434	0.727627	1.77282	NA	0.402026	0.172749	0.101243	NA	2.17537	2.10863	3.03081	0.636373	0.235404
A0A087WSZ0-A(229.163)-E(-0.984)	A(229.163)PE(-0.984)LLLYAASTLQSGVPSR	APELLLYAASTLQSGVPSR	sp|A0A087WSZ0|KVD08_HUMAN	A0A087WSZ0	1	2	1	1	1	1	0	0	2	0	1	1	1	3	0	0	0	1	0	2	0	1	0	0	0	0	0	0	0	0	0.391406	0.765994	0.984712	2.4395	0.27097	0.985043	NA	NA	0.635496	NA	1.20445	1.00624	0.843739	1.42742	NA
A0A087WSZ0-A(229.163)-E(-15.000)	A(229.163)PE(-15.000)LLLYAASTLQSGVPSR	APELLLYAASTLQSGVPSR	sp|A0A087WSZ0|KVD08_HUMAN	A0A087WSZ0	3	2	3	3	4	1	1	2	0	2	1	2	0	1	2	4	1	2	1	2	0	1	0	0	0	0	0	0	0	0	0.819268	0.66861	1.09131	1.28901	0.892949	0.49759	0.818514	0.194938	NA	0.231027	0.767975	0.766261	NA	0.886436	0.716949
A0A087WSZ0-A(34.063)-E(-72.021)	A(34.063)PE(-72.021)LLLYAASTLQSGVPSR	APELLLYAASTLQSGVPSR	sp|A0A087WSZ0|KVD08_HUMAN	A0A087WSZ0	3	2	2	4	0	3	2	2	2	0	3	2	1	4	0	1	2	3	0	0	0	0	0	0	0	0	0	0	0	0	0.79709	0.179463	1.15957	0.96184	NA	0.394941	0.908059	0.232869	0.202488	NA	1.29851	0.53664	0.897992	0.651874	NA
A0A087WSZ0-V(229.163)	V(229.163)TLSCR	VTLSCR	sp|A0A087WSZ0|KVD08_HUMAN;sp|A0A075B6H7|KV37_HUMAN	A0A087WSZ0	5	3	4	4	3	2	5	4	3	3	5	4	3	5	4	3	3	3	1	6	0	2	0	0	0	0	0	0	0	0	0.71615	0.120686	0.647664	0.98078	0.797169	0.00114787	0.865995	0.170151	0.260655	0.412617	0.985192	0.5503	1.09259	0.444187	-0.562738
A0A0A0MS14-A(229.163)-R(-41.074)	A(229.163)SGYTFTYR(-41.074)YLHWVR	ASGYTFTYRYLHWVR	sp|A0A0A0MS14|HV145_HUMAN	A0A0A0MS14	0	0	2	2	1	2	0	0	0	1	1	1	1	1	1	1	1	1	1	1	0	1	0	0	0	0	0	0	0	0	NA	NA	0.711614	0.800898	0.511788	-0.253325	NA	NA	NA	0.53848	0.358193	0.135996	0.290369	0.142238	0.28728
A0A0A0MS14-A(229.163)-R(-42.058)	A(229.163)SGYTFTYR(-42.058)	ASGYTFTYR	sp|A0A0A0MS14|HV145_HUMAN	A0A0A0MS14	1	1	1	1	1	1	2	1	0	0	1	1	1	2	1	1	0	1	2	1	0	0	0	0	0	0	0	0	0	0	0.600887	0.234329	0.576858	0.77249	0.517214	0.0747076	1.01153	-0.23285	NA	NA	0.833536	0.375233	0.539291	0.416923	-0.582643
A0A0A0MS14-A(229.163)-R(-55.053)	A(229.163)SGYTFTYR(-55.053)	ASGYTFTYR	sp|A0A0A0MS14|HV145_HUMAN	A0A0A0MS14	0	1	1	1	1	0	0	1	0	1	1	1	0	1	0	1	0	1	1	1	0	1	0	0	0	0	0	0	0	0	NA	-0.191349	0.705496	0.946135	0.0898394	NA	NA	0.0850477	NA	0.799843	0.849186	-0.133372	NA	0.377045	NA
A0A0A0MS14-S(210.162)-E(17.027)	S(210.162)E(17.027)DTAMYYCAR	SEDTAMYYCAR	sp|A0A0A0MS14|HV145_HUMAN	A0A0A0MS14	0	1	0	1	1	1	1	1	1	0	0	1	0	2	1	1	0	1	1	0	0	1	0	0	0	0	0	0	0	0	NA	0.304441	NA	1.29253	0.521699	0.206249	0.733155	0.250152	0.293748	NA	NA	0.447259	NA	0.246011	-1.71967
A0A0A0MS14-S(229.163)-E(-14.016)	S(229.163)E(-14.016)DTAMYYCAR	SEDTAMYYCAR	sp|A0A0A0MS14|HV145_HUMAN	A0A0A0MS14	3	2	2	0	0	0	3	0	1	3	2	1	0	0	0	3	3	2	3	3	0	2	0	0	0	0	0	0	0	0	0.618725	0.625073	0.868298	NA	NA	NA	0.828731	NA	0.384586	0.482596	1.69303	0.319754	NA	NA	NA
A0A0A0MS14-S(229.163)-E(-30.011)	S(229.163)E(-30.011)DTAMYYCAR	SEDTAMYYCAR	sp|A0A0A0MS14|HV145_HUMAN	A0A0A0MS14	1	2	1	1	1	1	1	1	2	1	2	2	0	1	0	0	1	0	1	1	0	1	0	0	0	0	0	0	0	0	0.884298	0.396623	-0.140701	0.72626	0.913323	0.0339595	0.624007	-0.151238	0.593348	-0.351795	1.0954	0.726814	NA	0.35695	NA
A0A0A0MS14-S(229.163)-E(-58.005)	S(229.163)E(-58.005)DTAMYY	SEDTAMYY	sp|A0A0A0MS14|HV145_HUMAN	A0A0A0MS14	1	1	0	1	1	1	1	1	0	1	1	1	0	1	2	1	1	0	0	0	0	0	0	0	0	0	0	0	0	0	1.31698	0.832773	NA	0.949866	0.282256	-0.215431	0.552281	0.0516783	NA	-0.165788	1.2729	0.0420683	NA	0.265048	0.636091
A0A0A0MS14-S(229.163)-M(-29.993)	S(229.163)M(-29.993)STAYMELSSLR	SMSTAYMELSSLR	sp|A0A0A0MS14|HV145_HUMAN	A0A0A0MS14	1	1	2	1	2	1	2	2	1	1	1	0	1	0	1	2	3	3	2	1	1	2	0	0	0	0	0	0	0	0	0.0140715	0.967823	0.101719	-0.175066	0.0350654	-0.092537	1.09832	0.0978032	-0.146579	-0.161735	1.33807	NA	0.985642	NA	-0.320396
A0A0A0MS14-S(229.163)-Y(-15.995)	S(229.163)EDTAMYY(-15.995)CAR	SEDTAMYYCAR	sp|A0A0A0MS14|HV145_HUMAN	A0A0A0MS14	1	1	0	1	1	0	0	1	1	1	0	2	1	1	1	0	1	1	1	0	0	1	0	0	0	0	0	0	0	0	0.368317	0.226597	NA	1.06914	0.794367	NA	NA	-0.0780243	0.280522	0.807587	NA	0.322444	0.771044	0.167314	-0.0122939
A0A0A0MS14-Y(229.163)	Y(229.163)LHWVR	YLHWVR	sp|A0A0A0MS14|HV145_HUMAN	A0A0A0MS14	3	3	2	3	2	3	2	2	4	2	1	1	3	2	4	2	3	1	1	2	0	1	0	0	0	0	0	0	0	0	0.938859	0.398567	1.06309	1.22235	0.982496	0.767988	0.283518	-0.271524	0.314114	0.373304	0.85177	0.480027	0.914598	1.19892	0.655838
A0A0A0MS15-A(229.163)	A(229.163)YGGTTEYAASVK	AYGGTTEYAASVK	sp|A0A0A0MS15|HV349_HUMAN	A0A0A0MS15	2	2	3	1	3	2	2	1	2	1	0	1	3	2	0	2	2	4	1	2	0	2	0	0	0	0	0	0	0	0	0.222625	0.563795	0.0464604	-0.122652	0.51199	0.958583	0.939924	-0.441766	-0.24895	0.237036	NA	0.179291	1.47958	0.696303	NA
A0A0A0MS15-L(229.163)	L(229.163)SCTASGFTF	LSCTASGFTF	sp|A0A0A0MS15|HV349_HUMAN	A0A0A0MS15	1	1	1	1	1	0	0	1	0	0	2	1	1	1	1	1	1	0	1	1	0	0	0	0	0	0	0	0	0	0	1.07171	0.253191	-0.0492403	0.514191	0.244624	NA	NA	0.4756	NA	NA	1.49594	0.616547	1.09163	0.671789	0.117846
A0A0A0MS15-S(229.163)	S(229.163)LAYLQMNSLK	SLAYLQMNSLK	sp|A0A0A0MS15|HV349_HUMAN	A0A0A0MS15	4	2	2	3	2	2	0	1	2	5	4	5	2	3	1	1	0	2	0	0	0	0	0	0	0	0	0	0	0	0	1.07945	-0.0634109	-0.160611	0.485722	0.802248	0.589297	NA	-0.570428	-0.0287515	0.803724	0.6573	0.447463	1.47657	0.74876	-0.123664
A0A0A0MS15-S(229.163)-L(14.975)	S(229.163)L(14.975)AYLQMNSLK	SLAYLQMNSLK	sp|A0A0A0MS15|HV349_HUMAN	A0A0A0MS15	2	1	1	0	0	1	0	1	1	2	2	0	2	0	1	1	2	1	1	1	0	1	0	0	0	0	0	0	0	0	0.728482	-0.232694	0.585046	NA	NA	0.141912	NA	-0.269159	-0.468201	1.12923	0.57937	NA	0.46162	NA	0.230865
A0A0A0MS15-T(229.163)-E(-14.016)	T(229.163)E(-14.016)DTAVYYCTR	TEDTAVYYCTR	sp|A0A0A0MS15|HV349_HUMAN;sp|A0A0B4J1V6|HV373_HUMAN	A0A0A0MS15	2	3	1	2	4	5	2	2	1	2	0	1	0	1	2	1	0	1	3	0	0	1	0	0	0	0	0	0	0	0	0.607891	1.63708	0.587647	1.26041	1.01274	1.45497	1.3419	0.151393	-0.0692505	0.259885	NA	0.780457	NA	0.725976	0.643531
A0A0A0MT36-E(13.979)	E(13.979)KVTLTCR	EKVTLTCR	sp|A0A0C4DH24|KV621_HUMAN;sp|A0A0A0MT36|KVD21_HUMAN	A0A0A0MT36	1	1	1	1	1	1	2	1	1	0	3	1	1	1	3	1	1	1	0	1	0	0	0	0	0	0	0	0	0	0	0.311252	0.533614	-0.279342	0.0561937	0.556179	-0.104292	0.852156	-0.327542	-0.26723	NA	1.00249	0.581567	0.283341	0.669319	0.864896
A0A0A0MT36-S(229.163)	S(229.163)QSLSGVPSR	SQSLSGVPSR	sp|A0A0A0MT36|KVD21_HUMAN;sp|A0A0C4DH26|KVD41_HUMAN	A0A0A0MT36	0	1	1	2	0	2	2	1	3	1	1	0	0	0	2	1	2	1	1	3	0	1	0	0	0	0	0	0	0	0	NA	0.266573	0.817791	1.29189	NA	0.365417	0.858136	-0.308743	0.0417665	0.683332	1.41075	NA	NA	NA	0.436597
A0A0A0MT36-Y(229.163)	Y(229.163)ASQSLSGVPSR	YASQSLSGVPSR	sp|A0A0A0MT36|KVD21_HUMAN;sp|A0A0C4DH26|KVD41_HUMAN	A0A0A0MT36	2	1	1	3	2	4	3	3	4	1	2	2	3	3	2	3	2	3	1	2	0	1	0	0	0	0	0	0	0	0	0.812358	0.506791	0.606126	0.664151	0.415444	0.246457	1.53314	0.341835	0.354115	0.759592	1.15618	0.420224	0.697059	0.0588439	-0.489723
A0A0B4J1U3-L(229.163)	L(229.163)LLYYDDLLPSGVSDR	LLLYYDDLLPSGVSDR	sp|A0A0B4J1U3|LV136_HUMAN	A0A0B4J1U3	2	3	1	2	1	3	2	1	1	1	3	1	2	7	2	1	2	1	1	2	0	1	0	0	0	0	0	0	0	0	0.291841	0.6779	0.222673	0.746946	0.744883	0.0603577	1.38385	0.0594815	0.266427	-0.0901217	1.55747	0.231427	1.50334	1.04335	0.291485
A0A0B4J1U3-S(229.163)	S(229.163)GVSDR	SGVSDR	sp|A0A0B4J1U3|LV136_HUMAN	A0A0B4J1U3	0	1	3	1	0	1	4	1	0	4	1	1	5	0	2	1	2	1	0	2	0	0	0	0	0	0	0	0	0	0	NA	0.515443	1.33338	1.60153	NA	0.726285	0.97401	-0.978642	NA	0.684011	1.43956	0.470057	1.86401	NA	0.162341
A0A0B4J1U7-G(229.163)	G(229.163)LEWLGR	GLEWLGR	sp|A0A0B4J1U7|HV601_HUMAN;sp|Q96M19|CL067_HUMAN	A0A0B4J1U7	2	0	3	2	2	2	1	3	0	3	3	3	4	2	2	3	2	4	1	3	0	2	0	0	0	0	0	0	0	0	0.444789	NA	0.525727	0.8112	0.609661	0.0397969	0.863672	-0.00745407	NA	0.468347	1.2421	0.6872	1.5458	0.8407	-0.0302365
A0A0B4J1U7-L(229.163)	L(229.163)EWLGR	LEWLGR	sp|A0A0B4J1U7|HV601_HUMAN;sp|Q96M19|CL067_HUMAN	A0A0B4J1U7	1	2	2	2	1	3	1	1	1	1	1	1	2	2	3	0	1	1	1	1	0	0	0	0	0	0	0	0	0	0	0.513769	0.265464	0.501113	-0.440563	0.474634	0.202755	0.428857	-0.0771041	-0.231732	-0.180073	1.25298	-0.525553	0.779075	0.817114	0.705007
A0A0B4J1U7-W(229.163)	W(229.163)YNDYAVSVK	WYNDYAVSVK	sp|A0A0B4J1U7|HV601_HUMAN	A0A0B4J1U7	1	2	2	0	1	1	0	0	0	2	1	1	0	1	1	2	0	1	0	2	0	3	0	0	0	0	0	0	0	0	0.787589	0.537678	1.2288	NA	-0.0122005	1.00514	NA	NA	NA	-0.200983	1.52048	0.717673	NA	0.369587	-0.585915
A0A0B4J1V0-A(229.163)	A(229.163)WMSWVR	AWMSWVR	sp|A0A0B4J1V0|HV315_HUMAN	A0A0B4J1V0	1	1	1	2	1	1	2	2	1	1	2	0	1	0	2	1	1	0	1	2	0	1	0	0	0	0	0	0	0	0	0.833004	0.163033	0.897093	0.702026	0.494007	0.550419	1.09908	-0.147123	0.682067	0.641186	0.672501	NA	0.211506	NA	0.264926
A0A0B4J1V0-D(229.163)	D(229.163)YAAPVK	DYAAPVK	sp|A0A0B4J1V0|HV315_HUMAN	A0A0B4J1V0	3	1	1	3	1	1	0	0	0	2	4	1	2	2	1	2	2	0	2	4	0	1	0	0	0	0	0	0	0	0	0.914121	-0.119078	1.42288	1.05508	0.89296	0.0897052	NA	NA	NA	0.480535	1.00858	0.386353	1.31617	0.723425	0.25819
A0A0B4J1V0-G(229.163)-R(-19.042)	G(229.163)LEWVGR(-19.042)LK	GLEWVGRLK	sp|A0A0B4J1V0|HV315_HUMAN	A0A0B4J1V0	0	0	2	0	2	1	1	3	0	1	1	2	2	3	2	1	1	5	1	1	0	2	0	0	0	0	0	0	0	0	NA	NA	0.605891	NA	1.56647	-0.383718	1.03001	-0.176402	NA	-0.0982079	0.890923	0.826377	1.15467	0.825193	0.420436
A0A0B4J1V0-G(229.163)-R(-43.017)	G(229.163)LEWVGR(-43.017)LK	GLEWVGRLK	sp|A0A0B4J1V0|HV315_HUMAN	A0A0B4J1V0	2	2	2	0	2	1	0	2	2	1	2	1	2	1	1	1	1	2	1	2	0	3	0	0	0	0	0	0	0	0	0.134884	-0.101912	0.446899	NA	0.260343	0.0362361	NA	-0.0909124	0.0775336	0.0373023	1.00376	0.0852744	1.20692	0.165382	-1.35295
A0A0B4J1V0-N(229.163)	N(229.163)AWMSWVR	NAWMSWVR	sp|A0A0B4J1V0|HV315_HUMAN	A0A0B4J1V0	2	3	5	7	2	2	2	1	3	2	1	3	0	5	1	2	5	5	3	4	0	3	0	0	0	0	0	0	0	0	-0.176009	0.465011	1.27494	0.960218	0.334336	0.0136375	1.81379	-0.410436	0.366906	0.697967	1.52643	0.23178	NA	0.743365	-0.370091
A0A0B4J1V0-N(229.163)-L(-14.016)	N(229.163)TL(-14.016)YLQMNSLK	NTLYLQMNSLK	sp|A0A0B4J1V0|HV315_HUMAN	A0A0B4J1V0	0	2	2	2	2	0	0	2	0	0	0	1	0	1	3	2	3	2	3	1	0	3	0	0	0	0	0	0	0	0	NA	0.245103	0.258511	0.548486	0.55598	NA	NA	0.41753	NA	NA	NA	0.641411	NA	0.453463	0.419253
A0A0B4J1V0-N(229.163)-M(-17.956)	N(229.163)TLYLQM(-17.956)NSLK	NTLYLQMNSLK	sp|A0A0B4J1V0|HV315_HUMAN	A0A0B4J1V0	1	2	1	2	1	1	2	1	1	2	1	0	1	2	3	1	0	1	2	0	0	2	0	0	0	0	0	0	0	0	1.21559	0.304537	1.25423	0.570332	0.0558551	0.709919	1.08026	-0.018551	-0.12499	0.405661	0.6367	NA	0.705341	0.50123	0.674521
A0A0B4J1V0-N(229.163)-M(15.995)	N(229.163)TLYLQM(15.995)NSLK	NTLYLQMNSLK	sp|A0A0B4J1V0|HV315_HUMAN	A0A0B4J1V0	2	2	1	1	1	1	2	2	2	1	0	2	2	0	2	0	0	0	1	3	0	0	0	0	0	0	0	0	0	0	-0.172018	0.193039	0.234667	0.457015	0.345372	-0.431361	0.893953	-0.20123	0.159669	0.400304	NA	0.153126	0.438678	NA	-0.0204484
A0A0B4J1V0-N(229.163)-Y(-15.995)	N(229.163)TLY(-15.995)LQMNSLK	NTLYLQMNSLK	sp|A0A0B4J1V0|HV315_HUMAN	A0A0B4J1V0	0	0	2	2	2	1	2	3	6	3	2	0	2	2	1	2	3	2	2	0	0	1	0	0	0	0	0	0	0	0	NA	NA	0.56807	0.578065	0.531447	-0.213324	0.966262	0.12216	0.333462	0.780161	1.34451	NA	0.842499	0.728783	-0.219318
A0A0B4J1V0-S(229.163)	S(229.163)KTDGGTTDYAAPVK	SKTDGGTTDYAAPVK	sp|A0A0B4J1V0|HV315_HUMAN	A0A0B4J1V0	2	1	0	1	1	1	1	1	1	0	1	1	0	1	1	0	1	2	0	0	0	0	0	0	0	0	0	0	0	0	-1.07551	-0.221264	NA	0.283241	0.136174	0.122336	1.27156	-0.245257	0.0438383	NA	1.11884	0.108723	NA	0.346389	0.194334
A0A0B4J1V0-T(229.163)	T(229.163)DGGTTDYAAPVK	TDGGTTDYAAPVK	sp|A0A0B4J1V0|HV315_HUMAN	A0A0B4J1V0	6	5	1	2	5	3	3	3	3	4	3	4	1	3	2	0	2	3	5	4	0	3	0	0	0	0	0	0	0	0	0.884085	0.425908	0.0188724	0.461704	0.472834	0.736649	1.55807	0.285523	0.495131	0.512739	1.31161	0.84509	0.93471	0.947535	0.247661
A0A0B4J1V0-T(229.163)-D(14.016)	T(229.163)DGGTTD(14.016)YAAPVK	TDGGTTDYAAPVK	sp|A0A0B4J1V0|HV315_HUMAN	A0A0B4J1V0	4	1	1	1	2	3	1	0	2	2	1	0	2	2	2	0	0	2	1	0	0	0	0	0	0	0	0	0	0	0	1.51204	0.0556612	0.886136	0.739468	1.18539	0.906418	0.711881	NA	-0.00211368	-0.627156	1.46588	NA	2.06552	2.02878	0.186101
A0A0B4J1V1-E(229.163)	E(229.163)VQLVESGGGLVK	EVQLVESGGGLVK	sp|A0A0B4J1V0|HV315_HUMAN;sp|A0A0B4J1V1|HV321_HUMAN	A0A0B4J1V1	4	2	5	2	2	2	4	2	3	7	4	2	5	4	2	4	3	5	3	2	0	2	0	0	0	0	0	0	0	0	0.440914	0.200105	0.109627	0.626372	0.349006	-0.230474	0.801144	-0.447561	-0.145898	0.62428	1.23897	0.177817	0.523334	0.438516	-0.550847
A0A0B4J1V1-E(229.163)-G(58.005)	E(229.163)VQLVESGGG(58.005)LVK	EVQLVESGGGLVK	sp|A0A0B4J1V0|HV315_HUMAN;sp|A0A0B4J1V1|HV321_HUMAN	A0A0B4J1V1	1	2	2	2	0	2	2	2	2	1	2	2	0	2	2	2	0	2	1	2	0	2	0	0	0	0	0	0	0	0	0.772904	0.18773	0.731134	0.645588	NA	0.407443	1.4537	-0.09691	-0.113562	0.467386	0.790998	0.507959	NA	0.241443	0.464682
A0A0B4J1V1-E(229.163)-G(72.021)	E(229.163)VQLVESGGGLVKPGG(72.021)SLR	EVQLVESGGGLVKPGGSLR	sp|A0A0B4J1V0|HV315_HUMAN;sp|A0A0B4J1V1|HV321_HUMAN	A0A0B4J1V1	1	1	1	1	1	0	0	0	0	0	1	1	1	1	0	1	0	2	1	1	0	1	0	0	0	0	0	0	0	0	0.534055	0.0325662	0.781039	0.938202	0.814555	NA	NA	NA	NA	NA	1.1381	0.569161	1.18096	0.47848	NA
A0A0B4J1V1-G(229.163)	G(229.163)LEWVSSL	GLEWVSSL	sp|A0A0B4J1V1|HV321_HUMAN;sp|A0A0C4DH36|HV338_HUMAN	A0A0B4J1V1	1	1	1	2	2	1	2	1	0	0	1	1	0	2	1	1	1	1	2	0	0	1	0	0	0	0	0	0	0	0	1.13035	-0.179441	0.104412	0.87489	0.962483	-0.0321182	0.915945	0.215131	NA	NA	1.33636	0.100114	NA	0.117162	-1.96055
A0A0B4J1V1-L(229.163)	L(229.163)VESGGGLVK	LVESGGGLVK	sp|A0A0B4J1V0|HV315_HUMAN;sp|A0A0B4J1V1|HV321_HUMAN;sp|P01762|HV311_HUMAN	A0A0B4J1V1	0	2	3	0	2	2	1	4	1	2	1	0	2	2	2	1	1	1	0	2	0	1	0	0	0	0	0	0	0	0	NA	0.256404	0.796266	NA	0.887924	0.0487247	0.613643	-0.148527	0.302706	0.365358	0.622708	NA	0.846628	0.466051	-0.049501
A0A0B4J1V1-S(229.163)	S(229.163)YSMNWVR	SYSMNWVR	sp|A0A0B4J1V1|HV321_HUMAN	A0A0B4J1V1	1	0	2	1	2	1	0	1	0	1	1	1	0	1	1	0	1	1	0	1	0	0	0	0	0	0	0	0	0	0	0.815163	NA	0.474117	0.475872	0.832622	-0.241714	NA	-0.295655	NA	0.0514999	1.23087	0.254284	NA	0.205816	-0.0904595
A0A0B4J1V1-Y(229.163)	Y(229.163)ADSVK	YADSVK	sp|A0A0B4J1V1|HV321_HUMAN;sp|A0A0C4DH35|HV335_HUMAN	A0A0B4J1V1	3	3	3	2	3	2	2	1	0	0	3	2	1	2	1	4	3	5	3	4	2	2	0	0	0	0	0	0	0	0	0.810677	0.0332462	0.2758	0.840234	0.906398	-0.000437298	0.146371	-0.309315	NA	NA	0.932988	0.384816	0.775266	0.369855	0.356434
A0A0B4J1V2-A(229.163)	A(229.163)LEWLAH	ALEWLAH	sp|A0A0B4J1V2|HV226_HUMAN	A0A0B4J1V2	2	1	1	1	0	1	1	1	1	1	1	1	1	2	1	2	1	1	1	1	0	0	0	0	0	0	0	0	0	0	0.963242	0.514217	0.48913	0.637264	NA	0.25605	0.80395	0.00403616	0.309086	-0.118703	1.50912	-0.202359	1.1061	0.681193	-0.578041
A0A0B4J1V2-A(229.163)-D(13.068)-E(216.100)	A(229.163)LEWLAHLFSND(13.068)E(216.100)K	ALEWLAHLFSNDEK	sp|A0A0B4J1V2|HV226_HUMAN	A0A0B4J1V2	0	0	1	1	0	0	0	1	1	2	1	2	0	2	1	1	1	1	2	0	0	1	0	0	0	0	0	0	0	0	NA	NA	-0.105764	0.216195	NA	NA	NA	-0.658845	0.673186	0.485783	1.53854	-0.307018	NA	0.514292	-0.346167
A0A0B4J1V2-M(229.163)	M(229.163)GVSWLR	MGVSWLR	sp|A0A0B4J1V2|HV226_HUMAN	A0A0B4J1V2	1	1	2	0	1	1	0	2	0	2	1	2	1	2	1	1	2	1	2	1	0	1	0	0	0	0	0	0	0	0	1.6381	0.458458	0.724619	NA	0.5977	0.438585	NA	-0.233841	NA	-0.000256002	1.40201	0.343414	0.623275	0.577103	0.9181
A0A0B4J1V2-S(229.163)	S(229.163)YSTSLK	SYSTSLK	sp|A0A0B4J1V2|HV226_HUMAN	A0A0B4J1V2	1	1	1	1	1	1	1	1	0	0	1	1	2	1	2	2	1	1	3	1	0	1	0	0	0	0	0	0	0	0	0.15384	0.442833	-0.263059	0.471775	0.605962	0.0264798	0.480992	-0.347365	NA	NA	1.56232	0.220499	0.791858	0.404539	0.922377
A0A0B4J1V6-A(229.163)	A(229.163)NSYATAYAASVK	ANSYATAYAASVK	sp|A0A0B4J1V6|HV373_HUMAN	A0A0B4J1V6	1	1	0	2	0	1	0	2	0	2	1	1	3	4	2	1	0	2	1	4	0	0	0	0	0	0	0	0	0	0	-0.141304	0.0127798	NA	-0.595509	NA	-0.323955	NA	0.402804	NA	0.605086	0.541958	-0.806985	0.0894319	0.748222	0.411512
A0A0B4J1V6-E(229.163)	E(229.163)VQLVESGGGLVQPGGSLK	EVQLVESGGGLVQPGGSLK	sp|A0A0B4J1V6|HV373_HUMAN	A0A0B4J1V6	2	1	1	0	0	2	0	2	2	0	2	1	1	1	3	3	1	0	3	2	0	1	0	0	0	0	0	0	0	0	0.854045	-0.203613	0.141038	NA	NA	0.164522	NA	0.171161	0.149169	NA	1.20203	0.225136	0.529748	0.905055	0.343694
A0A0B4J1X5-G(229.163)	G(229.163)LVWVSR	GLVWVSR	sp|A0A0B4J1X5|HV374_HUMAN	A0A0B4J1X5	2	1	3	1	3	0	1	2	1	2	1	1	1	0	3	2	1	1	1	1	0	0	0	0	0	0	0	0	0	0	0.691612	0.125202	0.999724	0.471544	0.602765	NA	0.526849	0.231452	0.159089	0.476351	0.871667	0.335556	1.26544	NA	0.211921
A0A0B4J1X5-L(229.163)	L(229.163)NSDGSSTSYADSVK	LNSDGSSTSYADSVK	sp|A0A0B4J1X5|HV374_HUMAN	A0A0B4J1X5	1	1	1	3	2	2	0	1	2	1	2	0	2	0	1	0	2	1	2	4	0	1	0	0	0	0	0	0	0	0	0.479839	0.0335015	0.679692	0.787843	0.584196	-0.594554	NA	-0.286117	-0.394732	0.0823441	1.33951	NA	0.635526	NA	0.0976187
A0A0B4J1X5-S(229.163)	S(229.163)TSYADSVK	STSYADSVK	sp|A0A0B4J1X5|HV374_HUMAN	A0A0B4J1X5	2	2	2	2	2	3	3	2	0	2	3	1	2	3	2	2	2	2	1	1	0	2	0	0	0	0	0	0	0	0	0.0788327	0.473897	0.451904	0.999458	0.985201	0.322159	1.28495	-0.0479029	NA	1.00116	1.26822	0.455501	1.14474	1.14721	0.345217
A0A0B4J1X5-Y(229.163)	Y(229.163)WMHWVR	YWMHWVR	sp|A0A0B4J1X5|HV374_HUMAN	A0A0B4J1X5	0	1	1	2	1	1	1	2	2	2	2	2	0	1	2	2	1	1	1	0	0	2	0	0	0	0	0	0	0	0	NA	0.53827	1.03115	0.645962	0.790779	0.22961	1.05609	-0.0720815	-0.275164	0.728491	1.00644	0.376816	NA	0.386563	0.520147
A0A0B4J1X8-T(229.163)	T(229.163)EDTALYYCAK	TEDTALYYCAK	sp|A0A0B4J1X8|HV343_HUMAN	A0A0B4J1X8	2	0	0	1	2	4	1	3	0	2	2	0	3	1	2	2	3	3	1	4	0	4	0	0	0	0	0	0	0	0	0.966237	NA	NA	0.974446	0.251153	0.337243	0.922486	-0.807639	NA	0.842985	1.5693	NA	0.455361	0.355601	-0.54312
A0A0B4J1X8-T(229.163)-A(28.031)	T(229.163)EDTALYYCA(28.031)K	TEDTALYYCAK	sp|A0A0B4J1X8|HV343_HUMAN	A0A0B4J1X8	2	2	2	2	2	3	2	2	3	1	3	2	4	1	1	2	2	0	4	0	0	2	0	0	0	0	0	0	0	0	0.306276	0.531519	0.783889	1.21331	0.541295	0.393853	1.24511	-0.687103	-0.205191	0.67255	1.68207	0.622615	0.908614	1.03442	0.509315
A0A0B4J1Y8-F(229.163)	F(229.163)SVLGSGLNR	FSVLGSGLNR	sp|A0A0B4J1Y8|LV949_HUMAN	A0A0B4J1Y8	0	0	0	1	1	1	2	1	1	1	0	1	2	3	1	0	1	1	2	1	0	1	0	0	0	0	0	0	0	0	NA	NA	NA	0.868081	0.602173	0.467357	1.67644	-0.679595	0.172955	0.436829	NA	-0.214963	0.604084	0.407594	0.0485385
A0A0B4J1Y8-V(229.163)	V(229.163)DWYQQRPGK	VDWYQQRPGK	sp|A0A0B4J1Y8|LV949_HUMAN	A0A0B4J1Y8	2	3	3	3	2	2	7	4	3	4	4	2	2	3	3	2	3	4	3	3	0	2	0	0	0	0	0	0	0	0	0.589678	-0.0116905	0.298894	0.763326	0.822076	0.347411	2.22072	-0.323861	0.324166	0.577963	1.30594	0.162366	0.955416	-0.173056	0.0527295
A0A0B4J1Y9-A(229.163)	A(229.163)NSYTTEYAASVK	ANSYTTEYAASVK	sp|A0A0B4J1Y9|HV372_HUMAN	A0A0B4J1Y9	2	2	1	1	2	2	3	2	2	1	1	0	2	2	2	2	2	2	1	3	1	1	0	0	0	0	0	0	0	0	0.721208	0.64334	0.33146	1.06206	0.952434	0.851063	1.27969	0.355948	-0.0276393	1.10987	1.26963	NA	1.49733	0.60794	0.398194
A0A0B4J1Y9-G(229.163)	G(229.163)LEWVGR	GLEWVGR	sp|A0A0B4J1V0|HV315_HUMAN;sp|A0A0B4J1Y9|HV372_HUMAN;sp|A0A0B4J1V6|HV373_HUMAN	A0A0B4J1Y9	2	1	2	1	2	2	1	2	1	1	1	0	1	2	1	1	2	1	0	1	0	2	0	0	0	0	0	0	0	0	0.701705	0.359042	0.401314	0.549468	0.201315	-0.2203	0.730775	-0.112019	-0.262577	0.483633	0.475992	NA	0.519169	0.55708	-0.189702
A0A0B4J1Y9-G(57.021)	G(57.021)LEWVGR	GLEWVGR	sp|A0A0B4J1V0|HV315_HUMAN;sp|A0A0B4J1Y9|HV372_HUMAN;sp|A0A0B4J1V6|HV373_HUMAN	A0A0B4J1Y9	1	1	2	1	0	1	1	1	1	1	1	2	0	1	1	1	0	1	0	1	0	0	0	0	0	0	0	0	0	0	-0.142594	-0.543779	0.271332	0.51986	NA	-0.671792	0.102193	-0.325175	-0.0482983	-0.403526	0.546674	-0.061448	NA	0.106108	0.431569
A0A0B4J1Y9-N(229.163)	N(229.163)SLYLQMNSLK	NSLYLQMNSLK	sp|A0A0B4J1Y9|HV372_HUMAN	A0A0B4J1Y9	3	2	3	4	4	6	1	2	2	1	0	2	1	1	4	3	0	2	3	4	0	1	0	0	0	0	0	0	0	0	1.05043	0.780612	0.737227	0.951725	0.793661	0.966264	0.942781	-0.109399	0.199647	0.937116	NA	0.390301	0.194503	0.492992	0.182764
A0A0B4J1Y9-N(229.163)-L(-14.016)	N(229.163)SL(-14.016)YLQMNSLK	NSLYLQMNSLK	sp|A0A0B4J1Y9|HV372_HUMAN	A0A0B4J1Y9	2	1	0	1	0	0	1	3	0	2	1	2	3	0	1	0	0	1	2	2	0	1	0	0	0	0	0	0	0	0	0.740772	0.333318	NA	0.665724	NA	NA	-0.335399	-0.06777	NA	0.721429	0.971525	0.423709	0.724698	NA	0.138091
A0A0B4J1Y9-N(229.163)-Y(-15.995)	N(229.163)SLY(-15.995)LQMNSLK	NSLYLQMNSLK	sp|A0A0B4J1Y9|HV372_HUMAN	A0A0B4J1Y9	2	2	4	4	4	3	2	3	2	2	3	0	3	1	2	2	0	0	1	0	0	2	0	0	0	0	0	0	0	0	0.466597	0.00844027	0.519066	1.02753	0.712475	0.564336	0.536943	0.279913	0.00284039	0.680222	1.31468	NA	1.50308	0.554011	0.46249
A0A0B4J1Y9-S(229.163)	S(229.163)YTTEYAASVK	SYTTEYAASVK	sp|A0A0B4J1Y9|HV372_HUMAN	A0A0B4J1Y9	1	1	2	1	1	1	1	1	0	1	1	1	2	0	2	1	1	0	1	2	0	1	0	0	0	0	0	0	0	0	0.448657	0.593376	0.889075	0.973319	0.583675	0.763286	0.749634	-0.420231	NA	1.21357	1.29683	0.992453	1.46934	NA	-0.251215
A0A0B4J1Y9-T(229.163)	T(229.163)EDTAVY	TEDTAVY	sp|A0A0B4J1V0|HV315_HUMAN;sp|A0A0A0MS15|HV349_HUMAN;sp|A0A0B4J1Y9|HV372_HUMAN;sp|A0A0B4J1V6|HV373_HUMAN	A0A0B4J1Y9	1	1	2	1	1	1	0	0	1	1	0	1	1	0	1	1	0	1	1	1	0	1	0	0	0	0	0	0	0	0	0.44682	0.248433	0.399453	0.814413	0.994372	0.345883	NA	NA	-0.147574	0.068824	NA	0.0417745	0.432284	NA	-0.246055
A0A0B4J1Y9-T(229.163)-Y(-15.995)	T(229.163)EDTAVYY(-15.995)CAR	TEDTAVYYCAR	sp|A0A0B4J1Y9|HV372_HUMAN	A0A0B4J1Y9	1	1	1	1	1	1	1	1	0	0	1	1	2	2	1	1	0	3	2	1	0	0	0	0	0	0	0	0	0	0	0.627908	-0.0777117	0.788843	1.27228	0.64398	0.15836	0.394484	-0.665269	NA	NA	0.398991	0.636776	0.446067	0.533775	-0.264898
A0A0B4J2A2-G(129.058)	KHTGSGLLSMANAGPNTNG(129.058)SQFFLCTAK	KHTGSGLLSMANAGPNTNGSQFFLCTAK	sp|A0A0B4J2A2|PAL4C_HUMAN;sp|P0DN37|PAL4G_HUMAN	A0A0B4J2A2	1	0	3	1	1	1	1	3	1	3	4	1	0	2	2	0	3	1	1	2	0	1	0	0	0	0	0	0	0	0	0.124549	NA	-0.031821	0.281588	-0.0417459	0.0985184	0.335703	0.318187	0.27592	0.254167	0.369784	0.112908	NA	0.0501956	0.185865
A0A0B4J2A2-T(-3.995)-L(-56.063)	KHT(-3.995)GSGLL(-56.063)SMANAGPNTNGSQFFLCTAK	KHTGSGLLSMANAGPNTNGSQFFLCTAK	sp|A0A0B4J2A2|PAL4C_HUMAN;sp|P0DN37|PAL4G_HUMAN	A0A0B4J2A2	2	2	2	1	0	2	2	0	3	2	3	1	2	4	1	1	1	1	0	3	0	3	0	0	0	0	0	0	0	0	0.456665	0.711409	0.516984	0.464443	NA	0.609815	0.684067	NA	0.332337	0.798034	1.26309	0.239344	1.12894	0.419721	0.332033
A0A0B4J2F0-M(229.163)	M(229.163)QLVQESEEK	MQLVQESEEK	sp|A0A0B4J2F0|PIOS1_HUMAN	A0A0B4J2F0	0	1	1	0	2	1	1	3	1	1	0	1	1	0	4	1	3	0	4	0	0	1	0	0	0	0	0	0	0	0	NA	-0.152212	-0.0205845	NA	0.501366	-0.462465	-0.298668	0.147355	-0.147061	0.053605	NA	-0.232361	-0.0964441	NA	0.238244
A0A0B4J2H0-A(229.163)	A(229.163)SGGTFSSYALSWVR	ASGGTFSSYALSWVR	sp|A0A0B4J2H0|HV69D_HUMAN;sp|P01742|HV169_HUMAN	A0A0B4J2H0	2	0	1	3	1	3	0	1	9	1	2	1	6	5	5	6	1	2	1	2	0	4	0	0	0	0	0	0	0	0	0.508818	NA	0.340726	0.636905	0.0576638	0.0175344	NA	0.0847746	0.281524	0.418665	0.882079	0.167287	1.27796	0.413786	0.223688
A0A0B4J2H0-M(229.163)	M(229.163)ELSSLR	MELSSLR	sp|P0DP01|HV108_HUMAN;sp|A0A0B4J2H0|HV69D_HUMAN;sp|P01743|HV146_HUMAN;sp|A0A0C4DH33|HV124_HUMAN;sp|A0A0A0MS14|HV145_HUMAN;sp|P01742|HV169_HUMAN;sp|A0A0C4DH29|HV103_HUMAN;sp|A0A0C4DH39|HV158_HUMAN;sp|A0A0G2JMI3|HV692_HUMAN	A0A0B4J2H0	1	1	1	1	1	1	1	2	1	1	1	0	0	2	1	1	1	1	2	1	0	2	0	0	0	0	0	0	0	0	1.95673	0.112586	0.757354	1.0626	0.63844	0.877061	1.93425	-0.2604	0.190082	-0.772544	2.00478	NA	NA	1.57272	0.272878
A0A0B4J2H0-Q(229.163)	Q(229.163)APGQGLEWMGGLLPLFGTANYAQK	QAPGQGLEWMGGLLPLFGTANYAQK	sp|A0A0B4J2H0|HV69D_HUMAN;sp|P01742|HV169_HUMAN	A0A0B4J2H0	2	0	1	1	1	0	1	1	2	1	2	1	0	1	0	2	1	2	1	0	0	1	0	0	0	0	0	0	0	0	0.385212	NA	-0.203565	-0.0640006	0.169895	NA	0.408464	-0.986519	-0.250015	0.251336	1.69096	0.181941	NA	0.888245	NA
A0A0B4J2H0-S(229.163)	S(229.163)EDTAVYY	SEDTAVYY	sp|A0A0B4J2H0|HV69D_HUMAN	A0A0B4J2H0	2	3	3	2	1	2	2	1	1	2	1	2	2	2	2	2	1	0	2	1	0	2	0	0	0	0	0	0	0	0	0.460131	0.00546888	0.508189	0.496403	0.628191	0.202306	0.613081	-0.349962	-0.0254166	0.00122139	0.151429	0.0974618	0.485406	0.429171	-0.17501
A0A0B4J2H0-S(229.163)-Y(-15.995)	S(229.163)EDTAVYY(-15.995)CAR	SEDTAVYYCAR	sp|P0DP01|HV108_HUMAN;sp|A0A0B4J2H0|HV69D_HUMAN;sp|P01743|HV146_HUMAN;sp|P01742|HV169_HUMAN;sp|A0A0C4DH29|HV103_HUMAN	A0A0B4J2H0	3	0	3	3	3	1	2	0	2	1	1	5	1	4	2	3	2	3	2	1	0	2	0	0	0	0	0	0	0	0	0.443779	NA	0.946369	1.08352	0.907147	0.186966	0.93122	NA	0.0929092	0.160688	1.43524	0.350696	0.683239	0.650823	0.409418
A0A0B4J2H0-V(229.163)	V(229.163)TLTADESTSTAYMELSSLR	VTLTADESTSTAYMELSSLR	sp|A0A0B4J2H0|HV69D_HUMAN	A0A0B4J2H0	2	1	2	1	2	2	2	2	1	1	3	1	2	1	0	1	0	3	2	2	0	2	0	0	0	0	0	0	0	0	0.450973	0.0485223	0.385828	0.516533	1.23137	0.785614	0.433917	0.143052	0.144039	0.138389	0.971648	0.432314	0.613656	0.645276	NA
A0A0C4DH25-	PATLSLSPGER	PATLSLSPGER	sp|A0A0C4DH25|KVD20_HUMAN;sp|P04433|KV311_HUMAN;sp|A0A0C4DH55|KVD07_HUMAN;sp|A0A0A0MRZ8|KVD11_HUMAN	A0A0C4DH25	0	1	1	1	1	1	1	1	1	1	0	1	1	1	0	0	1	1	1	1	0	1	0	0	0	0	0	0	0	0	NA	0.19456	0.696396	0.662753	0.501079	0.355163	0.347394	0.130854	0.152283	0.34327	NA	-0.287066	0.204359	0.0843591	NA
A0A0C4DH25-E(229.163)	E(229.163)LVLTQSPATL	ELVLTQSPATL	sp|A0A0C4DH25|KVD20_HUMAN;sp|P04433|KV311_HUMAN;sp|A0A0A0MRZ8|KVD11_HUMAN	A0A0C4DH25	4	2	2	7	1	3	4	8	5	5	0	4	4	3	5	5	4	6	3	5	0	6	0	0	0	0	0	0	0	0	1.08567	0.144819	0.77301	1.1096	0.526675	0.292246	0.609492	0.189922	0.295874	0.930097	NA	0.415911	0.508921	0.454011	0.421309
A0A0C4DH25-E(229.163)-E(-0.984)	E(229.163)LVLTQSPATLSLSPGE(-0.984)R	ELVLTQSPATLSLSPGER	sp|P04433|KV311_HUMAN;sp|A0A0C4DH25|KVD20_HUMAN;sp|A0A0A0MRZ8|KVD11_HUMAN	A0A0C4DH25	0	1	1	0	1	0	0	2	1	1	0	1	0	2	0	1	1	1	1	1	0	1	0	0	0	0	0	0	0	0	NA	0.440813	0.459497	NA	0.859217	NA	NA	0.245591	0.220168	0.393396	NA	0.176921	NA	0.489675	NA
A0A0C4DH25-E(229.163)-S(60.036)	E(229.163)LVLTQS(60.036)PATLSLSPGER	ELVLTQSPATLSLSPGER	sp|A0A0C4DH25|KVD20_HUMAN;sp|P04433|KV311_HUMAN;sp|A0A0A0MRZ8|KVD11_HUMAN	A0A0C4DH25	1	1	2	0	1	1	2	2	0	1	2	0	0	1	0	1	1	1	1	1	0	0	0	0	0	0	0	0	0	0	0.568774	0.620125	0.836428	NA	0.606678	0.570608	1.13225	0.441531	NA	0.451589	0.885473	NA	NA	0.612612	NA
A0A0C4DH25-G(229.163)	G(229.163)SGSGTDFTLTLSR	GSGSGTDFTLTLSR	sp|A0A0C4DH25|KVD20_HUMAN	A0A0C4DH25	1	2	1	2	2	1	2	1	1	1	1	2	1	1	0	0	3	0	2	1	0	1	0	0	0	0	0	0	0	0	0.39067	0.139248	0.349544	0.702133	0.504626	0.103477	0.976224	-0.155372	-0.388911	0.720592	0.930629	0.748361	0.560357	0.339796	NA
A0A0C4DH25-L(229.163)	L(229.163)LLYDASSR	LLLYDASSR	sp|A0A0C4DH25|KVD20_HUMAN	A0A0C4DH25	1	2	1	1	1	1	1	3	0	0	2	0	2	3	1	1	2	0	0	1	0	3	0	0	0	0	0	0	0	0	0.631696	0.249015	0.560443	1.01824	0.763657	0.30879	0.908879	-0.0357293	NA	NA	0.760555	NA	0.793707	0.713086	-0.277532
A0A0C4DH25-L(229.163)-S(14.016)	L(229.163)LLYDASS(14.016)R	LLLYDASSR	sp|A0A0C4DH25|KVD20_HUMAN	A0A0C4DH25	0	0	2	2	3	2	1	2	0	2	0	0	2	1	2	1	1	0	0	1	0	1	0	0	0	0	0	0	0	0	NA	NA	0.583438	0.946189	0.638671	0.0194891	1.47814	0.22619	NA	0.761422	NA	NA	0.329923	0.496927	-0.416032
A0A0C4DH25-L(229.163)-S(27.011)	L(229.163)LLYDASS(27.011)R	LLLYDASSR	sp|A0A0C4DH25|KVD20_HUMAN	A0A0C4DH25	0	0	2	1	3	3	2	2	0	1	0	0	3	3	2	1	2	0	0	2	0	2	0	0	0	0	0	0	0	0	NA	NA	0.771726	0.468843	0.835447	0.37708	1.38247	0.035083	NA	0.23935	NA	NA	1.22611	0.405463	0.120409
A0A0C4DH25-L(229.163)-S(27.995)	L(229.163)LLYDASS(27.995)R	LLLYDASSR	sp|A0A0C4DH25|KVD20_HUMAN	A0A0C4DH25	0	0	1	1	1	1	1	2	0	1	0	0	1	1	1	1	1	0	0	1	0	1	0	0	0	0	0	0	0	0	NA	NA	0.833338	1.12585	1.08503	0.625967	0.962316	-0.114946	NA	0.476745	NA	NA	1.00502	0.607706	-1.00409
A0A0C4DH25-L(229.163)-S(76.031)	L(229.163)LLYDASS(76.031)R	LLLYDASSR	sp|A0A0C4DH25|KVD20_HUMAN	A0A0C4DH25	0	0	1	1	1	1	1	1	1	2	0	0	1	1	1	1	0	0	0	1	0	2	0	0	0	0	0	0	0	0	NA	NA	0.848155	0.725831	0.303147	0.557873	1.14829	-0.286768	0.0751689	0.599503	NA	NA	1.27469	0.633691	-0.0900363
A0A0C4DH25-S(229.163)	S(229.163)GSGSGTDFTLTLSR	SGSGSGTDFTLTLSR	sp|A0A0C4DH25|KVD20_HUMAN	A0A0C4DH25	2	3	1	1	1	1	2	0	2	2	2	1	1	1	2	1	1	1	0	2	0	1	0	0	0	0	0	0	0	0	0.289212	0.44085	-0.191487	-0.226383	0.650506	-0.23831	-0.0109631	NA	-0.748322	-0.487427	0.634757	-0.447029	-0.211693	0.283636	0.218134
A0A0C4DH29-D(229.163)	D(229.163)TSASTAYMELSSLR	DTSASTAYMELSSLR	sp|A0A0C4DH29|HV103_HUMAN	A0A0C4DH29	0	0	3	2	2	2	0	0	2	1	1	1	2	1	1	3	0	2	2	4	0	2	0	0	0	0	0	0	0	0	NA	NA	0.668848	0.53667	0.667996	0.0710671	NA	NA	0.532471	0.240916	0.689138	0.398687	0.147004	0.207116	-1.13563
A0A0C4DH29-D(229.163)-S(14.016)	D(229.163)TSAS(14.016)TAYMELSSLR	DTSASTAYMELSSLR	sp|A0A0C4DH29|HV103_HUMAN	A0A0C4DH29	2	1	3	1	1	4	2	1	2	3	0	0	3	2	1	2	1	0	1	2	0	0	0	0	0	0	0	0	0	0	0.676042	0.37896	0.458178	0.596822	0.356664	0.137475	0.618142	0.431402	0.515056	0.518648	NA	NA	0.157247	0.451543	0.0892165
A0A0C4DH29-L(229.163)	L(229.163)EWMGWLNAGNGNTK	LEWMGWLNAGNGNTK	sp|A0A0C4DH29|HV103_HUMAN	A0A0C4DH29	2	0	0	2	3	3	2	0	2	2	0	1	1	0	0	2	1	1	2	1	0	1	0	0	0	0	0	0	0	0	0.371054	NA	NA	0.805748	0.127939	-0.222084	2.07127	NA	1.07131	0.0901816	NA	0.434302	0.112554	NA	NA
A0A0C4DH29-L(229.163)-N(0.984)	L(229.163)EWMGWLNAGNGN(0.984)TK	LEWMGWLNAGNGNTK	sp|A0A0C4DH29|HV103_HUMAN	A0A0C4DH29	1	1	2	0	1	1	1	1	2	2	0	0	2	2	1	1	0	0	0	1	0	0	0	0	0	0	0	0	0	0	0.610509	0.684522	0.183459	NA	1.1394	-0.0110189	0.513789	0.292331	0.532744	0.367779	NA	NA	1.12037	0.4582	-0.769852
A0A0C4DH30-A(229.163)-V(-28.031)	A(229.163)EDMAVYYCV(-28.031)R	AEDMAVYYCVR	sp|A0A0C4DH30|HV316_HUMAN	A0A0C4DH30	2	1	0	2	1	0	0	2	2	1	1	1	1	2	3	0	2	1	2	3	0	0	0	0	0	0	0	0	0	0	0.0299614	0.0844557	NA	1.01445	1.06018	NA	NA	-0.020839	0.123441	0.268546	1.53375	0.309405	0.83347	0.0540706	0.185459
A0A0C4DH30-H(229.163)	H(229.163)YVDSVK	HYVDSVK	sp|A0A0C4DH30|HV316_HUMAN	A0A0C4DH30	2	2	2	0	1	3	2	2	3	2	2	0	2	0	5	2	0	0	2	2	0	2	0	0	0	0	0	0	0	0	0.700291	0.454048	0.316725	NA	0.486445	0.391965	0.614588	-0.10341	0.261885	0.663418	1.89292	NA	1.01339	NA	0.292117
A0A0C4DH30-T(34.063)-H(14.016)	T(34.063)H(14.016)YVDSVK	THYVDSVK	sp|A0A0C4DH30|HV316_HUMAN	A0A0C4DH30	2	2	1	2	2	0	2	2	0	0	1	2	2	2	3	0	0	2	1	0	0	0	0	0	0	0	0	0	0	0	0.0638329	-0.164461	0.0292825	1.03928	0.704989	NA	0.997538	0.0233656	NA	NA	1.08954	0.517124	1.11162	0.555652	0.312937
A0A0C4DH30-T(34.063)-H(72.021)	T(34.063)H(72.021)YVDSVK	THYVDSVK	sp|A0A0C4DH30|HV316_HUMAN	A0A0C4DH30	1	1	1	3	1	2	1	1	1	2	1	1	1	1	1	1	2	1	0	0	0	1	0	0	0	0	0	0	0	0	0.268457	-0.362857	0.347227	0.42534	0.170689	0.247892	0.327208	-0.096815	-0.281434	0.291762	0.890904	0.458236	0.317707	0.671362	-1.1312
A0A0C4DH31-	QVQLVQSGAEVK	QVQLVQSGAEVK	sp|P0DP01|HV108_HUMAN;sp|A0A0C4DH31|HV118_HUMAN;sp|A0A0B4J2H0|HV69D_HUMAN;sp|P01743|HV146_HUMAN;sp|A0A0C4DH33|HV124_HUMAN;sp|P01742|HV169_HUMAN;sp|A0A0C4DH29|HV103_HUMAN;sp|P23083|HV102_HUMAN	A0A0C4DH31	1	1	1	1	0	1	1	1	1	2	1	1	1	1	1	2	2	1	2	2	0	0	0	0	0	0	0	0	0	0	0.51757	0.229971	0.411937	0.418909	NA	-0.0831714	0.748794	-0.165203	-0.526225	0.465383	1.20767	0.27558	0.398196	0.299319	-0.0504793
A0A0C4DH31-A(229.163)	A(229.163)SGYTFTSY	ASGYTFTSY	sp|P0DP01|HV108_HUMAN;sp|A0A0J9YVY3|HV741_HUMAN;sp|A0A0C4DH31|HV118_HUMAN;sp|P01743|HV146_HUMAN;sp|A0A0C4DH29|HV103_HUMAN	A0A0C4DH31	1	1	2	1	0	1	1	1	1	1	1	1	1	0	2	2	0	1	1	0	0	0	0	0	0	0	0	0	0	0	0.979796	0.230659	0.33603	0.596766	NA	0.0875895	0.82195	-0.113824	0.245152	-0.104497	1.12936	0.393164	0.763996	NA	0.0293237
A0A0C4DH31-G(229.163)	G(229.163)LSWVR	GLSWVR	sp|A0A0C4DH31|HV118_HUMAN	A0A0C4DH31	3	4	4	4	5	1	3	3	3	5	4	1	2	2	3	5	3	5	3	3	0	1	0	0	0	0	0	0	0	0	1.20774	0.488844	0.625191	1.67666	1.13057	0.340284	0.900248	0.160102	0.0427991	0.445198	1.65376	0.334568	0.459915	0.556087	0.424528
A0A0C4DH31-N(229.163)	N(229.163)GNTNYAQK	NGNTNYAQK	sp|A0A0C4DH31|HV118_HUMAN;sp|A0A0A0MS14|HV145_HUMAN	A0A0C4DH31	2	1	3	1	2	3	0	2	2	2	2	1	2	2	3	1	2	1	1	1	0	1	0	0	0	0	0	0	0	0	0.263606	0.499226	0.403064	0.841317	0.967241	0.0174368	NA	-0.381615	0.292806	-0.338771	1.36053	0.603341	-0.0889574	0.322819	0.629307
A0A0C4DH31-Q(229.163)-E(1.998)	Q(229.163)APGQGLE(1.998)WMGWLSAYNGNTNYAQK	QAPGQGLEWMGWLSAYNGNTNYAQK	sp|A0A0C4DH31|HV118_HUMAN	A0A0C4DH31	1	0	0	2	0	1	2	1	1	0	3	1	2	1	2	0	1	1	0	0	0	1	0	0	0	0	0	0	0	0	0.04761	NA	NA	0.230195	NA	-0.131876	0.325512	0.11012	-0.0638429	NA	1.71073	-0.456209	0.83417	0.212703	0.493514
A0A0C4DH31-S(229.163)	S(229.163)DDTAVY	SDDTAVY	sp|A0A0C4DH31|HV118_HUMAN;sp|P23083|HV102_HUMAN	A0A0C4DH31	2	4	2	2	0	2	1	2	3	2	1	2	1	2	1	2	2	2	2	1	0	2	0	0	0	0	0	0	0	0	0.339018	0.155564	0.579219	0.718235	NA	0.148751	-0.543172	-0.00610991	0.133966	0.0549207	0.907826	0.544661	0.203822	0.412286	-0.134188
A0A0C4DH31-S(229.163)-R(-55.053)	S(229.163)LR(-55.053)SDDTAVYYCAR	SLRSDDTAVYYCAR	sp|A0A0C4DH31|HV118_HUMAN	A0A0C4DH31	3	2	2	1	1	2	2	1	4	1	2	4	1	3	0	1	1	1	2	2	0	1	0	0	0	0	0	0	0	0	0.4249	0.0569443	0.266873	0.510373	0.26425	-0.0118629	0.123342	-0.358126	-0.0152109	-0.672882	1.27275	0.434399	0.924008	0.421746	NA
A0A0C4DH31-S(229.163)-R(-69.069)	S(229.163)LR(-69.069)SDDTAVYYCAR	SLRSDDTAVYYCAR	sp|A0A0C4DH31|HV118_HUMAN	A0A0C4DH31	1	2	1	2	1	1	2	2	2	2	2	1	0	0	2	0	1	0	1	2	0	1	0	0	0	0	0	0	0	0	0.374587	-0.0594942	-0.0460424	0.694748	0.133159	0.250322	0.801633	-0.110701	0.0744991	-0.186858	1.60236	0.267477	NA	NA	0.628336
A0A0C4DH31-S(229.163)-R(-85.064)	S(229.163)LR(-85.064)SDDTAVYYCAR	SLRSDDTAVYYCAR	sp|A0A0C4DH31|HV118_HUMAN	A0A0C4DH31	0	1	0	0	0	2	4	1	2	2	2	0	2	2	2	2	2	2	2	1	0	2	0	0	0	0	0	0	0	0	NA	0.26171	NA	NA	NA	0.22062	1.60016	0.0539844	0.356212	0.843203	1.43953	NA	1.3214	0.241896	0.700565
A0A0C4DH31-S(229.163)-R(-99.080)	S(229.163)LR(-99.080)SDDTAVYYCAR	SLRSDDTAVYYCAR	sp|A0A0C4DH31|HV118_HUMAN	A0A0C4DH31	2	1	2	2	2	2	1	1	2	1	2	2	2	1	1	2	1	0	0	1	0	0	0	0	0	0	0	0	0	0	0.374016	0.394474	2.67241	1.37833	0.673624	0.706222	0.544413	0.155963	0.327996	0.724853	0.91466	0.290753	1.35542	0.470282	0.0994417
A0A0C4DH31-S(229.163)-Y(-15.995)	S(229.163)DDTAVY(-15.995)YCAR	SDDTAVYYCAR	sp|A0A0C4DH31|HV118_HUMAN;sp|P23083|HV102_HUMAN	A0A0C4DH31	1	1	3	3	2	2	1	2	3	2	3	0	3	4	1	4	6	2	4	5	0	5	0	0	0	0	0	0	0	0	0.822077	0.340739	0.821685	0.93196	0.47226	0.319186	0.649381	0.225757	0.263117	1.24779	1.28534	NA	0.782511	0.606866	-0.765233
A0A0C4DH31-T(229.163)	T(229.163)NYAQK	TNYAQK	sp|A0A0C4DH31|HV118_HUMAN;sp|A0A0A0MS14|HV145_HUMAN;sp|A0A0C4DH39|HV158_HUMAN;sp|P23083|HV102_HUMAN	A0A0C4DH31	0	0	2	1	1	0	0	1	1	2	0	1	0	0	1	1	1	1	1	1	0	1	0	0	0	0	0	0	0	0	NA	NA	0.658496	0.945068	0.385452	NA	NA	-0.653703	-0.616962	0.442235	NA	0.425345	NA	NA	0.313454
A0A0C4DH31-V(229.163)	V(229.163)TMTTDTSTSTAYMELR	VTMTTDTSTSTAYMELR	sp|A0A0C4DH31|HV118_HUMAN	A0A0C4DH31	0	0	1	0	1	0	3	1	1	2	2	2	1	2	1	2	4	2	4	2	0	2	0	0	0	0	0	0	0	0	NA	NA	0.193983	NA	0.305093	NA	0.745454	-0.189201	-0.317351	0.307803	1.46659	0.690079	-0.316079	0.150891	-0.390111
A0A0C4DH31-V(229.163)-S(14.016)	V(229.163)TMTTDTSTS(14.016)TAYMELR	VTMTTDTSTSTAYMELR	sp|A0A0C4DH31|HV118_HUMAN	A0A0C4DH31	0	0	2	2	0	2	2	1	0	2	1	2	3	2	2	1	0	3	2	3	0	1	0	0	0	0	0	0	0	0	NA	NA	0.240647	0.4325	NA	0.0959535	0.420445	0.160371	NA	0.553723	1.40141	0.545876	0.656843	0.518888	-0.113071
A0A0C4DH31-V(229.163)-S(27.011)	V(229.163)TMTTDTSTS(27.011)TAYMELR	VTMTTDTSTSTAYMELR	sp|A0A0C4DH31|HV118_HUMAN	A0A0C4DH31	2	2	1	0	1	2	2	2	1	1	2	0	1	2	1	2	1	1	2	1	0	2	0	0	0	0	0	0	0	0	1.04322	0.290012	0.19351	NA	0.435213	0.780884	0.499364	-0.338742	0.387081	0.301918	1.16136	NA	0.133881	-0.356221	-0.117573
A0A0C4DH32-A(229.163)	A(229.163)EDTALY	AEDTALY	sp|A0A0C4DH32|HV320_HUMAN	A0A0C4DH32	3	1	2	2	2	2	0	2	0	2	2	2	2	2	1	2	0	1	0	1	0	0	0	0	0	0	0	0	0	0	0.802887	0.0739156	0.972583	0.96593	0.441427	0.162187	NA	0.459533	NA	0.0588216	0.502024	0.491828	0.8119	0.904113	-0.130198
A0A0C4DH32-A(229.163)-H(10.010)	A(229.163)EDTALYH(10.010)CAR	AEDTALYHCAR	sp|A0A0C4DH32|HV320_HUMAN	A0A0C4DH32	2	0	3	2	2	2	3	3	1	4	4	2	3	2	2	0	4	4	8	0	0	1	0	0	0	0	0	0	0	0	-0.246658	NA	0.433844	1.10662	0.873682	0.160031	0.824264	0.249296	0.141028	0.398723	0.902065	0.526936	1.08077	0.535551	-0.000385221
A0A0C4DH32-A(229.163)-H(26.004)-A(28.031)	A(229.163)EDTALYH(26.004)CA(28.031)R	AEDTALYHCAR	sp|A0A0C4DH32|HV320_HUMAN	A0A0C4DH32	2	0	0	0	4	3	2	0	0	1	0	3	2	2	0	2	4	2	1	3	0	5	0	0	0	0	0	0	0	0	0.427993	NA	NA	NA	0.986334	0.437281	0.884229	NA	NA	0.727778	NA	0.435693	1.45253	0.672264	NA
A0A0C4DH32-A(229.163)-H(4.979)-A(43.006)	A(229.163)EDTALYH(4.979)CA(43.006)R	AEDTALYHCAR	sp|A0A0C4DH32|HV320_HUMAN	A0A0C4DH32	0	0	0	0	0	2	0	1	1	1	1	1	1	2	1	0	1	2	1	1	0	1	0	0	0	0	0	0	0	0	NA	NA	NA	NA	NA	-0.236005	NA	-0.367391	0.157067	0.276753	0.840666	0.190466	0.638613	0.278749	-0.614127
A0A0C4DH32-E(229.163)	E(229.163)VQLVESGGGV	EVQLVESGGGV	sp|A0A0C4DH32|HV320_HUMAN	A0A0C4DH32	3	1	1	1	0	0	3	1	1	1	1	1	1	2	1	2	0	0	1	0	0	1	0	0	0	0	0	0	0	0	0.628133	0.396365	0.229999	0.597543	NA	NA	1.36618	0.108231	-0.244883	0.146443	1.27809	0.326208	1.05875	0.572485	-0.62087
A0A0C4DH33-V(229.163)	V(229.163)TMTEDTSTDTAYMELSSLR	VTMTEDTSTDTAYMELSSLR	sp|A0A0C4DH33|HV124_HUMAN	A0A0C4DH33	3	1	0	1	1	1	2	0	1	0	2	0	2	0	1	2	0	3	2	1	0	0	0	0	0	0	0	0	0	0	0.711808	0.052485	NA	0.952706	0.234322	0.126258	1.12792	NA	0.0403441	NA	0.676033	NA	0.405524	NA	-0.782595
A0A0C4DH34-	VTMSVDTSK	VTMSVDTSK	sp|A0A0C4DH34|HV428_HUMAN	A0A0C4DH34	1	1	1	1	1	1	1	1	0	1	1	0	1	1	2	0	0	1	2	1	0	1	0	0	0	0	0	0	0	0	0.163246	-0.0827559	0.024491	0.706223	-0.322507	-0.412897	-0.406518	-0.608052	NA	0.373593	0.829928	NA	1.01614	0.000556647	-0.26519
A0A0C4DH34-L(229.163)-V(-28.031)	L(229.163)SSVTAV(-28.031)DTAVYYCAR	LSSVTAVDTAVYYCAR	sp|A0A0C4DH34|HV428_HUMAN	A0A0C4DH34	1	0	1	1	1	4	3	5	2	3	4	1	2	3	5	3	0	3	5	5	0	3	0	0	0	0	0	0	0	0	0.222174	NA	0.265322	0.644514	0.356565	0.369455	0.545518	0.559143	-0.100337	0.572305	1.18278	0.294662	0.339357	0.604823	0.404418
A0A0C4DH34-M(229.163)	M(229.163)SVDTSK	MSVDTSK	sp|A0A0C4DH34|HV428_HUMAN	A0A0C4DH34	1	1	1	1	1	1	1	3	1	1	1	0	1	0	1	0	1	1	0	1	0	0	0	0	0	0	0	0	0	0	0.483071	-0.131239	0.741405	0.830585	1.55857	0.807079	1.22132	-0.25705	-0.233392	0.539705	1.84687	NA	2.04039	NA	-0.618177
A0A0C4DH34-V(229.163)	V(229.163)TMSVDTSK	VTMSVDTSK	sp|A0A0C4DH34|HV428_HUMAN	A0A0C4DH34	1	4	3	3	2	2	1	5	1	3	1	2	2	2	2	2	4	5	6	5	0	3	0	0	0	0	0	0	0	0	0.352943	0.736618	0.658832	1.25026	0.32142	-0.165807	0.58156	0.114789	-0.815948	0.403368	0.873519	0.643922	0.673861	0.870115	0.222018
A0A0C4DH34-V(229.163)-M(15.995)	V(229.163)TM(15.995)SVDTSK	VTMSVDTSK	sp|A0A0C4DH34|HV428_HUMAN	A0A0C4DH34	2	1	0	0	0	1	2	1	3	1	3	2	1	1	0	2	3	1	1	1	1	3	0	0	0	0	0	0	0	0	0.348932	0.413834	NA	NA	NA	0.344598	0.448621	-0.381715	0.0909106	0.393001	1.54825	0.318376	0.822411	0.498797	NA
A0A0C4DH34-V(229.163)-S(-15.995)	V(229.163)TMSVDTS(-15.995)K	VTMSVDTSK	sp|A0A0C4DH34|HV428_HUMAN	A0A0C4DH34	0	1	1	1	1	1	0	1	0	1	1	1	1	1	1	0	1	1	2	2	0	0	0	0	0	0	0	0	0	0	NA	0.135701	0.334185	1.12154	0.99947	0.409354	NA	-0.0413903	NA	0.419208	1.40404	0.607649	1.32662	0.204287	-0.733696
A0A0C4DH34-V(229.163)-T(-14.016)	V(229.163)T(-14.016)MSVDTSK	VTMSVDTSK	sp|A0A0C4DH34|HV428_HUMAN	A0A0C4DH34	1	1	2	1	1	2	1	0	0	1	2	1	2	1	0	1	2	0	3	2	0	3	0	0	0	0	0	0	0	0	0.433205	-0.0747375	0.514237	0.880172	0.550846	-0.0693634	0.713893	NA	NA	0.220157	1.06944	0.350454	0.753061	0.334226	NA
A0A0C4DH34-V(229.163)-T(12.036)	V(229.163)T(12.036)MSVDTSK	VTMSVDTSK	sp|A0A0C4DH34|HV428_HUMAN	A0A0C4DH34	1	0	3	0	1	1	1	1	1	1	2	1	2	0	1	1	1	1	2	0	0	0	0	0	0	0	0	0	0	0	0.712418	NA	0.815151	NA	0.412005	0.366299	0.835385	0.0829704	-0.231857	0.0136502	0.63033	0.478238	1.12167	NA	-0.0364672
A0A0C4DH35-A(229.163)-E(14.016)	A(229.163)E(14.016)DTAVYYCVR	AEDTAVYYCVR	sp|A0A0C4DH35|HV335_HUMAN	A0A0C4DH35	0	1	0	2	2	3	0	3	1	1	2	2	2	1	2	3	0	1	0	2	0	0	0	0	0	0	0	0	0	0	NA	0.0197558	NA	0.652367	0.900719	0.384826	NA	0.116021	0.141335	0.490093	1.16326	0.535845	0.975703	0.58189	-0.0894269
A0A0C4DH35-A(229.163)-V(31.972)	A(229.163)EDTAV(31.972)YYCVR	AEDTAVYYCVR	sp|A0A0C4DH35|HV335_HUMAN	A0A0C4DH35	1	1	1	1	0	1	1	1	1	1	1	1	0	0	1	1	1	2	1	1	0	1	0	0	0	0	0	0	0	0	0.785996	0.225402	0.266889	1.05246	NA	0.330758	0.813859	-0.408421	-0.11284	0.265244	0.54268	0.247667	NA	NA	0.194908
A0A0C4DH35-T(-15.995)-H(136.089)	T(-15.995)H(136.089)YADSVK	THYADSVK	sp|A0A0C4DH35|HV335_HUMAN	A0A0C4DH35	0	1	1	2	3	1	1	1	3	1	0	1	1	1	0	1	0	2	2	0	0	2	0	0	0	0	0	0	0	0	NA	-0.344052	0.827484	0.753778	0.990285	-0.38798	0.852072	-0.275812	0.487826	0.376308	NA	0.299706	0.629774	0.667635	NA
A0A0C4DH35-T(229.163)	T(229.163)HYADSVK	THYADSVK	sp|A0A0C4DH35|HV335_HUMAN	A0A0C4DH35	2	3	3	1	1	3	0	1	2	1	2	2	0	2	1	3	2	1	1	1	3	3	0	0	0	0	0	0	0	0	0.447656	0.110404	0.0689193	1.2971	0.325073	-0.284381	NA	0.00945354	-0.280507	0.402362	1.17548	0.164383	NA	0.290071	0.249147
A0A0C4DH35-T(229.163)-H(-22.032)	T(229.163)H(-22.032)YADSVK	THYADSVK	sp|A0A0C4DH35|HV335_HUMAN	A0A0C4DH35	2	2	1	1	1	0	3	3	2	3	4	1	0	3	2	3	0	0	2	2	0	2	0	0	0	0	0	0	0	0	0.669054	0.33425	1.03002	0.926146	0.878698	NA	0.634651	0.660287	0.191891	0.745233	1.16217	0.580645	NA	1.31117	0.584855
A0A0C4DH35-T(229.163)-H(-36.011)	T(229.163)H(-36.011)YADSVK	THYADSVK	sp|A0A0C4DH35|HV335_HUMAN	A0A0C4DH35	0	2	1	2	2	2	1	2	2	1	2	1	1	0	1	0	2	1	1	2	0	1	0	0	0	0	0	0	0	0	NA	0.212288	1.44441	0.500346	0.524223	0.711424	0.38819	-0.095739	0.0246444	0.666496	0.724669	0.698735	1.46168	NA	0.697464
A0A0C4DH35-T(229.163)-H(-37.990)	T(229.163)H(-37.990)YADSVK	THYADSVK	sp|A0A0C4DH35|HV335_HUMAN	A0A0C4DH35	3	2	2	1	2	1	2	0	2	3	1	1	0	1	2	3	0	2	1	2	0	1	0	0	0	0	0	0	0	0	0.645192	0.32068	0.926185	1.11094	0.960224	0.59268	0.889412	NA	-0.0105826	0.882697	0.947504	0.658767	NA	0.52456	0.258985
A0A0C4DH35-T(229.163)-H(-50.027)	T(229.163)H(-50.027)YADSVK	THYADSVK	sp|A0A0C4DH35|HV335_HUMAN	A0A0C4DH35	1	0	0	2	0	2	3	1	1	0	3	2	0	0	0	2	1	3	1	2	0	2	0	0	0	0	0	0	0	0	0.596013	NA	NA	0.737539	NA	0.0726185	0.821275	-0.459144	-0.213601	NA	1.69023	0.734587	NA	NA	NA
A0A0C4DH35-T(229.163)-H(-66.022)	T(229.163)H(-66.022)YADSVK	THYADSVK	sp|A0A0C4DH35|HV335_HUMAN	A0A0C4DH35	2	2	1	1	0	0	0	1	1	0	4	2	1	2	1	0	1	1	1	1	0	3	0	0	0	0	0	0	0	0	1.27494	0.580964	0.323521	1.597	NA	NA	NA	-0.206847	0.123901	NA	0.729323	0.0403866	0.497941	0.994528	0.0511218
A0A0C4DH35-T(229.163)-H(-8.016)	T(229.163)H(-8.016)YADSVK	THYADSVK	sp|A0A0C4DH35|HV335_HUMAN	A0A0C4DH35	2	0	0	1	0	1	1	1	1	0	0	2	1	1	1	1	0	1	1	1	0	1	0	0	0	0	0	0	0	0	0.753476	NA	NA	1.16163	NA	-0.277159	0.178534	0.383022	-0.525289	NA	NA	0.678037	1.02967	0.517105	-0.0213624
A0A0C4DH35-T(229.163)-H(10.010)	T(229.163)H(10.010)YADSVK	THYADSVK	sp|A0A0C4DH35|HV335_HUMAN	A0A0C4DH35	1	0	1	1	1	1	1	2	2	2	2	1	3	1	1	2	2	2	2	2	0	3	0	0	0	0	0	0	0	0	0.438012	NA	1.00201	0.925479	0.664241	0.19633	0.429262	-0.324968	0.0264498	0.29759	1.09627	0.794551	1.26395	0.395117	-0.522595
A0A0C4DH35-T(34.063)-H(72.021)	T(34.063)H(72.021)YADSVK	THYADSVK	sp|A0A0C4DH35|HV335_HUMAN	A0A0C4DH35	1	2	0	2	2	2	1	1	0	2	2	2	0	2	0	1	0	1	0	2	0	0	0	0	0	0	0	0	0	0	0.798861	0.240387	NA	1.07329	0.443357	0.578981	1.14085	-0.458156	NA	0.391094	1.11386	0.772675	NA	0.49625	NA
A0A0C4DH36-N(229.163)-T(-14.016)	N(229.163)T(-14.016)LYLQMNNLR	NTLYLQMNNLR	sp|A0A0C4DH36|HV338_HUMAN	A0A0C4DH36	1	2	2	0	1	0	1	1	2	1	1	1	0	0	1	2	2	1	2	1	0	2	0	0	0	0	0	0	0	0	0.60095	0.0349831	0.641634	NA	1.1756	NA	0.283465	-0.329827	0.266454	0.548164	0.661239	0.200049	NA	NA	-0.868994
A0A0C4DH36-N(229.163)-T(-30.011)	N(229.163)T(-30.011)LYLQMNNLR	NTLYLQMNNLR	sp|A0A0C4DH36|HV338_HUMAN	A0A0C4DH36	2	2	1	1	2	1	3	4	0	0	1	1	0	2	1	0	1	2	2	0	0	3	0	0	0	0	0	0	0	0	0.683858	0.100542	0.803884	0.512925	0.480586	-0.421294	1.24638	0.303159	NA	NA	0.570565	0.432144	NA	0.601416	0.294307
A0A0C4DH36-Q(229.163)	Q(229.163)MNNLR	QMNNLR	sp|A0A0C4DH36|HV338_HUMAN	A0A0C4DH36	0	0	1	1	1	2	1	1	1	1	1	1	0	1	0	1	1	1	1	1	0	1	0	0	0	0	0	0	0	0	NA	NA	0.142701	0.64639	0.876658	-0.0440529	-0.285789	-0.425336	0.474583	-0.533759	0.738859	-0.229043	NA	0.423293	NA
A0A0C4DH38-A(229.163)-M(-48.003)	A(229.163)SDTAM(-48.003)YYCAR	ASDTAMYYCAR	sp|A0A0C4DH38|HV551_HUMAN;sp|A0A0J9YXX1|HV5X1_HUMAN	A0A0C4DH38	1	1	1	1	1	1	0	1	0	0	1	1	0	1	1	1	1	1	1	0	0	0	0	0	0	0	0	0	0	0	0.693207	0.606042	0.917161	0.782881	0.592401	0.433202	NA	0.153278	NA	NA	1.29604	0.584057	NA	0.639797	0.00769531
A0A0C4DH38-A(229.163)-Y(-15.995)	A(229.163)SDTAMYY(-15.995)CAR	ASDTAMYYCAR	sp|A0A0C4DH38|HV551_HUMAN;sp|A0A0J9YXX1|HV5X1_HUMAN	A0A0C4DH38	1	1	2	0	2	2	2	2	2	1	1	3	1	3	2	1	2	2	2	2	0	2	0	0	0	0	0	0	0	0	0.307666	0.0487532	0.317196	NA	0.651977	0.298784	0.251339	0.197109	0.348027	0.52267	1.08274	0.415631	0.792906	0.195011	0.257113
A0A0C4DH38-E(229.163)	E(229.163)VQLVQSGAEVK	EVQLVQSGAEVK	sp|A0A0C4DH38|HV551_HUMAN;sp|A0A0J9YXX1|HV5X1_HUMAN;sp|A0A0G2JMI3|HV692_HUMAN	A0A0C4DH38	4	3	2	4	5	4	2	2	4	5	4	2	2	1	4	3	1	1	3	3	0	2	0	0	0	0	0	0	0	0	0.995815	-0.0352964	0.593952	0.759067	0.733855	0.136356	0.947366	-0.300632	-0.0456668	0.0579266	1.6549	0.486306	1.073	0.214484	-0.210902
A0A0C4DH38-E(229.163)-A(-14.016)	E(229.163)VQLVQSGA(-14.016)EVK	EVQLVQSGAEVK	sp|A0A0C4DH38|HV551_HUMAN;sp|A0A0J9YXX1|HV5X1_HUMAN;sp|A0A0G2JMI3|HV692_HUMAN	A0A0C4DH38	1	1	1	2	1	2	1	2	1	2	0	0	1	2	1	2	1	3	1	2	0	2	0	0	0	0	0	0	0	0	-0.129563	0.346427	0.542977	1.1619	0.636625	0.604587	0.769016	-0.0626468	-0.266342	0.721777	NA	NA	1.41595	0.444092	-0.249636
A0A0C4DH38-E(229.163)-A(15.995)	E(229.163)VQLVQSGA(15.995)EVK	EVQLVQSGAEVK	sp|A0A0C4DH38|HV551_HUMAN;sp|A0A0J9YXX1|HV5X1_HUMAN;sp|A0A0G2JMI3|HV692_HUMAN	A0A0C4DH38	2	1	2	1	1	1	1	2	2	2	2	2	0	4	1	2	0	0	1	0	0	0	0	0	0	0	0	0	0	0	1.29062	0.212223	0.283935	1.25537	0.650241	0.447041	0.184764	-0.261586	-0.356512	0.520186	1.84068	0.471946	NA	0.718408	0.739122
A0A0C4DH38-E(229.163)-A(26.016)	E(229.163)VQLVQSGA(26.016)EVK	EVQLVQSGAEVK	sp|A0A0C4DH38|HV551_HUMAN;sp|A0A0J9YXX1|HV5X1_HUMAN;sp|A0A0G2JMI3|HV692_HUMAN	A0A0C4DH38	2	2	2	2	4	4	2	2	1	2	2	2	2	2	4	2	2	2	2	4	0	2	0	0	0	0	0	0	0	0	0.64657	0.237582	0.597349	1.24092	1.20837	0.313489	0.788956	-0.224546	0.0753309	-0.145738	1.58945	0.532654	1.29363	0.316675	-0.358842
A0A0C4DH38-E(229.163)-A(30.011)	E(229.163)VQLVQSGA(30.011)EVK	EVQLVQSGAEVK	sp|A0A0C4DH38|HV551_HUMAN;sp|A0A0J9YXX1|HV5X1_HUMAN;sp|A0A0G2JMI3|HV692_HUMAN	A0A0C4DH38	3	2	2	1	2	2	2	2	1	1	1	2	4	3	2	1	2	2	1	2	0	1	0	0	0	0	0	0	0	0	0.954954	-0.0557002	1.03747	0.795786	0.71548	0.370161	1.03186	-0.0500772	0.15163	-0.370502	1.43137	0.318101	1.72543	0.448184	-0.576898
A0A0C4DH38-E(229.163)-E(-14.016)	E(229.163)VQLVQSGAE(-14.016)VK	EVQLVQSGAEVK	sp|A0A0C4DH38|HV551_HUMAN;sp|A0A0J9YXX1|HV5X1_HUMAN;sp|A0A0G2JMI3|HV692_HUMAN	A0A0C4DH38	2	5	2	5	4	4	1	1	3	2	3	2	2	2	4	2	2	2	1	4	0	0	0	0	0	0	0	0	0	0	0.357282	0.907079	1.45304	1.04351	0.600572	0.685221	0.831746	0.0988952	0.529743	0.407552	1.11862	0.372244	1.07437	0.426671	0.310414
A0A0C4DH38-E(229.163)-E(-58.005)	E(229.163)VQLVQSGAE(-58.005)VK	EVQLVQSGAEVK	sp|A0A0C4DH38|HV551_HUMAN;sp|A0A0J9YXX1|HV5X1_HUMAN;sp|A0A0G2JMI3|HV692_HUMAN	A0A0C4DH38	2	0	2	2	1	1	1	1	2	2	2	2	0	1	1	2	1	1	2	1	0	0	0	0	0	0	0	0	0	0	0.367748	NA	0.655367	0.613228	0.38571	0.0728656	0.148118	-0.856862	-0.04436	0.372914	0.977989	0.432406	NA	0.0970824	0.124363
A0A0C4DH38-E(229.163)-G(14.016)	E(229.163)VQLVQSG(14.016)AEVK	EVQLVQSGAEVK	sp|A0A0C4DH38|HV551_HUMAN;sp|A0A0J9YXX1|HV5X1_HUMAN;sp|A0A0G2JMI3|HV692_HUMAN	A0A0C4DH38	4	4	3	2	2	2	1	5	1	2	3	1	4	0	1	3	2	3	0	0	0	0	0	0	0	0	0	0	0	0	0.968493	0.411899	1.23267	1.1121	0.570622	0.493707	0.693915	0.125989	-0.000669973	0.401202	1.07269	0.748498	1.67148	NA	-0.114379
A0A0C4DH38-E(229.163)-G(72.021)	E(229.163)VQLVQSG(72.021)AEVK	EVQLVQSGAEVK	sp|A0A0C4DH38|HV551_HUMAN;sp|A0A0J9YXX1|HV5X1_HUMAN;sp|A0A0G2JMI3|HV692_HUMAN	A0A0C4DH38	0	1	1	1	1	0	0	1	1	1	2	1	0	2	0	1	0	0	2	2	0	2	0	0	0	0	0	0	0	0	NA	0.301386	0.621467	1.22358	0.848855	NA	NA	0.174857	0.223701	0.730524	1.70512	0.46959	NA	0.813541	NA
A0A0C4DH38-E(229.163)-V(-28.031)	E(229.163)VQLVQSGAEV(-28.031)K	EVQLVQSGAEVK	sp|A0A0C4DH38|HV551_HUMAN;sp|A0A0J9YXX1|HV5X1_HUMAN;sp|A0A0G2JMI3|HV692_HUMAN	A0A0C4DH38	2	2	4	0	1	0	0	1	2	2	1	3	1	1	2	2	2	4	2	2	0	0	0	0	0	0	0	0	0	0	1.01045	0.355541	0.780003	NA	0.603828	NA	NA	-0.29072	0.383363	0.114647	0.950162	0.277986	1.5525	0.775594	0.654297
A0A0C4DH38-E(229.163)-V(14.016)	E(229.163)VQLVQSGAEV(14.016)K	EVQLVQSGAEVK	sp|A0A0C4DH38|HV551_HUMAN;sp|A0A0J9YXX1|HV5X1_HUMAN;sp|A0A0G2JMI3|HV692_HUMAN	A0A0C4DH38	2	4	3	2	3	3	6	5	4	4	2	6	3	3	3	4	3	7	5	4	3	1	0	0	0	0	0	0	0	0	0.566054	0.529238	1.05776	0.916759	0.874833	0.451023	1.38182	0.0587545	0.50311	0.577817	0.863178	0.56205	1.32671	0.401117	0.404776
A0A0C4DH38-G(229.163)	G(229.163)LEWMGLLYPGDSDTR	GLEWMGLLYPGDSDTR	sp|A0A0C4DH38|HV551_HUMAN	A0A0C4DH38	6	7	6	7	7	6	7	7	8	7	6	5	7	9	11	6	4	5	8	5	0	5	0	0	0	0	0	0	0	0	1.7014	1.23563	0.94808	1.02922	0.828098	0.44345	1.73371	0.12904	0.292124	0.880491	1.54079	0.827202	0.879687	1.11384	0.989889
A0A0C4DH38-G(229.163)-D(14.016)	G(229.163)LEWMGLLYPGDSD(14.016)TR	GLEWMGLLYPGDSDTR	sp|A0A0C4DH38|HV551_HUMAN	A0A0C4DH38	1	0	1	2	1	2	1	4	2	1	1	0	1	0	2	1	2	3	3	2	0	1	0	0	0	0	0	0	0	0	0.604268	NA	0.633082	0.888829	0.572973	0.480963	0.914507	0.183179	0.750514	0.521153	0.579968	NA	0.586567	NA	0.516146
A0A0C4DH38-G(229.163)-D(21.982)	G(229.163)LEWMGLLYPGD(21.982)SDTR	GLEWMGLLYPGDSDTR	sp|A0A0C4DH38|HV551_HUMAN	A0A0C4DH38	0	0	0	0	0	1	1	1	1	0	1	1	1	1	1	2	1	2	1	1	0	1	0	0	0	0	0	0	0	0	NA	NA	NA	NA	NA	0.0877599	1.30144	0.0683934	-0.462167	NA	1.05316	-0.0831697	0.313341	0.32245	-0.451607
A0A0C4DH38-G(229.163)-G(30.011)	G(229.163)LEWMGLLYPG(30.011)DSDTR	GLEWMGLLYPGDSDTR	sp|A0A0C4DH38|HV551_HUMAN	A0A0C4DH38	1	3	1	0	1	1	0	0	1	0	2	2	1	0	2	2	0	1	1	2	0	1	0	0	0	0	0	0	0	0	0.874495	0.402901	0.494773	NA	0.765934	-0.0773581	NA	NA	-0.108368	NA	0.914562	0.805977	0.484344	NA	0.359677
A0A0C4DH38-G(229.163)-G(58.005)	G(229.163)LEWMGLLYPG(58.005)DSDTR	GLEWMGLLYPGDSDTR	sp|A0A0C4DH38|HV551_HUMAN	A0A0C4DH38	3	3	2	2	4	2	1	1	4	4	3	3	4	1	1	1	3	4	3	2	0	2	0	0	0	0	0	0	0	0	0.943937	0.381937	1.23473	1.05037	0.71345	0.520386	0.661153	-0.0274756	0.0647183	0.654576	1.33938	0.863159	1.29388	0.304152	0.445451
A0A0C4DH38-G(229.163)-T(-30.011)	G(229.163)LEWMGLLYPGDSDT(-30.011)R	GLEWMGLLYPGDSDTR	sp|A0A0C4DH38|HV551_HUMAN	A0A0C4DH38	4	2	0	1	2	2	1	0	1	2	2	2	1	2	0	1	1	1	1	2	0	1	0	0	0	0	0	0	0	0	-0.0991231	0.392939	NA	0.556986	0.829906	0.389392	1.02275	NA	0.36416	-0.122696	1.05313	0.471352	0.988011	0.642273	NA
A0A0C4DH38-G(229.163)-T(12.036)	G(229.163)LEWMGLLYPGDSDT(12.036)R	GLEWMGLLYPGDSDTR	sp|A0A0C4DH38|HV551_HUMAN	A0A0C4DH38	0	1	2	2	2	3	1	3	0	0	1	0	0	0	1	1	2	3	1	1	0	1	0	0	0	0	0	0	0	0	NA	0.565671	0.855582	1.22822	0.734094	0.53634	0.936558	0.0842705	NA	NA	1.09648	NA	NA	NA	0.0542871
A0A0C4DH38-G(229.163)-Y(-15.995)	G(229.163)LEWMGLLY(-15.995)PGDSDTR	GLEWMGLLYPGDSDTR	sp|A0A0C4DH38|HV551_HUMAN	A0A0C4DH38	0	0	2	2	0	2	2	0	0	0	2	2	1	1	1	1	1	2	3	2	2	2	0	0	0	0	0	0	0	0	NA	NA	1.07581	1.2328	NA	1.52908	1.14199	NA	NA	NA	1.6701	0.764986	1.19561	0.777127	0.757827
A0A0C4DH38-L(229.163)	L(229.163)QWSSLK	LQWSSLK	sp|A0A0C4DH38|HV551_HUMAN;sp|A0A0J9YXX1|HV5X1_HUMAN	A0A0C4DH38	4	3	3	3	4	3	5	2	3	3	5	4	4	5	4	4	3	4	4	5	0	3	0	0	0	0	0	0	0	0	1.61858	0.600261	0.318491	0.999335	1.28427	0.538047	1.68531	-0.0607186	-0.0895502	0.194902	1.87798	0.601444	2.0378	1.57705	0.515426
A0A0C4DH38-S(229.163)	S(229.163)LSTAYLQWSSLK	SLSTAYLQWSSLK	sp|A0A0C4DH38|HV551_HUMAN;sp|A0A0J9YXX1|HV5X1_HUMAN	A0A0C4DH38	5	4	5	6	5	5	3	6	5	5	7	5	5	4	10	8	2	7	8	3	0	7	0	0	0	0	0	0	0	0	0.77623	1.93533	0.720625	0.917267	0.536499	0.2185	1.0954	0.0429303	0.318462	0.268115	1.50832	0.077859	0.915491	0.597593	2.52585
A0A0C4DH38-S(229.163)-L(-12.036)	S(229.163)L(-12.036)STAYLQWSSLK	SLSTAYLQWSSLK	sp|A0A0C4DH38|HV551_HUMAN;sp|A0A0J9YXX1|HV5X1_HUMAN	A0A0C4DH38	1	2	2	0	1	1	1	1	2	1	1	1	2	2	2	0	0	1	0	0	0	0	0	0	0	0	0	0	0	0	0.663078	0.695577	0.669053	NA	0.716542	0.597223	0.732931	-0.0587381	0.0782596	0.572374	1.67905	0.449081	0.619085	0.499888	0.0441967
A0A0C4DH38-S(229.163)-L(14.975)	S(229.163)L(14.975)STAYLQWSSLK	SLSTAYLQWSSLK	sp|A0A0C4DH38|HV551_HUMAN;sp|A0A0J9YXX1|HV5X1_HUMAN	A0A0C4DH38	2	2	1	0	3	2	2	2	2	0	2	2	1	4	2	1	2	0	1	2	0	2	0	0	0	0	0	0	0	0	0.480737	-0.295012	0.946699	NA	0.593129	0.289555	0.965356	-0.23056	-0.158118	NA	1.18153	0.503016	0.800608	0.897361	0.263239
A0A0C4DH38-S(229.163)-S(14.016)	S(229.163)LS(14.016)TAYLQWSSLK	SLSTAYLQWSSLK	sp|A0A0C4DH38|HV551_HUMAN;sp|A0A0J9YXX1|HV5X1_HUMAN	A0A0C4DH38	3	0	2	1	1	2	2	3	3	3	4	3	3	3	3	3	1	3	2	3	0	2	0	0	0	0	0	0	0	0	0.477385	NA	0.695123	0.734201	1.08848	0.229249	1.09025	0.0581005	0.15266	0.766513	1.22348	0.519165	1.14721	0.681031	0.0202093
A0A0C4DH38-S(229.163)-S(27.011)	S(229.163)LSTAYLQWS(27.011)SLK	SLSTAYLQWSSLK	sp|A0A0C4DH38|HV551_HUMAN;sp|A0A0J9YXX1|HV5X1_HUMAN	A0A0C4DH38	0	3	3	2	2	0	2	0	0	2	4	3	6	5	4	0	3	4	0	2	0	2	0	0	0	0	0	0	0	0	NA	0.430864	0.554911	0.786541	0.722552	NA	1.52195	NA	NA	0.540759	1.29839	0.656475	2.00984	0.595854	0.566306
A0A0C4DH38-S(229.163)-Y(-15.995)	S(229.163)LSTAY(-15.995)LQWSSLK	SLSTAYLQWSSLK	sp|A0A0C4DH38|HV551_HUMAN;sp|A0A0J9YXX1|HV5X1_HUMAN	A0A0C4DH38	2	0	2	3	2	2	2	2	1	2	4	3	4	1	2	1	2	2	1	3	0	1	0	0	0	0	0	0	0	0	0.651912	NA	0.440283	0.896596	1.02775	-0.162884	1.53807	0.101053	0.403803	0.54136	0.957878	0.676	1.75671	0.641949	0.205704
A0A0C4DH38-T(229.163)	T(229.163)AYLQWSSLK	TAYLQWSSLK	sp|A0A0C4DH38|HV551_HUMAN;sp|A0A0J9YXX1|HV5X1_HUMAN	A0A0C4DH38	2	2	1	2	1	0	0	3	2	0	2	1	2	1	2	2	1	2	0	2	0	2	0	0	0	0	0	0	0	0	0.235829	-0.039706	0.525309	0.633586	0.958763	NA	NA	-0.0735853	-0.0166884	NA	1.46913	0.66933	1.82393	0.275577	-0.0203899
A0A0C4DH38-V(229.163)	V(229.163)QLVQSGAEVK	VQLVQSGAEVK	sp|P0DP01|HV108_HUMAN;sp|A0A0B4J2H0|HV69D_HUMAN;sp|A0A0C4DH31|HV118_HUMAN;sp|A0A0C4DH38|HV551_HUMAN;sp|P01743|HV146_HUMAN;sp|A0A0C4DH33|HV124_HUMAN;sp|A0A0J9YXX1|HV5X1_HUMAN;sp|A0A0C4DH29|HV103_HUMAN;sp|P01742|HV169_HUMAN;sp|A0A0G2JMI3|HV692_HUMAN;sp|P23083|HV102_HUMAN	A0A0C4DH38	3	2	1	2	2	2	2	4	2	2	1	1	2	3	2	4	1	3	2	3	0	3	0	0	0	0	0	0	0	0	1.32541	0.0939601	0.763672	1.08161	0.850865	0.402704	0.806496	0.0436014	0.188941	0.273313	0.926857	0.125122	1.36697	0.636519	-0.477825
A0A0C4DH38-W(229.163)	W(229.163)LGWVR	WLGWVR	sp|A0A0C4DH38|HV551_HUMAN	A0A0C4DH38	1	1	1	1	1	1	1	0	1	1	1	1	1	0	2	2	1	1	1	1	0	0	0	0	0	0	0	0	0	0	0.55042	0.0001999	1.10179	1.14189	0.843039	0.238204	0.865586	NA	-0.0149017	-0.0733249	1.66376	0.299228	1.40737	NA	0.141141
A0A0C4DH38-Y(229.163)	Y(229.163)SPSFQGQVTLSADK	YSPSFQGQVTLSADK	sp|A0A0C4DH38|HV551_HUMAN	A0A0C4DH38	8	8	7	5	5	5	4	6	8	6	7	9	7	8	9	6	7	4	7	8	0	4	0	0	0	0	0	0	0	0	0.951583	0.471755	1.08159	1.17997	0.979907	0.276888	1.73708	0.216409	0.446345	0.440136	1.45808	0.555208	0.814919	0.750775	0.274767
A0A0C4DH38-Y(229.163)-A(28.031)	Y(229.163)SPSFQGQVTLSA(28.031)DK	YSPSFQGQVTLSADK	sp|A0A0C4DH38|HV551_HUMAN	A0A0C4DH38	1	2	2	1	0	0	0	1	2	5	2	1	0	1	1	2	0	1	1	1	0	3	0	0	0	0	0	0	0	0	0.597742	0.291613	0.795081	0.821876	NA	NA	NA	0.0462801	0.189538	0.353247	1.41082	0.676838	NA	0.753846	-0.20297
A0A0C4DH38-Y(229.163)-Q(0.984)	Y(229.163)SPSFQ(0.984)GQVTLSADK	YSPSFQGQVTLSADK	sp|A0A0C4DH38|HV551_HUMAN	A0A0C4DH38	3	3	6	2	0	2	2	1	1	2	0	2	1	1	3	2	1	1	2	0	0	2	0	0	0	0	0	0	0	0	0.619516	0.509546	0.50639	0.693818	NA	0.0898207	0.549473	-0.0740412	0.0591255	0.741099	NA	0.829439	0.766616	0.372977	-0.117067
A0A0C4DH41-	QVQLQESGPGLVK	QVQLQESGPGLVK	sp|P01825|HV459_HUMAN;sp|P0DP08|HVD82_HUMAN;sp|A0A0C4DH34|HV428_HUMAN;sp|A0A0C4DH41|HV461_HUMAN;sp|A0A075B6R2|HV404_HUMAN;sp|P0DP07|HV431_HUMAN;sp|P0DP06|HVD34_HUMAN	A0A0C4DH41	1	2	1	2	1	3	1	1	2	2	2	0	2	1	1	2	2	2	2	2	0	1	0	0	0	0	0	0	0	0	0.33359	0.151429	0.28156	0.787541	0.377513	-0.0329769	0.707454	-0.129694	-0.0393458	0.425801	0.99858	NA	0.744519	0.464187	-0.408283
A0A0C4DH41-G(229.163)	G(229.163)LEWLGY	GLEWLGY	sp|P01825|HV459_HUMAN;sp|A0A087WSY4|HV432_HUMAN;sp|A0A0C4DH34|HV428_HUMAN;sp|A0A0C4DH41|HV461_HUMAN;sp|P0DP07|HV431_HUMAN;sp|P0DP06|HVD34_HUMAN	A0A0C4DH41	3	3	3	3	2	2	2	2	3	2	4	3	3	2	2	3	1	3	2	2	0	1	0	0	0	0	0	0	0	0	0.991095	0.464373	1.0619	1.1301	0.284047	0.400637	1.31687	0.16596	0.56799	0.0701359	1.4083	1.30795	0.98604	0.656746	0.302977
A0A0C4DH41-L(229.163)	L(229.163)QESGPGLVK	LQESGPGLVK	sp|P01825|HV459_HUMAN;sp|P0DP08|HVD82_HUMAN;sp|A0A0C4DH34|HV428_HUMAN;sp|A0A0C4DH41|HV461_HUMAN;sp|A0A075B6R2|HV404_HUMAN;sp|P0DP07|HV431_HUMAN;sp|P01824|HV439_HUMAN;sp|P0DP06|HVD34_HUMAN;sp|P0DOX3|IGD_HUMAN	A0A0C4DH41	0	1	3	2	2	3	2	5	2	1	2	1	2	3	2	2	2	2	2	5	0	0	0	0	0	0	0	0	0	0	NA	0.286538	0.953203	1.1013	1.06278	0.511237	1.33362	0.0383033	-0.486013	0.367293	1.31779	0.569147	1.18002	0.2072	-0.292426
A0A0C4DH41-Q(229.163)	Q(229.163)ESGPGLVK	QESGPGLVK	sp|P01825|HV459_HUMAN;sp|P0DP08|HVD82_HUMAN;sp|A0A0C4DH34|HV428_HUMAN;sp|A0A0C4DH41|HV461_HUMAN;sp|A0A075B6R2|HV404_HUMAN;sp|P01824|HV439_HUMAN;sp|P0DP07|HV431_HUMAN;sp|P0DP06|HVD34_HUMAN;sp|P0DOX3|IGD_HUMAN	A0A0C4DH41	3	3	2	0	4	3	0	0	1	2	0	2	2	1	2	1	2	1	1	1	0	1	0	0	0	0	0	0	0	0	1.29149	0.959385	0.154606	NA	0.857845	-0.110171	NA	NA	-0.049276	-0.604565	NA	-0.00917194	0.412835	-0.0910054	0.512996
A0A0C4DH41-V(229.163)	V(229.163)QLQESGPGLVK	VQLQESGPGLVK	sp|P01825|HV459_HUMAN;sp|P0DP08|HVD82_HUMAN;sp|A0A0C4DH34|HV428_HUMAN;sp|A0A0C4DH41|HV461_HUMAN;sp|A0A075B6R2|HV404_HUMAN;sp|P0DP07|HV431_HUMAN;sp|P0DP06|HVD34_HUMAN	A0A0C4DH41	0	1	1	0	0	1	1	2	0	2	2	2	1	1	1	1	2	0	1	1	0	0	0	0	0	0	0	0	0	0	NA	0.553264	0.90219	NA	NA	-0.0629802	0.909516	-0.297864	NA	0.776945	0.857173	0.527758	0.733633	0.401897	0.0211323
A0A0C4DH43-F(229.163)	F(229.163)YSTSLK	FYSTSLK	sp|A0A0C4DH43|HV70D_HUMAN	A0A0C4DH43	1	2	0	2	1	0	1	2	0	2	1	1	2	2	2	2	1	2	0	1	0	3	0	0	0	0	0	0	0	0	1.48954	0.735606	NA	0.821152	0.521819	NA	0.848439	0.0660783	NA	0.181432	1.62605	1.14095	1.89753	0.606897	0.460313
A0A0C4DH55-L(229.163)	L(229.163)SWYQQK	LSWYQQK	sp|A0A0C4DH55|KVD07_HUMAN	A0A0C4DH55	3	0	0	2	2	1	2	3	1	2	0	1	0	2	0	1	1	2	1	1	0	0	0	0	0	0	0	0	0	0	1.00341	NA	NA	1.08387	0.874109	0.457139	0.728739	-0.0961317	0.224809	-0.249452	NA	0.397407	NA	0.873645	NA
A0A0C4DH55-Y(229.163)	Y(229.163)LSWYQQK	YLSWYQQK	sp|A0A0C4DH55|KVD07_HUMAN	A0A0C4DH55	1	0	4	2	3	2	2	3	3	2	2	3	1	2	0	1	1	1	1	3	0	4	0	0	0	0	0	0	0	0	0.514086	NA	0.68153	1.18462	1.30155	0.293638	1.17191	0.0788628	-0.133266	0.714323	1.35826	0.229593	1.19906	0.647081	NA
A0A0C4DH67-M(229.163)	M(229.163)TQSPSSFSASTGDR	MTQSPSSFSASTGDR	sp|A0A0C4DH67|KV108_HUMAN	A0A0C4DH67	0	0	1	2	0	2	1	1	1	1	1	1	0	1	1	1	2	2	0	0	0	1	0	0	0	0	0	0	0	0	NA	NA	0.891571	1.04254	NA	-0.103381	0.990108	-0.447965	-0.351161	0.318095	0.812024	-0.160806	NA	0.662613	-0.104964
A0A0C4DH68-D(229.163)	D(229.163)LVMTQTPLSSPVTLGQPASLSCR	DLVMTQTPLSSPVTLGQPASLSCR	sp|A0A0C4DH68|KV224_HUMAN	A0A0C4DH68	1	1	1	1	1	1	1	1	2	1	0	0	0	1	1	1	1	1	4	0	0	0	0	0	0	0	0	0	0	0	0.546215	0.412757	1.0878	0.685778	0.752444	-0.281195	0.658827	0.222926	0.404766	0.441831	NA	NA	NA	0.665889	0.0494034
A0A0C4DH68-F(229.163)-D(14.016)	F(229.163)SGSGAGTD(14.016)FTLK	FSGSGAGTDFTLK	sp|A0A075B6R9|KVD24_HUMAN;sp|A0A0C4DH68|KV224_HUMAN	A0A0C4DH68	2	4	4	0	2	1	2	1	0	0	2	2	1	1	2	2	2	2	0	2	0	0	0	0	0	0	0	0	0	0	1.07333	0.963473	0.812451	NA	1.00414	0.173004	0.984648	0.096492	NA	NA	1.07062	0.456806	1.14631	0.800195	-0.150936
A0A0C4DH68-S(229.163)	S(229.163)GSGAGTDFTLK	SGSGAGTDFTLK	sp|A0A075B6R9|KVD24_HUMAN;sp|A0A0C4DH68|KV224_HUMAN	A0A0C4DH68	0	1	1	0	1	1	0	1	0	0	1	0	1	1	1	0	1	1	1	1	0	1	0	0	0	0	0	0	0	0	NA	-0.153518	0.110121	NA	0.963538	0.110931	NA	-0.370225	NA	NA	0.244576	NA	-0.27858	0.239011	0.317305
A0A0C4DH69-	GLSSYLAWYQQK	GLSSYLAWYQQK	sp|A0A087WSZ0|KVD08_HUMAN;sp|A0A0C4DH69|KV109_HUMAN;sp|A0A0C4DH67|KV108_HUMAN;sp|A0A0B4J1Z2|KVD43_HUMAN	A0A0C4DH69	1	4	2	2	1	1	1	0	3	0	2	4	3	1	1	1	3	3	1	2	0	1	0	0	0	0	0	0	0	0	0.850465	0.246415	0.523824	0.996714	0.320239	-0.0949494	1.53068	NA	0.0478036	NA	0.703276	0.711263	0.838074	0.204464	0.300367
A0A0C4DH69-D(229.163)	D(229.163)LQLTQSPSFLSA	DLQLTQSPSFLSA	sp|A0A0C4DH69|KV109_HUMAN	A0A0C4DH69	2	2	5	6	4	3	3	2	5	2	3	3	4	3	4	1	5	3	3	3	0	1	0	0	0	0	0	0	0	0	0.596082	0.14881	0.414231	0.848466	0.846958	1.14359	1.78471	0.0825656	0.36963	0.465775	1.31327	0.674676	1.18208	0.514	-0.0530107
A0A0C4DH69-D(229.163)-V(14.016)	D(229.163)LQLTQSPSFLSASV(14.016)GDR	DLQLTQSPSFLSASVGDR	sp|A0A0C4DH69|KV109_HUMAN	A0A0C4DH69	1	1	2	3	2	0	0	1	1	4	4	2	1	2	2	0	0	2	1	1	0	0	0	0	0	0	0	0	0	0	0.445365	0.242717	1.07223	0.984136	0.57113	NA	NA	0.223965	0.193867	0.215115	1.16441	0.600422	1.02698	0.409827	0.216536
A0A0C4DH72-A(229.163)	A(229.163)LQMTQSPSSLSASVGDR	ALQMTQSPSSLSASVGDR	sp|A0A0C4DH72|KV106_HUMAN	A0A0C4DH72	4	3	1	3	2	2	2	2	3	2	0	4	4	2	3	0	2	2	0	1	0	4	0	0	0	0	0	0	0	0	0.548588	0.090677	0.388195	1.08639	1.0261	-0.041406	1.85844	0.0401025	0.545332	0.476965	NA	0.579606	1.12763	0.620726	0.279536
A0A0C4DH72-A(229.163)-L(-14.016)	A(229.163)LQMTQSPSSL(-14.016)SASVGDR	ALQMTQSPSSLSASVGDR	sp|A0A0C4DH72|KV106_HUMAN	A0A0C4DH72	1	1	0	2	1	2	1	1	1	1	0	0	0	1	0	1	1	0	1	1	0	1	0	0	0	0	0	0	0	0	0.33971	0.232722	NA	1.48202	-0.142538	0.896458	0.321248	-0.128409	0.126364	0.306515	NA	NA	NA	0.323049	NA
A0A0C4DH72-A(229.163)-V(14.016)	A(229.163)LQMTQSPSSLSASV(14.016)GDR	ALQMTQSPSSLSASVGDR	sp|A0A0C4DH72|KV106_HUMAN	A0A0C4DH72	2	2	1	1	2	2	2	3	2	2	2	2	1	1	0	2	2	2	1	0	0	0	0	0	0	0	0	0	0	0	0.797272	0.109791	-0.146574	0.90933	0.682613	-0.152731	0.70933	0.301983	-0.177268	0.568207	0.708234	0.652838	1.04362	0.375681	NA
A0A0C4DH72-L(-56.063)-Q(185.189)	CAL(-56.063)Q(185.189)MTQSPSSLSASVGDR	CALQMTQSPSSLSASVGDR	sp|A0A0C4DH72|KV106_HUMAN	A0A0C4DH72	4	4	6	3	3	9	0	6	6	4	2	5	6	4	3	4	4	5	4	1	0	1	0	0	0	0	0	0	0	0	0.404986	0.393532	0.713364	0.560163	0.352733	0.570757	NA	0.176954	-0.0584282	0.517612	0.752869	0.840168	1.28437	0.451668	0.101531
A0A0C4DH72-L(-56.063)-Q(185.189)-V(14.016)	CAL(-56.063)Q(185.189)MTQSPSSLSASV(14.016)GDR	CALQMTQSPSSLSASVGDR	sp|A0A0C4DH72|KV106_HUMAN	A0A0C4DH72	0	2	2	5	3	3	2	5	5	4	3	2	0	4	3	3	1	2	6	0	0	0	0	0	0	0	0	0	0	0	NA	0.308139	0.845183	0.791174	0.726261	0.518403	0.262537	0.13425	0.176257	0.305083	1.07895	0.802485	NA	0.689203	0.819003
A0A0C4DH73-D(229.163)	D(229.163)LQMTQSPSSVSASVGDR	DLQMTQSPSSVSASVGDR	sp|A0A0C4DH73|KV112_HUMAN	A0A0C4DH73	1	2	0	1	1	2	1	3	0	2	1	1	1	0	1	2	1	1	2	2	0	1	0	0	0	0	0	0	0	0	0.27193	0.226883	NA	0.908116	0.417819	0.146415	0.135473	0.145681	NA	0.22641	0.782989	0.182405	0.0554786	NA	-0.407162
A0A0J9YX35-A(229.163)-E(-14.016)	A(229.163)E(-14.016)DTAVYYCVK	AEDTAVYYCVK	sp|A0A0J9YX35|HV64D_HUMAN	A0A0J9YX35	4	3	3	1	2	2	3	4	2	0	0	1	1	2	2	2	1	2	3	2	0	0	0	0	0	0	0	0	0	0	0.497378	0.804789	0.681471	1.00299	1.00814	0.490817	0.903764	0.0859724	0.105961	NA	NA	0.644861	1.60676	0.209369	0.239626
A0A0J9YX35-A(229.163)-V(14.016)	A(229.163)EDTAV(14.016)YYCVK	AEDTAVYYCVK	sp|A0A0J9YX35|HV64D_HUMAN	A0A0J9YX35	2	1	1	0	0	2	4	2	1	5	1	2	4	0	0	0	2	1	2	2	0	1	0	0	0	0	0	0	0	0	1.06202	-0.247207	0.500257	NA	NA	0.333515	0.691282	-0.0647069	0.0244448	0.876366	0.914967	0.341459	1.2551	NA	NA
A0A0J9YX35-N(229.163)	N(229.163)TLYLQMSSLR	NTLYLQMSSLR	sp|A0A0J9YX35|HV64D_HUMAN	A0A0J9YX35	4	4	7	6	4	3	3	3	2	6	5	4	3	4	4	4	2	5	4	1	0	1	0	0	0	0	0	0	0	0	1.0184	0.841457	1.46837	0.718826	0.620472	0.0912549	1.15378	0.58971	0.545803	1.04416	0.977954	0.431164	1.4933	0.489658	0.0377955
A0A0J9YX35-N(229.163)-L(-14.016)	N(229.163)TL(-14.016)YLQMSSLR	NTLYLQMSSLR	sp|A0A0J9YX35|HV64D_HUMAN	A0A0J9YX35	2	2	4	4	3	0	3	0	2	4	4	3	1	2	2	2	3	2	2	3	0	0	0	0	0	0	0	0	0	0	0.560081	0.120256	0.88726	0.865795	0.887996	NA	1.2536	NA	0.0556123	1.02892	1.27371	0.519528	1.36298	0.277565	0.251842
A0A0J9YX35-N(229.163)-T(-14.016)	N(229.163)T(-14.016)LYLQMSSLR	NTLYLQMSSLR	sp|A0A0J9YX35|HV64D_HUMAN	A0A0J9YX35	4	2	1	2	2	2	2	2	2	2	2	2	1	3	0	2	0	0	3	2	0	1	0	0	0	0	0	0	0	0	1.06005	0.282329	0.639002	0.431987	0.624757	0.962044	0.805612	0.449528	0.141815	0.550706	1.27825	0.413173	1.05081	0.514684	NA
A0A0J9YXX1-G(229.163)	G(229.163)LEWMGR	GLEWMGR	sp|A0A0J9YXX1|HV5X1_HUMAN	A0A0J9YXX1	1	1	3	1	1	0	1	1	1	1	1	0	2	1	0	2	0	0	1	1	0	0	0	0	0	0	0	0	0	0	0.270229	0.0502115	0.79104	0.578256	0.829351	NA	1.17328	-0.137838	-0.765587	-0.106733	1.52408	NA	1.92773	0.14746	NA
A0A0J9YXX1-L(229.163)	L(229.163)EWMGR	LEWMGR	sp|A0A0J9YXX1|HV5X1_HUMAN	A0A0J9YXX1	1	0	1	1	0	1	2	1	2	1	0	1	1	1	1	1	1	1	1	1	0	2	0	0	0	0	0	0	0	0	0.315403	NA	0.993335	0.819024	NA	0.269079	0.94803	-0.410578	0.149177	0.0634945	NA	0.570806	0.958645	0.791758	0.219211
A0AV96-D(229.163)	D(229.163)VYEDELVPVFEAVGR	DVYEDELVPVFEAVGR	sp|A0AV96|RBM47_HUMAN	A0AV96	0	2	0	1	2	1	2	2	2	0	3	2	2	2	1	1	4	2	5	1	0	1	0	0	0	0	0	0	0	0	NA	0.0152062	NA	0.625163	0.647916	0.363726	0.301669	0.253187	0.0795429	NA	1.00956	0.260057	0.73519	0.892851	0.128142
A0AV96-E(229.163)	E(229.163)LNNYELRPGR	ELNNYELRPGR	sp|A0AV96|RBM47_HUMAN	A0AV96	1	1	1	0	1	1	2	2	1	1	1	1	2	3	2	1	1	2	1	1	0	1	0	0	0	0	0	0	0	0	-0.416828	-0.292409	-0.154476	NA	0.591457	0.258988	0.262039	0.259881	0.266358	0.26592	0.123051	-0.127701	0.18341	0.72207	0.0614832
A0AV96-G(229.163)	G(229.163)CEVFVGK	GCEVFVGK	sp|A0AV96|RBM47_HUMAN;sp|Q8TBY0|RBM46_HUMAN	A0AV96	2	2	1	1	1	1	1	0	3	1	1	2	0	1	1	1	1	1	2	1	0	2	0	0	0	0	0	0	0	0	-0.295497	0.14315	-0.00414887	0.250049	0.535747	0.0437862	0.229681	NA	0.0845179	0.367868	0.249524	0.0666366	NA	0.564303	0.0698442
A0AV96-G(229.163)-R(28.031)	G(229.163)SYLGGYSAGR(28.031)GLYSR	GSYLGGYSAGRGLYSR	sp|A0AV96|RBM47_HUMAN	A0AV96	1	0	1	1	1	2	1	2	1	1	0	1	1	2	2	0	2	0	2	1	0	1	0	0	0	0	0	0	0	0	-0.112031	NA	0.0887338	0.38424	0.337322	0.400221	0.0557701	0.26695	-0.0980011	0.365432	NA	-0.240346	0.0345973	0.443106	-0.127224
A0AV96-L(229.163)	L(229.163)LGVCCSVDNCR	LLGVCCSVDNCR	sp|A0AV96|RBM47_HUMAN	A0AV96	1	1	1	1	1	1	2	2	1	1	1	1	1	3	0	2	2	2	2	2	0	0	0	0	0	0	0	0	0	0	-0.45119	-0.363957	-0.302395	0.338302	0.665065	0.13813	0.159517	0.457668	0.0431221	0.339886	0.0253132	-0.0451976	0.0934092	0.747048	NA
A0AV96-S(229.163)	S(229.163)FGQFNPGCVER	SFGQFNPGCVER	sp|A0AV96|RBM47_HUMAN	A0AV96	1	1	1	1	1	1	1	1	1	2	1	1	1	1	1	3	1	2	1	0	0	1	0	0	0	0	0	0	0	0	-0.552254	-0.141526	0.441287	0.315882	0.546445	0.133444	0.207217	0.218756	0.0996363	0.198857	0.338359	0.00931639	0.325875	0.618999	-0.0968464
A0AV96-T(229.163)	T(229.163)AEDSTAAMSSDSAAGSSAK	TAEDSTAAMSSDSAAGSSAK	sp|A0AV96|RBM47_HUMAN	A0AV96	2	3	4	5	3	0	4	1	4	3	4	4	3	2	3	3	3	4	2	1	0	2	0	0	0	0	0	0	0	0	-0.294396	0.300182	0.847175	0.334348	0.706817	NA	0.404194	0.286376	0.141885	0.3114	0.650855	0.227514	0.412163	0.858549	0.0890131
A0AV96-V(229.163)	V(229.163)PEGVAGAPNEAALLALMER	VPEGVAGAPNEAALLALMER	sp|A0AV96|RBM47_HUMAN	A0AV96	2	3	3	2	1	2	2	2	1	1	0	1	1	4	2	4	2	2	2	4	0	0	0	0	0	0	0	0	0	0	-0.0763263	0.625568	0.643719	0.42274	0.468314	0.959925	0.475661	0.610512	0.33897	-0.174877	NA	-0.906211	0.677205	0.805615	0.333778
A0AV96-Y(-60.054)-M(-2.946)	LLY(-60.054)VRNLM(-2.946)LETTEDTLK	LLYVRNLMLETTEDTLK	sp|A0AV96|RBM47_HUMAN	A0AV96	2	1	0	2	2	0	0	1	2	2	0	1	1	0	1	0	3	1	0	2	0	3	0	0	0	0	0	0	0	0	0.279822	0.40915	NA	1.1591	0.957934	NA	NA	-0.148902	0.0573546	0.455542	NA	0.374877	0.68655	NA	-0.201864
A0AV96-Y(229.163)	Y(229.163)GGPPPGWEGPHPQR	YGGPPPGWEGPHPQR	sp|A0AV96|RBM47_HUMAN	A0AV96	1	1	2	2	1	2	1	1	1	1	1	1	1	0	0	1	1	1	1	1	0	1	0	0	0	0	0	0	0	0	-0.0460752	-0.247031	0.336107	0.441474	-0.0271776	0.136387	0.337868	0.416371	0.223639	0.0540992	0.913119	-0.0769951	0.296505	NA	NA
A0AVF1-L(229.163)	L(229.163)LFHLAHK	LLFHLAHK	sp|A0AVF1|IFT56_HUMAN	A0AVF1	0	1	2	0	0	1	2	1	1	1	1	0	0	1	2	1	2	4	3	1	0	2	0	0	0	0	0	0	0	0	NA	-0.417559	0.176694	NA	NA	0.302219	0.524571	0.773105	0.103633	1.13029	0.176468	NA	NA	0.086603	0.743857
A0AVT1-A(229.163)	A(229.163)CLGDTLCQK	ACLGDTLCQK	sp|A0AVT1|UBA6_HUMAN	A0AVT1	5	5	5	6	4	5	5	3	5	4	5	4	5	6	4	5	5	1	5	6	0	3	0	0	0	0	0	0	0	0	0.394989	-0.460729	0.820367	0.589137	0.378807	-0.400058	0.278359	0.638766	0.146595	0.456519	0.274657	-0.268181	0.341558	0.548322	-0.181411
A0AVT1-D(229.163)	D(229.163)DDHNGHLDFLTAASNLR	DDDHNGHLDFLTAASNLR	sp|A0AVT1|UBA6_HUMAN	A0AVT1	3	5	3	4	4	1	4	4	6	2	6	2	4	4	3	3	3	1	3	4	0	2	0	0	0	0	0	0	0	0	0.978839	0.0834244	0.406646	0.416937	0.450629	-0.170132	0.138537	0.209936	0.371011	0.0990549	0.47938	-0.487143	0.566669	0.98116	0.684368
A0AVT1-E(229.163)	E(229.163)DFTLLDFLNAVK	EDFTLLDFLNAVK	sp|A0AVT1|UBA6_HUMAN	A0AVT1	2	3	4	3	4	5	4	4	6	5	5	3	4	3	0	1	3	2	1	1	0	0	0	0	0	0	0	0	0	0	0.168403	-0.420216	0.350415	0.513872	-0.173092	0.206552	0.0754767	0.273476	0.469573	0.623569	0.447059	-0.496318	0.483734	0.11829	NA
A0AVT1-F(-50.016)-D(248.199)	F(-50.016)LSAD(248.199)VHGLWSR	FLSADVHGLWSR	sp|A0AVT1|UBA6_HUMAN	A0AVT1	0	1	1	1	1	1	1	1	0	1	1	1	1	0	1	1	1	0	0	0	0	1	0	0	0	0	0	0	0	0	NA	-0.706599	-0.506767	-0.242742	0.260129	-0.940428	-1.08713	-0.227054	NA	-1.1669	0.444609	-1.205	-0.0282477	NA	-1.5248
A0AVT1-F(229.163)	F(229.163)WQTYSSAEEVLQK	FWQTYSSAEEVLQK	sp|A0AVT1|UBA6_HUMAN	A0AVT1	1	2	0	2	2	1	0	2	3	2	4	3	2	2	2	2	2	0	2	4	0	3	0	0	0	0	0	0	0	0	-0.11855	-0.399264	NA	0.178752	0.279172	-0.423958	NA	0.16643	0.0890021	0.357108	0.184129	0.842907	0.0324327	-0.163667	-0.00713465
A0AVT1-F(229.163)-H(160.085)-S(69.069)	F(229.163)LSADVH(160.085)GLWS(69.069)R	FLSADVHGLWSR	sp|A0AVT1|UBA6_HUMAN	A0AVT1	1	1	1	1	1	1	0	1	1	1	0	1	0	0	2	1	0	0	2	1	0	2	0	0	0	0	0	0	0	0	-0.133112	-0.416981	0.0776925	0.248132	-0.143275	-0.435819	NA	0.264614	-0.0730492	0.371628	NA	-0.00820445	NA	NA	0.100792
A0AVT1-G(229.163)	G(229.163)DRYDALR	GDRYDALR	sp|A0AVT1|UBA6_HUMAN	A0AVT1	4	3	6	6	5	6	5	5	2	4	5	5	4	7	6	4	5	5	5	4	0	4	0	0	0	0	0	0	0	0	0.219899	-0.522584	1.93127	0.565822	0.170064	-0.0656922	-0.15917	0.158167	-0.0304852	-0.0422972	1.06826	-0.288754	0.843723	0.13892	-0.115807
A0AVT1-L(229.163)	L(229.163)DAHLNK	LDAHLNK	sp|A0AVT1|UBA6_HUMAN	A0AVT1	6	10	10	10	9	9	12	7	7	6	8	10	11	10	10	3	11	9	11	8	0	5	0	0	0	0	0	0	0	0	0.558906	0.336903	1.02045	0.579513	0.103897	-0.0887655	0.820315	0.239042	0.14167	0.190542	0.830353	0.373828	1.05159	0.370186	0.850012
A0AVT1-M(229.163)	M(229.163)LALDQFQEK	MLALDQFQEK	sp|A0AVT1|UBA6_HUMAN	A0AVT1	3	2	2	1	1	3	2	2	3	3	2	5	4	1	2	3	3	2	3	2	0	1	0	0	0	0	0	0	0	0	0.688637	-0.125363	0.132083	0.407993	-0.116948	-0.109617	0.0993631	0.262355	0.266732	0.136719	0.0670444	0.462863	0.687413	-0.333177	-0.290145
A0AVT1-N(229.163)	N(229.163)ALFQLEK	NALFQLEK	sp|A0AVT1|UBA6_HUMAN	A0AVT1	8	10	10	11	7	8	7	9	8	11	10	6	7	8	8	9	11	8	11	9	0	8	0	0	0	0	0	0	0	0	0.277219	0.0871404	0.34551	1.09759	1.08358	-0.262018	0.30452	0.322364	0.290297	0.21598	0.802393	-0.0262709	0.380524	0.488807	0.387986
A0AVT1-Q(229.163)	Q(229.163)DVLLTALDNVEAR	QDVLLTALDNVEAR	sp|A0AVT1|UBA6_HUMAN	A0AVT1	1	1	2	2	1	2	4	3	2	2	2	0	1	2	2	1	2	0	3	1	0	1	0	0	0	0	0	0	0	0	0.624827	-0.085631	0.563492	0.897658	0.156752	0.165072	0.593917	0.570396	0.449336	0.445857	0.940585	NA	0.430638	0.585778	0.336903
A0AVT1-R(-53.092)-N(14.052)	LR(-53.092)N(14.052)GLSFTLWDR	LRNGLSFTLWDR	sp|A0AVT1|UBA6_HUMAN	A0AVT1	1	1	1	1	0	1	1	0	0	0	2	1	2	1	0	1	2	1	0	2	0	2	0	0	0	0	0	0	0	0	0.183969	-0.213079	0.282493	0.374371	NA	0.119763	0.379187	NA	NA	NA	1.68512	-0.178034	1.90784	0.267028	NA
A0AVT1-S(229.163)	S(229.163)DLQMAVLSFEK	SDLQMAVLSFEK	sp|A0AVT1|UBA6_HUMAN	A0AVT1	7	8	7	9	7	6	10	8	8	6	8	10	11	6	8	7	9	7	7	10	0	10	0	0	0	0	0	0	0	0	0.693793	-0.368855	0.254803	0.877952	1.78428	0.0847838	0.155316	0.310978	0.383059	0.0935197	0.794586	0.112494	1.04386	0.170541	0.240847
A0AVT1-T(229.163)	T(229.163)VFFESLER	TVFFESLER	sp|A0AVT1|UBA6_HUMAN	A0AVT1	1	1	2	1	1	1	1	1	1	0	1	1	1	2	1	3	0	2	1	1	0	1	0	0	0	0	0	0	0	0	0.0907485	-0.395134	0.317114	0.436019	0.0474065	-0.343317	0.0558309	0.0546519	0.183065	NA	0.164766	-0.293141	0.190377	0.129546	-0.272347
A0AVT1-V(229.163)	V(229.163)CPTTETLYNDEFYTK	VCPTTETLYNDEFYTK	sp|A0AVT1|UBA6_HUMAN	A0AVT1	4	3	4	3	2	3	5	4	3	5	6	4	6	5	4	3	4	3	3	4	0	5	0	0	0	0	0	0	0	0	0.56492	-0.094907	0.267872	0.336409	0.255917	-0.168005	0.285845	0.510606	0.244445	0.384789	1.07595	-0.0377979	0.815785	0.333525	0.0303821
A0AVT1-Y(229.163)	Y(229.163)GLEPTMVVQGVK	YGLEPTMVVQGVK	sp|A0AVT1|UBA6_HUMAN	A0AVT1	7	6	8	7	7	7	3	5	7	7	8	6	10	9	10	5	9	3	5	7	0	9	0	0	0	0	0	0	0	0	0.589844	0.769011	0.500354	1.0948	0.225894	0.185305	0.178155	0.169366	0.17832	1.51417	1.04897	0.361596	0.714241	0.682302	0.421362
A0FGR8-A(229.163)	A(229.163)CDLPAWVHFPDTER	ACDLPAWVHFPDTER	sp|A0FGR8|ESYT2_HUMAN	A0FGR8	3	2	2	4	4	3	4	3	3	3	4	4	4	4	2	3	3	4	2	3	0	4	0	0	0	0	0	0	0	0	1.24049	-0.0535169	0.329077	0.769696	0.675045	0.234414	0.369079	0.251504	0.313295	0.556287	0.544455	0.373891	0.225921	1.37213	0.178423
A0FGR8-F(229.163)	F(229.163)QLSNSGPNSTLK	FQLSNSGPNSTLK	sp|A0FGR8|ESYT2_HUMAN	A0FGR8	1	1	1	1	2	2	1	2	2	1	2	2	2	2	2	2	2	2	0	3	0	2	0	0	0	0	0	0	0	0	0.220342	-0.0895738	0.135255	0.603752	0.670985	0.850857	-0.0664978	0.287017	0.271015	0.414555	0.416056	-0.0111909	0.248444	0.206029	-0.109784
A0FGR8-G(229.163)	G(229.163)WTQWYDLTEDGTRPQAMT	GWTQWYDLTEDGTRPQAMT	sp|A0FGR8|ESYT2_HUMAN	A0FGR8	0	0	1	1	2	1	2	0	1	0	1	2	0	2	2	0	1	2	1	0	0	1	0	0	0	0	0	0	0	0	NA	NA	0.371825	0.610405	0.68412	0.119149	0.371303	NA	0.254445	NA	0.505541	0.055565	NA	0.441588	0.52087
A0FGR8-L(229.163)	L(229.163)HFLEAQDLQGK	LHFLEAQDLQGK	sp|A0FGR8|ESYT2_HUMAN	A0FGR8	3	5	5	8	5	5	2	5	2	4	5	5	4	8	6	7	5	5	5	7	0	5	0	0	0	0	0	0	0	0	0.88032	1.1003	0.499509	0.942316	0.740967	0.352429	0.401522	0.296597	0.138657	0.432606	0.864216	0.27008	0.832834	0.515812	0.53068
A0FGR8-N(229.163)	N(229.163)LLAFSEDGSDPYVR	NLLAFSEDGSDPYVR	sp|A0FGR8|ESYT2_HUMAN	A0FGR8	3	3	4	2	3	1	5	1	2	2	1	2	5	4	3	2	2	0	2	2	3	4	0	0	0	0	0	0	0	0	0.260142	0.640455	0.886175	0.523464	0.559961	-0.0243296	0.487023	0.119853	0.253274	0.485635	0.307344	0.183162	0.921276	0.424437	-0.2295
A0FGR8-R(229.163)	R(229.163)ERPPDHQHSAQVK	RERPPDHQHSAQVK	sp|A0FGR8|ESYT2_HUMAN	A0FGR8	1	3	3	2	3	1	2	2	1	1	2	2	4	1	4	3	2	4	0	3	0	3	0	0	0	0	0	0	0	0	0.223606	0.145531	0.227701	0.323413	0.688341	0.207246	0.0212486	0.150955	-0.0297362	0.122195	0.235615	0.0513728	0.715672	0.359614	0.0925929
A0FGR8-S(229.163)	S(229.163)EDGSDPYVR	SEDGSDPYVR	sp|A0FGR8|ESYT2_HUMAN	A0FGR8	1	1	1	1	1	0	1	0	1	1	1	0	1	1	1	1	1	1	1	1	0	1	0	0	0	0	0	0	0	0	0.748669	0.0247314	1.47057	1.24571	0.873773	NA	1.45285	NA	0.386294	0.28579	0.822078	NA	0.965451	1.3216	-0.0994236
A0FGR8-T(229.163)	T(229.163)NEPVWEENFTFFLHNPK	TNEPVWEENFTFFLHNPK	sp|A0FGR8|ESYT2_HUMAN	A0FGR8	1	0	2	1	1	1	2	0	1	1	1	1	1	1	2	1	0	1	1	2	0	0	0	0	0	0	0	0	0	0	0.103115	NA	0.604161	0.680901	0.535925	0.331873	0.351147	NA	0.138562	0.506616	0.670054	-0.249081	0.329106	0.273439	0.197334
A0FGR8-V(229.163)	V(229.163)DVGQQPLR	VDVGQQPLR	sp|A0FGR8|ESYT2_HUMAN	A0FGR8	7	6	7	6	6	3	10	7	8	9	5	7	6	7	7	5	4	9	4	4	2	5	0	0	0	0	0	0	0	0	0.407178	0.481879	0.68415	0.747714	0.839008	0.638356	0.576605	0.434762	0.199	0.643479	0.60215	0.605821	0.834211	0.794787	0.406184
A0JNW5-D(229.163)	D(229.163)CNVLATK	DCNVLATK	sp|A0JNW5|UH1BL_HUMAN	A0JNW5	0	0	0	1	1	1	1	1	0	1	0	0	1	0	1	1	1	1	1	1	0	1	0	0	0	0	0	0	0	0	NA	NA	NA	0.277532	0.450876	-0.152066	-0.437576	-0.0855515	NA	0.255996	NA	NA	0.214337	NA	0.0237425
A0JNW5-G(229.163)	G(229.163)NETLESLFK	GNETLESLFK	sp|A0JNW5|UH1BL_HUMAN	A0JNW5	0	1	1	1	0	0	1	0	1	2	0	1	1	1	2	2	2	2	2	2	0	1	0	0	0	0	0	0	0	0	NA	-0.204782	0.447271	0.351251	NA	NA	0.232886	NA	-0.134073	0.324048	NA	-0.0987088	0.289726	0.341278	0.334746
A0JNW5-S(229.163)	S(229.163)DEHVDVR	SDEHVDVR	sp|A0JNW5|UH1BL_HUMAN	A0JNW5	1	1	1	2	1	1	2	1	0	0	1	0	0	1	1	1	1	1	0	0	0	1	0	0	0	0	0	0	0	0	-0.182141	-0.158141	0.743219	0.980102	0.800525	1.03821	0.111444	0.0987245	NA	NA	-0.10497	NA	NA	0.677214	0.178482
A0M8Q6-A(229.163)-N(49.020)	A(229.163)TLVCLVSDFN(49.020)PGAVTVAWK	ATLVCLVSDFNPGAVTVAWK	sp|A0M8Q6|IGLC7_HUMAN	A0M8Q6	2	0	1	1	1	1	1	1	2	2	0	2	0	0	0	1	1	1	0	0	0	1	0	0	0	0	0	0	0	0	0.806825	NA	1.29031	0.888333	0.284095	-0.213445	0.937571	-0.61322	0.332861	1.36425	NA	0.704712	NA	NA	NA
A0M8Q6-H(-80.037)-R(0.984)	SH(-80.037)RSYSCR(0.984)VTHEGSTVEK	SHRSYSCRVTHEGSTVEK	sp|A0M8Q6|IGLC7_HUMAN	A0M8Q6	1	2	1	0	0	1	0	1	1	0	1	1	1	1	1	1	1	1	1	2	0	0	0	0	0	0	0	0	0	0	-0.310979	0.261553	-0.0934796	NA	NA	-0.604884	NA	-0.10359	-0.646781	NA	1.22373	0.545031	1.40452	0.723002	-0.873824
A0M8Q6-H(142.111)-Y(-92.026)	SH(142.111)RSY(-92.026)SCRVTHEGSTVEK	SHRSYSCRVTHEGSTVEK	sp|A0M8Q6|IGLC7_HUMAN	A0M8Q6	0	2	3	5	5	3	9	11	3	3	5	1	9	4	0	8	2	5	2	1	0	5	0	0	0	0	0	0	0	0	NA	-0.206422	0.349037	0.781618	0.781802	-0.392898	0.89971	-0.000109422	0.0438941	0.150872	1.36574	0.0823797	0.904881	0.697528	NA
A0M8Q6-S(229.163)-R(-28.043)	S(229.163)YSCR(-28.043)VTHEGSTVEK	SYSCRVTHEGSTVEK	sp|A0M8Q6|IGLC7_HUMAN	A0M8Q6	11	8	8	11	9	9	8	9	6	12	6	2	7	10	11	5	3	9	6	5	0	2	0	0	0	0	0	0	0	0	1.91402	0.112431	2.20841	1.26166	0.773323	0.381299	1.31785	1.15	0.0254605	2.27532	1.11529	0.54594	1.29693	1.65759	-0.383823
A0M8Q6-V(229.163)	V(229.163)GVETTK	VGVETTK	sp|A0M8Q6|IGLC7_HUMAN	A0M8Q6	6	1	5	2	2	3	5	3	3	1	4	2	2	4	3	4	2	4	2	3	0	3	0	0	0	0	0	0	0	0	0.848393	0.112229	0.741784	0.569897	0.343819	-0.249386	0.824869	-0.717	0.135777	0.42463	1.81338	0.317584	1.20508	0.914813	-0.0179179
A0MZ66-	QAVEEMMDR	QAVEEMMDR	sp|A0MZ66|SHOT1_HUMAN	A0MZ66	1	1	1	1	1	1	1	1	0	0	1	0	1	1	1	0	0	1	1	0	0	1	0	0	0	0	0	0	0	0	-0.603264	-0.714726	-0.0142273	1.11584	0.816419	0.219313	0.430466	0.696886	NA	NA	-0.0857307	NA	0.263091	0.435873	0.6393
A0MZ66-A(229.163)	A(229.163)TQPETTEEVTDLK	ATQPETTEEVTDLK	sp|A0MZ66|SHOT1_HUMAN	A0MZ66	3	3	4	0	1	1	1	0	0	0	1	1	1	0	2	4	1	0	2	0	0	1	0	0	0	0	0	0	0	0	-0.0398832	0.197864	0.496665	NA	0.506217	0.424635	-0.17236	NA	NA	NA	0.663145	-0.364495	0.310246	NA	0.744112
A0MZ66-D(229.163)	D(229.163)QLVSVQEEK	DQLVSVQEEK	sp|A0MZ66|SHOT1_HUMAN	A0MZ66	1	2	2	3	2	0	0	0	1	1	0	0	1	1	3	1	1	1	1	1	0	1	0	0	0	0	0	0	0	0	-0.388558	0.110823	0.190037	1.14086	0.489926	NA	NA	NA	0.331351	0.244139	NA	NA	0.0673039	0.384049	0.641264
A0MZ66-E(229.163)	E(229.163)DEGELQPENK	EDEGELQPENK	sp|A0MZ66|SHOT1_HUMAN	A0MZ66	10	7	3	7	8	4	5	6	6	10	8	8	8	6	8	7	4	6	7	6	0	11	0	0	0	0	0	0	0	0	0.0859967	0.253822	0.2878	0.742701	0.57973	0.209388	-0.0710807	0.655086	0.274424	0.640729	2.18539	0.219233	0.506249	0.539438	1.82669
A0MZ66-E(229.163)-N(0.984)	E(229.163)DEGELQPEN(0.984)KEDSLENVRETDSSNC	EDEGELQPENKEDSLENVRETDSSNC	sp|A0MZ66|SHOT1_HUMAN	A0MZ66	1	0	0	0	1	1	0	0	1	1	1	0	1	2	2	0	1	1	1	1	0	2	0	0	0	0	0	0	0	0	-0.352037	NA	NA	NA	0.290979	-0.0400541	NA	NA	0.238598	0.738426	0.642952	NA	-0.0563872	0.613197	1.17951
A0MZ66-G(229.163)	G(229.163)CESAVDELK	GCESAVDELK	sp|A0MZ66|SHOT1_HUMAN	A0MZ66	3	0	6	4	3	2	4	3	2	3	0	3	3	6	0	3	4	7	4	5	0	3	0	0	0	0	0	0	0	0	0.0662073	NA	0.425425	0.570289	0.771921	0.471947	0.101861	0.495837	0.429377	0.404747	NA	0.436852	0.566633	0.734036	NA
A0MZ66-H(229.163)	H(229.163)SVDELQK	HSVDELQK	sp|A0MZ66|SHOT1_HUMAN	A0MZ66	0	4	2	0	1	2	3	2	2	2	3	2	2	2	1	3	1	2	2	2	0	1	0	0	0	0	0	0	0	0	NA	0.148483	0.60585	NA	0.489893	0.519567	0.00167026	0.868187	0.534594	0.214435	0.661877	0.0790762	0.072983	0.426702	0.460525
A0MZ66-L(229.163)	L(229.163)EGCTSSK	LEGCTSSK	sp|A0MZ66|SHOT1_HUMAN	A0MZ66	5	7	4	8	9	9	5	6	5	3	7	5	5	9	6	8	7	8	9	7	1	8	0	0	0	0	0	0	0	0	-0.234371	0.361929	0.395868	0.581637	1.01125	0.487305	0.509206	0.61226	0.406098	0.391847	1.01266	-0.06571	0.351317	1.62088	0.677069
A0MZ66-M(42.011)	M(42.011)NSSDEEK	MNSSDEEK	sp|A0MZ66|SHOT1_HUMAN	A0MZ66	1	1	1	1	1	1	1	1	1	1	1	1	1	1	1	1	0	1	1	1	0	2	0	0	0	0	0	0	0	0	-0.488586	-0.0180191	0.0163287	0.194742	0.349745	-0.150067	-0.0820944	0.375227	0.366684	0.130249	0.498495	-0.0926097	-0.0547899	0.339594	0.523249
A0MZ66-M(58.005)	M(58.005)NSSDEEK	MNSSDEEK	sp|A0MZ66|SHOT1_HUMAN	A0MZ66	2	1	1	2	0	1	2	1	0	0	1	1	2	1	2	3	1	2	1	2	0	2	0	0	0	0	0	0	0	0	-0.43431	-0.0399301	0.196414	0.139758	NA	0.17722	-0.0350489	0.0837421	NA	NA	0.613021	-0.172078	0.30768	0.280734	0.646125
A0MZ66-Q(229.163)	Q(229.163)AVEEMMDR	QAVEEMMDR	sp|A0MZ66|SHOT1_HUMAN	A0MZ66	0	1	3	2	1	3	2	0	2	1	1	1	2	1	1	2	2	2	1	2	0	2	0	0	0	0	0	0	0	0	NA	0.339629	0.60296	0.672279	0.628451	0.687518	0.31853	NA	0.466763	0.408252	0.775183	0.0428254	0.684357	0.253367	0.269608
A0MZ66-R(229.163)	R(229.163)QAVEEMMDR	RQAVEEMMDR	sp|A0MZ66|SHOT1_HUMAN	A0MZ66	2	1	2	2	1	2	2	2	2	2	2	2	1	2	2	2	1	1	1	2	0	2	0	0	0	0	0	0	0	0	-0.244623	0.146127	0.154045	0.53843	0.435193	-0.293431	-0.394323	0.746232	0.109921	0.146748	0.693639	-0.0155673	0.161044	0.41403	0.727706
A0MZ66-S(229.163)	S(229.163)MPVLGSVSSVTK	SMPVLGSVSSVTK	sp|A0MZ66|SHOT1_HUMAN	A0MZ66	2	2	0	2	0	2	2	1	2	2	1	2	2	2	2	5	2	2	3	4	2	3	0	0	0	0	0	0	0	0	-0.146087	0.121557	NA	0.46127	NA	0.758498	0.121463	0.345209	0.367788	0.513781	0.902191	-0.0169818	0.584114	0.55599	0.816782
A0MZ66-T(229.163)	T(229.163)VLNSEVLEQR	TVLNSEVLEQR	sp|A0MZ66|SHOT1_HUMAN	A0MZ66	2	1	0	3	1	1	1	1	2	0	3	2	3	0	1	2	2	4	2	2	0	1	0	0	0	0	0	0	0	0	-0.29994	0.180502	NA	0.534428	0.512139	0.187841	-0.244984	0.643063	0.216896	NA	0.784526	-0.0970731	0.394557	NA	0.636434
A0MZ66-Y(229.163)	Y(229.163)QNSEEK	YQNSEEK	sp|A0MZ66|SHOT1_HUMAN	A0MZ66	0	2	1	2	2	2	1	1	2	1	1	1	0	1	1	1	1	0	0	1	0	0	0	0	0	0	0	0	0	0	NA	0.703165	0.258132	0.469788	0.151402	0.328574	-0.739018	0.209033	-0.15989	0.631639	1.26125	-0.177584	NA	0.46094	0.804995
A0PJW8-G(229.163)	G(229.163)GHPPAVK	GGHPPAVK	sp|A0PJW8|DAPL1_HUMAN	A0PJW8	1	1	0	1	2	1	0	1	1	0	1	1	1	1	2	1	2	1	0	0	0	1	0	0	0	0	0	0	0	0	-1.19332	-0.417708	NA	0.283361	-0.291123	-1.50623	NA	0.330209	-0.417023	NA	-0.108183	-2.13428	-1.13311	-0.424214	-1.85569
A0PJW8-L(229.163)-L(-16.031)	L(229.163)QTL(-16.031)DALNDALEK	LQTLDALNDALEK	sp|A0PJW8|DAPL1_HUMAN	A0PJW8	1	0	0	1	0	1	0	0	1	0	1	2	2	2	2	1	1	2	1	0	0	1	0	0	0	0	0	0	0	0	-0.161691	NA	NA	0.3841	NA	-0.285567	NA	NA	-0.825497	NA	1.40282	0.220287	0.757968	0.0990331	-0.636793
A1A4S6-E(229.163)	E(229.163)LMALSVTETLLK	ELMALSVTETLLK	sp|A1A4S6|RHG10_HUMAN	A1A4S6	2	1	1	0	0	0	2	0	1	2	2	0	3	1	1	1	1	1	1	1	0	2	0	0	0	0	0	0	0	0	0.667875	0.293938	0.305683	NA	NA	NA	0.752969	NA	0.194476	1.14877	0.724804	NA	0.981533	0.4876	0.706259
A1A4S6-F(229.163)	F(229.163)EFLGDAVTDDER	FEFLGDAVTDDER	sp|A1A4S6|RHG10_HUMAN	A1A4S6	1	1	1	1	1	1	1	0	1	1	1	1	0	1	1	1	1	0	1	1	0	0	0	0	0	0	0	0	0	0	0.163863	0.122465	0.634972	0.875233	1.00286	0.458013	0.422806	NA	0.210337	0.492366	0.720437	0.550647	NA	0.293542	0.614106
A1A4S6-G(229.163)	G(229.163)LNDQGLYR	GLNDQGLYR	sp|A1A4S6|RHG10_HUMAN	A1A4S6	1	1	1	1	1	1	0	1	1	2	0	0	1	2	0	0	1	1	0	1	0	1	0	0	0	0	0	0	0	0	-0.0903258	0.15931	0.709346	0.732411	0.788131	0.112789	NA	0.34977	0.288599	0.70797	NA	NA	0.865866	0.221611	NA
A1A4S6-L(229.163)	L(229.163)GDGEVFFLK	LGDGEVFFLK	sp|A1A4S6|RHG10_HUMAN	A1A4S6	1	1	2	0	3	2	2	2	1	2	1	2	3	1	2	2	0	1	0	2	0	1	0	0	0	0	0	0	0	0	0.0891612	0.0310114	0.671805	NA	0.821646	0.411746	0.436386	0.485455	0.32445	0.862764	0.664969	0.457748	0.765442	0.242643	0.614744
A1A4S6-M(229.163)	M(229.163)GFTLLR	MGFTLLR	sp|A1A4S6|RHG10_HUMAN	A1A4S6	0	0	1	0	1	1	1	1	1	1	1	1	1	1	1	0	0	1	1	0	0	1	0	0	0	0	0	0	0	0	NA	NA	0.676382	NA	0.96825	1.22148	0.301796	0.445829	0.174968	0.551889	0.53156	0.404248	0.542327	0.217595	0.416568
A1A4S6-N(229.163)	N(229.163)LLAATK	NLLAATK	sp|A1A4S6|RHG10_HUMAN	A1A4S6	2	2	0	1	1	2	0	1	0	1	1	1	2	1	1	1	0	1	0	1	1	0	0	0	0	0	0	0	0	0	1.36194	-0.06063	NA	0.772876	0.717619	0.190128	NA	0.444617	NA	0.636875	0.77747	0.469642	0.63961	0.3333	0.387214
A1A4S6-Q(229.163)	Q(229.163)WLEALGGK	QWLEALGGK	sp|A1A4S6|RHG10_HUMAN	A1A4S6	0	1	1	1	0	0	2	1	1	1	0	1	1	1	0	2	0	1	1	1	0	1	0	0	0	0	0	0	0	0	NA	0.0821306	0.53481	0.769396	NA	NA	0.673129	0.632272	0.271379	0.832179	NA	0.40346	0.702582	0.288399	NA
A1A4S6-S(229.163)	S(229.163)EVEELMNK	SEVEELMNK	sp|A1A4S6|RHG10_HUMAN	A1A4S6	2	1	1	2	2	1	2	2	0	1	3	1	2	2	1	2	0	1	1	2	0	2	0	0	0	0	0	0	0	0	0.197013	0.0917296	0.642249	0.866959	0.989364	0.2824	0.428814	0.379896	NA	0.802592	1.0523	0.399235	0.780993	0.348207	0.482001
A1A4S6-V(229.163)	V(229.163)NALHFLVHK	VNALHFLVHK	sp|A1A4S6|RHG10_HUMAN	A1A4S6	2	2	2	2	1	2	1	1	1	2	2	1	1	2	3	3	2	3	2	2	0	2	0	0	0	0	0	0	0	0	0.106692	0.139201	0.770014	0.893843	0.56236	0.653594	0.351311	0.441929	0.24231	1.63076	0.719258	0.660166	0.606165	0.76521	0.994935
A1IGU5-W(229.163)	W(229.163)LVDTGGHR	WLVDTGGHR	sp|A1IGU5|ARH37_HUMAN	A1IGU5	1	1	1	1	0	1	0	1	1	1	1	1	1	1	2	1	2	0	1	0	0	0	0	0	0	0	0	0	0	0	0.519069	0.376941	1.16177	1.63238	NA	0.719947	NA	1.00975	0.521123	0.50115	1.15684	0.677343	1.52438	1.40868	1.14924
A1L0T0-A(229.163)	A(229.163)AMAAAQSGTPGPVFVELPVDVLYPYFMVQK	AAMAAAQSGTPGPVFVELPVDVLYPYFMVQK	sp|A1L0T0|ILVBL_HUMAN	A1L0T0	4	2	3	1	4	3	4	1	3	4	2	3	5	4	4	3	2	1	2	2	0	3	0	0	0	0	0	0	0	0	0.633877	-0.128466	0.336504	0.260136	0.629234	0.448307	0.508377	0.397424	0.41798	0.539389	1.01133	0.032967	1.63582	0.751392	0.442575
A1L0T0-D(229.163)	D(229.163)GHPVVVNLLLGR	DGHPVVVNLLLGR	sp|A1L0T0|ILVBL_HUMAN	A1L0T0	0	0	0	1	0	1	1	2	2	2	2	1	2	2	1	1	0	1	1	1	0	1	0	0	0	0	0	0	0	0	NA	NA	NA	0.209093	NA	-0.13997	0.254011	0.240663	0.289143	0.497259	0.649858	-0.167145	0.476157	0.40621	0.378621
A1L0T0-E(229.163)	E(229.163)NEDQVVK	ENEDQVVK	sp|A1L0T0|ILVBL_HUMAN	A1L0T0	1	1	1	1	1	1	1	1	1	0	2	0	1	1	1	2	1	1	1	1	0	1	0	0	0	0	0	0	0	0	0.00848255	-0.544256	0.0601199	0.203639	0.284709	-0.367805	0.205641	0.305589	0.240511	NA	0.414067	NA	0.25855	0.337154	0.129065
A1L0T0-F(229.163)	F(229.163)CVSVR	FCVSVR	sp|A1L0T0|ILVBL_HUMAN	A1L0T0	1	1	1	1	1	1	2	0	1	1	1	1	0	1	1	0	1	1	1	1	0	1	0	0	0	0	0	0	0	0	0.622638	-0.483013	-0.0147502	0.370974	0.440458	-0.72187	0.505745	NA	0.28172	0.18713	0.389596	0.121644	NA	0.286564	0.0782091
A1L0T0-G(229.163)	G(229.163)ALQAVDQLSLFRPLCK	GALQAVDQLSLFRPLCK	sp|A1L0T0|ILVBL_HUMAN	A1L0T0	1	1	2	3	0	3	2	6	1	1	1	0	0	2	1	1	1	0	1	1	0	2	0	0	0	0	0	0	0	0	-0.125964	-0.728254	-0.0955029	0.270629	NA	-0.338195	1.88298	1.07922	0.255516	0.249549	0.248464	NA	NA	0.359338	0.260612
A1L0T0-L(229.163)	L(229.163)GLFYQLLHK	LGLFYQLLHK	sp|A1L0T0|ILVBL_HUMAN	A1L0T0	5	3	3	3	5	2	2	3	2	5	5	5	6	4	6	4	5	4	2	6	0	4	0	0	0	0	0	0	0	0	0.286183	0.457515	0.436242	0.678041	0.77494	0.668356	0.276731	0.380135	0.366594	0.541403	0.900119	1.09785	0.820943	0.899823	1.13647
A1L0T0-M(229.163)	M(229.163)GLGAR	MGLGAR	sp|Q8N131|PORIM_HUMAN;sp|A1L0T0|ILVBL_HUMAN	A1L0T0	3	0	1	1	0	0	1	2	1	2	0	2	2	2	0	1	1	1	1	0	0	0	0	0	0	0	0	0	0	0	0.338075	NA	0.322747	0.617266	NA	NA	1.12458	0.439885	0.622919	0.688118	NA	0.149934	1.40383	1.17351	NA
A1L0T0-N(229.163)	N(229.163)LLLGR	NLLLGR	sp|P38435|VKGC_HUMAN;sp|A1L0T0|ILVBL_HUMAN	A1L0T0	3	2	2	3	2	4	2	3	1	2	1	3	2	3	2	3	3	3	1	2	0	2	0	0	0	0	0	0	0	0	0.66096	-0.251929	0.351452	0.477759	0.940259	0.154517	0.0971941	0.433566	0.322204	0.0574271	0.989003	-0.208692	0.635614	0.419904	0.16215
A1L0T0-N(229.163)-M(15.995)	N(229.163)AQM(15.995)AQSPLLLLGGAASTLLQNR	NAQMAQSPLLLLGGAASTLLQNR	sp|A1L0T0|ILVBL_HUMAN	A1L0T0	1	1	1	1	1	1	1	0	1	0	0	2	1	1	1	1	0	1	0	1	0	0	0	0	0	0	0	0	0	0	0.384638	0.449848	0.541382	0.504442	0.630498	0.484281	0.687922	NA	0.450235	NA	NA	0.614342	0.734821	0.863951	0.8421
A1L0T0-R(229.163)	R(229.163)PLMVLGSQALLTPTSADK	RPLMVLGSQALLTPTSADK	sp|A1L0T0|ILVBL_HUMAN	A1L0T0	0	0	2	2	0	2	3	2	1	3	2	1	0	1	2	2	1	2	1	2	0	1	0	0	0	0	0	0	0	0	NA	NA	0.105104	0.326543	NA	-0.133858	0.315229	0.616439	0.0614909	0.821941	0.74192	0.0818596	NA	0.369125	0.391415
A1L0T0-V(229.163)	V(229.163)LHDAQQQCR	VLHDAQQQCR	sp|A1L0T0|ILVBL_HUMAN	A1L0T0	4	4	6	4	4	6	4	1	5	3	4	2	5	4	3	5	5	3	4	6	2	2	0	0	0	0	0	0	0	0	0.444091	-0.103903	0.616067	0.740909	0.705157	0.293313	0.802287	0.0462336	0.606831	0.523469	1.01197	-0.451425	1.04597	0.835163	0.733083
A1L188-A(229.163)	A(229.163)CGAEAAAYGR	ACGAEAAAYGR	sp|A1L188|NDUF8_HUMAN	A1L188	0	2	2	0	1	1	1	1	1	1	0	1	1	0	0	1	1	1	0	2	0	1	0	0	0	0	0	0	0	0	NA	-0.487741	-0.0720427	NA	0.289659	-0.692868	-0.0458546	-0.0113224	-0.39939	0.492986	NA	-0.316652	0.0498293	NA	NA
A1L390-E(229.163)	E(229.163)EGSRDPADPSQQGR	EEGSRDPADPSQQGR	sp|A1L390|PKHG3_HUMAN	A1L390	1	1	1	1	1	1	1	0	1	0	1	0	1	0	2	1	0	1	0	1	0	1	0	0	0	0	0	0	0	0	-0.705195	0.0224019	-0.0995321	0.223694	-0.295051	-0.900862	-0.217269	NA	-0.0431368	NA	0.0209382	NA	-0.678581	NA	-0.307001
A1L4H1-G(229.163)	G(229.163)LGQLGEAVK	GLGQLGEAVK	sp|A1L4H1|SRCRL_HUMAN	A1L4H1	1	1	2	1	1	1	0	0	0	1	1	1	0	1	0	1	0	1	1	1	0	0	0	0	0	0	0	0	0	0	0.386591	0.278756	1.4863	1.2147	1.13614	0.625777	NA	NA	NA	0.13707	1.28461	1.07339	NA	0.836569	NA
A1L4H1-L(229.163)	L(229.163)ADGPHGCAGR	LADGPHGCAGR	sp|A1L4H1|SRCRL_HUMAN	A1L4H1	5	5	5	4	4	6	6	3	5	4	6	7	3	5	5	5	4	6	4	2	0	6	0	0	0	0	0	0	0	0	0.493851	0.574927	1.42346	1.21446	1.18691	0.511493	1.53984	0.393214	0.235502	0.973353	1.28257	0.871622	1.37374	0.737683	0.721126
A1L4H1-R(229.163)	R(229.163)LPDTGSK	RLPDTGSK	sp|A1L4H1|SRCRL_HUMAN	A1L4H1	1	1	2	2	0	0	1	0	1	1	1	1	1	1	0	0	0	1	1	1	0	1	0	0	0	0	0	0	0	0	0.328909	0.257707	1.34357	1.28155	NA	NA	0.94571	NA	0.0973956	0.85495	1.4088	1.20229	1.56123	0.828795	NA
A1L4H1-W(229.163)	W(229.163)GTVCDDGWDLR	WGTVCDDGWDLR	sp|A1L4H1|SRCRL_HUMAN	A1L4H1	0	2	1	0	1	2	1	1	2	1	2	1	2	0	2	1	1	0	0	2	0	0	0	0	0	0	0	0	0	0	NA	0.440457	1.2908	NA	1.21638	0.427974	0.508697	0.130043	0.372535	0.701804	1.30053	1.13961	1.45808	NA	0.594432
A1X283-A(229.163)	A(229.163)KPFLSNSLGGQDDTR	AKPFLSNSLGGQDDTR	sp|A1X283|SPD2B_HUMAN	A1X283	1	1	1	1	1	0	1	2	1	1	1	1	1	1	0	0	1	1	1	1	0	1	0	0	0	0	0	0	0	0	-0.209286	-0.814583	0.15679	0.0166184	-0.0991084	NA	-0.536168	-0.0890139	-0.249569	0.430921	-0.160617	-0.301735	0.33006	0.120647	NA
A1X283-D(229.163)	D(229.163)QDEMNLER	DQDEMNLER	sp|A1X283|SPD2B_HUMAN	A1X283	5	5	4	4	5	4	5	5	3	4	3	5	5	4	3	2	3	4	5	5	0	4	0	0	0	0	0	0	0	0	0.351566	-0.0190985	0.342442	0.349617	0.110464	-0.295888	-0.284199	0.175099	0.11597	0.0742634	0.0954609	-0.202735	0.275717	0.453342	0.06288
A1X283-E(229.163)	E(229.163)GWAPATFLDK	EGWAPATFLDK	sp|A1X283|SPD2B_HUMAN	A1X283	2	2	1	2	4	3	2	1	4	2	2	1	4	2	1	2	2	2	2	5	0	3	0	0	0	0	0	0	0	0	-0.155817	-0.636823	0.077803	0.074895	0.13581	-0.190821	-0.542751	-0.165052	0.119416	0.243247	-0.181767	-0.555093	0.451816	0.129937	-0.396573
A1X283-F(229.163)	F(229.163)FDLQMQMLDK	FFDLQMQMLDK	sp|A1X283|SPD2B_HUMAN	A1X283	1	2	2	2	2	2	2	2	1	1	1	2	1	2	2	2	2	2	2	1	0	3	0	0	0	0	0	0	0	0	-0.0298586	-0.397379	0.316565	0.314074	-0.142439	-0.0901766	-0.483716	0.128749	-0.282007	-0.131644	0.499789	-0.263593	0.0999862	0.180105	-0.551109
A1X283-G(229.163)	G(229.163)AVVEVLQK	GAVVEVLQK	sp|A1X283|SPD2B_HUMAN	A1X283	5	5	2	2	1	2	5	4	4	6	5	6	6	5	4	8	2	4	3	3	0	4	0	0	0	0	0	0	0	0	-0.00673294	-0.429811	0.324848	0.154398	-0.0545377	-0.326816	0.0193236	-0.05304	-0.350458	0.350518	0.182674	-0.153285	0.435651	0.443392	-0.0973832
A1X283-N(229.163)-M(15.995)	N(229.163)DM(15.995)GLECGHK	NDMGLECGHK	sp|A1X283|SPD2B_HUMAN	A1X283	1	1	0	0	0	1	1	1	0	0	2	1	1	1	0	2	1	1	2	0	0	1	0	0	0	0	0	0	0	0	-0.333936	-0.393481	NA	NA	NA	-0.380691	-0.390373	0.0142315	NA	NA	0.218097	-0.364279	0.391472	0.204963	NA
A1X283-Q(229.163)	Q(229.163)QNAVGR	QQNAVGR	sp|A1X283|SPD2B_HUMAN	A1X283	0	2	1	1	2	2	0	1	0	1	0	0	1	2	1	1	1	1	2	1	0	1	0	0	0	0	0	0	0	0	NA	0.309438	0.326517	0.14714	0.128488	0.179751	NA	-0.122104	NA	0.65113	NA	NA	-0.984014	0.39931	0.18054
A1X283-S(229.163)	S(229.163)LLDGEGPQAVGGQDVAFSR	SLLDGEGPQAVGGQDVAFSR	sp|A1X283|SPD2B_HUMAN	A1X283	0	1	0	1	1	1	2	2	1	1	2	1	2	2	1	2	1	1	0	0	0	3	0	0	0	0	0	0	0	0	NA	0.41364	NA	0.484948	0.0170931	-0.398819	0.028153	0.209479	-0.12608	-0.078495	0.137336	-0.202752	0.621802	0.195325	-0.343285
A1X283-T(229.163)	T(229.163)DLPEEKPDATPQNPFLK	TDLPEEKPDATPQNPFLK	sp|A1X283|SPD2B_HUMAN	A1X283	2	4	5	3	4	3	1	2	0	1	2	3	1	2	0	3	2	4	3	1	0	2	0	0	0	0	0	0	0	0	0.48364	0.0868822	0.538891	0.543715	0.147829	-0.226365	-0.632917	0.0516286	NA	-0.443013	0.440044	-0.0821393	0.0738421	0.55923	NA
A1X283-V(229.163)	V(229.163)EVLEK	VEVLEK	sp|P56282|DPOE2_HUMAN;sp|Q8IV33|K0825_HUMAN;sp|A1X283|SPD2B_HUMAN;sp|Q9H598|VIAAT_HUMAN	A1X283	0	1	1	2	0	2	1	1	2	2	1	0	1	1	0	1	1	1	0	0	0	0	0	0	0	0	0	0	0	0	NA	-0.622112	0.109436	0.357489	NA	0.228652	-0.361854	-0.365578	-0.171223	-0.077754	-0.132893	NA	0.311853	0.347618	NA
A1Z1Q3-D(229.163)	D(229.163)QDHPDGQENDSTK	DQDHPDGQENDSTK	sp|A1Z1Q3|MACD2_HUMAN	A1Z1Q3	1	2	1	1	1	0	1	0	1	0	1	1	2	1	1	1	1	1	1	2	0	2	0	0	0	0	0	0	0	0	0.940557	0.701127	1.24345	1.03426	2.34013	NA	1.87747	NA	-0.228761	NA	0.560236	0.999782	1.95625	0.986481	2.1786
A1Z1Q3-G(229.163)	G(229.163)GEVTDHSVR	GGEVTDHSVR	sp|A1Z1Q3|MACD2_HUMAN	A1Z1Q3	1	0	1	0	1	1	1	0	2	1	1	1	1	0	1	1	1	2	1	1	0	0	0	0	0	0	0	0	0	0	1.30303	NA	0.674158	NA	0.49983	0.671606	1.11525	NA	0.113008	0.35463	1.00324	0.756319	0.692727	NA	1.12932
A1Z1Q3-N(229.163)	N(229.163)LNGCDTGHAK	NLNGCDTGHAK	sp|A1Z1Q3|MACD2_HUMAN	A1Z1Q3	1	1	1	1	1	0	1	0	1	1	1	1	1	0	3	1	2	1	1	1	0	1	0	0	0	0	0	0	0	0	1.0047	0.215228	0.374189	1.58989	1.32611	NA	0.804057	NA	0.194959	0.727329	0.0906616	1.15031	1.71012	NA	1.69564
A2A3N6-E(229.163)	E(229.163)AEFLQK	EAEFLQK	sp|O14986|PI51B_HUMAN;sp|O60331|PI51C_HUMAN;sp|Q99755|PI51A_HUMAN;sp|A2A3N6|PIPSL_HUMAN	A2A3N6	1	1	1	1	0	1	1	0	1	0	1	1	1	2	1	1	1	2	2	2	0	2	0	0	0	0	0	0	0	0	0.388817	0.0144312	0.364986	0.486439	NA	0.0849825	0.280288	NA	0.421385	NA	0.353708	0.231735	0.628555	0.584307	0.636679
A2RRP1-	NSEDEAQEAK	NSEDEAQEAK	sp|A2RRP1|NBAS_HUMAN	A2RRP1	0	1	0	1	1	1	1	1	0	0	1	1	1	1	1	1	1	1	0	0	1	1	0	0	0	0	0	0	0	0	NA	-3.05287	NA	-1.95492	-1.16142	-0.23745	-0.451357	-1.70863	NA	NA	-1.70626	-0.277375	-0.233591	-0.032237	-2.26607
A2RRP1-A(229.163)	A(229.163)EELEHYAR	AEELEHYAR	sp|A2RRP1|NBAS_HUMAN	A2RRP1	1	2	2	2	2	1	1	0	1	2	2	2	2	0	2	1	2	1	2	2	0	2	0	0	0	0	0	0	0	0	0.865069	0.169801	-0.161916	0.584146	0.708346	0.143633	-0.529199	NA	-0.641506	-0.0324695	0.901109	-0.0985478	0.862218	NA	-0.312102
A2RRP1-D(229.163)	D(229.163)DFTSLLGK	DDFTSLLGK	sp|A2RRP1|NBAS_HUMAN	A2RRP1	3	2	3	2	3	3	2	3	4	1	0	3	4	3	2	4	2	4	0	3	0	3	0	0	0	0	0	0	0	0	0.147039	-0.37769	0.107345	0.434827	0.838945	-0.226721	0.31188	0.320262	-0.057766	0.053278	NA	-0.062572	0.500681	0.253141	0.151759
A2RRP1-E(229.163)	E(229.163)GLGNEVLK	EGLGNEVLK	sp|A2RRP1|NBAS_HUMAN	A2RRP1	5	2	2	5	3	3	8	6	3	3	3	5	4	6	4	8	6	4	5	6	0	5	0	0	0	0	0	0	0	0	0.343118	-0.165686	0.18409	0.58502	1.7214	-0.114193	0.824814	0.896272	-0.0720164	0.143748	1.3812	0.100685	0.610124	0.629244	0.511385
A2RRP1-G(229.163)	G(229.163)TDLEALLALGK	GTDLEALLALGK	sp|A2RRP1|NBAS_HUMAN	A2RRP1	1	2	2	2	1	2	1	1	2	2	1	2	2	2	1	2	2	0	1	0	0	1	0	0	0	0	0	0	0	0	0.0602241	-0.340734	0.108924	0.372004	0.62275	-0.0689117	0.229915	0.380969	-0.00256489	0.0234261	0.0710532	-0.165113	0.252332	0.209684	0.0857232
A2RRP1-L(229.163)	L(229.163)FWTGDPHLLK	LFWTGDPHLLK	sp|A2RRP1|NBAS_HUMAN	A2RRP1	5	9	9	10	5	10	7	11	8	7	8	9	8	9	7	8	9	6	9	7	0	9	0	0	0	0	0	0	0	0	0.492222	0.681227	0.752445	1.07858	1.02979	0.101118	1.54493	0.730335	0.113869	0.398273	0.950735	0.309052	0.504505	0.435932	0.704803
A2RRP1-N(229.163)	N(229.163)QNLVLSAR	NQNLVLSAR	sp|A2RRP1|NBAS_HUMAN	A2RRP1	6	4	7	9	8	7	7	7	4	3	7	4	3	4	5	4	6	5	4	7	0	4	0	0	0	0	0	0	0	0	0.183151	-0.0922044	1.66925	2.01302	1.39275	1.8007	1.99574	1.24638	0.770452	0.575922	1.19338	0.88378	0.201183	1.54883	1.80615
A2RRP1-Q(229.163)	Q(229.163)LHCYNER	QLHCYNER	sp|A2RRP1|NBAS_HUMAN	A2RRP1	2	3	2	2	3	1	1	3	2	3	3	1	3	3	3	3	2	1	3	2	0	3	0	0	0	0	0	0	0	0	0.259812	0.216857	0.237725	0.450852	0.738363	-0.118032	-0.123809	0.27789	0.17399	0.0970176	0.458913	-0.0474306	0.408851	0.423453	0.137475
A2RRP1-Q(229.163)-N(0.984)	Q(229.163)VTN(0.984)GGDGVTAVPK	QVTNGGDGVTAVPK	sp|A2RRP1|NBAS_HUMAN	A2RRP1	0	1	1	2	1	2	2	1	2	1	0	2	0	0	2	0	2	0	2	1	0	0	0	0	0	0	0	0	0	0	NA	-0.327272	0.879274	0.457219	0.411999	-0.0643796	0.284502	0.337822	0.0384155	-0.0153169	NA	0.0259863	NA	NA	0.160261
A2RRP1-R(229.163)	R(229.163)NSEDEAQEAK	RNSEDEAQEAK	sp|A2RRP1|NBAS_HUMAN	A2RRP1	1	1	0	1	0	1	1	1	1	0	1	1	0	1	2	0	1	1	1	1	0	0	0	0	0	0	0	0	0	0	0.172554	-0.669905	NA	0.307721	NA	-0.383198	1.06954	0.0885545	-0.0964537	NA	0.2189	-0.392128	NA	0.0567258	0.0116218
A2RRP1-S(229.163)	S(229.163)EYVLTNNPWVR	SEYVLTNNPWVR	sp|A2RRP1|NBAS_HUMAN	A2RRP1	2	3	4	3	0	1	2	2	2	4	4	2	2	1	2	2	3	1	3	1	0	1	0	0	0	0	0	0	0	0	0.16204	0.156476	0.795364	0.413262	NA	-0.39216	0.20817	0.259145	-0.0591904	0.284379	0.290384	0.257756	0.373496	0.0165837	0.0404282
A2RRP1-T(229.163)	T(229.163)DPEAFHQHMVK	TDPEAFHQHMVK	sp|A2RRP1|NBAS_HUMAN	A2RRP1	1	0	1	1	2	2	0	2	4	3	2	1	2	2	2	2	0	1	2	2	0	1	0	0	0	0	0	0	0	0	0.543754	NA	0.183071	0.27556	0.664977	0.406035	NA	0.369757	0.0475334	0.364304	0.377059	0.0711144	0.40754	0.199432	-0.0952917
A2RRP1-Y(229.163)	Y(229.163)SHLYDLSR	YSHLYDLSR	sp|A2RRP1|NBAS_HUMAN	A2RRP1	1	2	1	1	1	1	1	0	2	0	0	1	1	1	1	2	1	2	2	1	0	1	0	0	0	0	0	0	0	0	-0.262086	-0.278796	0.172981	0.51533	0.536848	-0.289983	0.120353	NA	0.0408044	NA	NA	-0.143085	0.356386	0.260376	0.13304
A2RTX5-A(229.163)	A(229.163)VSSTELSALENLCK	AVSSTELSALENLCK	sp|A2RTX5|SYTC2_HUMAN	A2RTX5	0	0	1	2	1	1	0	0	1	1	1	1	1	1	0	1	1	1	1	1	0	1	0	0	0	0	0	0	0	0	NA	NA	0.325022	0.512989	0.327931	-0.307513	NA	NA	0.136251	-0.142609	0.542687	-0.217499	0.18673	0.390037	NA
A2RTX5-E(229.163)	E(229.163)SEADSEVK	ESEADSEVK	sp|A2RTX5|SYTC2_HUMAN	A2RTX5	1	1	1	1	0	1	0	1	1	0	0	0	1	1	1	1	2	1	2	1	0	1	0	0	0	0	0	0	0	0	-0.0426724	-0.663683	0.208027	0.268084	NA	-0.456046	NA	-0.0946536	0.188904	NA	NA	NA	0.0759288	-0.080233	0.243892
A2RTX5-F(229.163)	F(229.163)ADFGVLHR	FADFGVLHR	sp|A2RTX5|SYTC2_HUMAN	A2RTX5	1	0	1	2	0	1	0	2	2	1	0	1	0	0	1	0	1	1	1	1	0	1	0	0	0	0	0	0	0	0	0.203233	NA	0.331653	0.573078	NA	-0.921501	NA	1.18371	0.496943	0.17267	NA	0.0383685	NA	NA	0.0736732
A2RTX5-L(229.163)	L(229.163)DNAVNVR	LDNAVNVR	sp|A2RTX5|SYTC2_HUMAN	A2RTX5	0	2	1	1	1	0	1	0	1	0	0	1	1	1	1	1	1	0	1	0	0	1	0	0	0	0	0	0	0	0	NA	-0.291785	0.435918	0.379314	0.499512	NA	0.103761	NA	0.218425	NA	NA	-0.183157	-0.113151	0.111866	0.0941819
A2RTX5-V(229.163)	V(229.163)NTATTTVYR	VNTATTTVYR	sp|A2RTX5|SYTC2_HUMAN	A2RTX5	1	1	0	1	1	1	0	1	0	0	1	1	1	0	0	0	1	1	1	1	0	1	0	0	0	0	0	0	0	0	0.151501	-0.532154	NA	0.646258	0.407378	-0.451942	NA	0.149336	NA	NA	0.459187	0.119578	0.116681	NA	NA
A2RUC4-E(229.163)	E(229.163)EQFFSSVFR	EEQFFSSVFR	sp|A2RUC4|TYW5_HUMAN	A2RUC4	0	1	1	0	1	0	1	0	1	2	1	0	1	1	1	1	1	1	0	0	0	1	0	0	0	0	0	0	0	0	NA	-0.214537	-0.079943	NA	0.419206	NA	-0.372379	NA	-0.114872	0.104543	0.191352	NA	-0.247543	-0.338037	0.159313
A2RUS2-G(229.163)	G(229.163)SSAVLNVTPK	GSSAVLNVTPK	sp|A2RUS2|DEND3_HUMAN	A2RUS2	1	2	0	1	1	1	0	0	2	2	1	0	0	2	2	2	0	2	1	2	0	2	0	0	0	0	0	0	0	0	0.350751	0.60123	NA	0.874226	0.964005	0.586741	NA	NA	0.56984	0.561961	0.656835	NA	NA	0.904896	0.697821
A2RUS2-L(229.163)	L(229.163)SYFDK	LSYFDK	sp|Q9H7D0|DOCK5_HUMAN;sp|A2RUS2|DEND3_HUMAN	A2RUS2	4	0	2	2	4	3	1	2	1	1	3	2	1	2	2	2	0	3	0	2	0	7	0	0	0	0	0	0	0	0	0.685474	NA	1.19841	1.21522	1.52908	0.711979	1.35246	0.911152	0.601234	0.249925	1.41506	0.749108	2.03423	0.593647	0.79652
A2RUS2-T(229.163)	T(229.163)LCSAEDR	TLCSAEDR	sp|A2RUS2|DEND3_HUMAN	A2RUS2	1	1	1	1	1	1	0	0	1	1	1	1	1	1	1	1	2	1	2	2	0	1	0	0	0	0	0	0	0	0	0.696769	0.169667	0.967806	0.777225	0.801906	0.568231	NA	NA	0.54647	0.32598	1.30195	0.809051	1.8439	0.718243	0.707503
A2RUS2-V(229.163)	V(229.163)FNSEEFLK	VFNSEEFLK	sp|A2RUS2|DEND3_HUMAN	A2RUS2	1	1	1	1	0	1	2	1	1	1	1	0	1	1	1	1	1	1	2	0	0	1	0	0	0	0	0	0	0	0	0.614397	0.348813	0.697489	0.764712	NA	0.281672	1.0091	0.692073	0.473327	0.278086	1.21349	NA	1.80323	1.07138	0.278647
A3KMH1-A(229.163)	A(229.163)GTAFYLDQCAVR	AGTAFYLDQCAVR	sp|A3KMH1|VWA8_HUMAN	A3KMH1	1	1	1	1	1	1	2	2	2	1	0	1	1	1	0	2	1	1	1	0	0	1	0	0	0	0	0	0	0	0	-0.234932	-0.19621	-0.295698	0.0835941	-0.213866	-0.244544	0.198804	0.557716	0.0899296	0.467202	NA	-0.476094	0.20751	0.101169	NA
A3KMH1-D(229.163)	D(229.163)LLGQDVFLLGPPGPLR	DLLGQDVFLLGPPGPLR	sp|A3KMH1|VWA8_HUMAN	A3KMH1	3	3	4	4	1	4	3	3	2	1	4	2	4	2	2	3	3	3	2	4	0	2	0	0	0	0	0	0	0	0	1.18308	1.26576	0.113013	1.35836	0.0981358	-0.0100662	0.486352	1.12274	-0.17171	0.454484	1.18334	-0.33518	1.84793	0.402349	0.0575889
A3KMH1-E(229.163)	E(229.163)LLLNTLHK	ELLLNTLHK	sp|A3KMH1|VWA8_HUMAN	A3KMH1	1	0	1	1	1	1	1	1	1	1	0	1	1	0	1	1	1	0	0	1	0	1	0	0	0	0	0	0	0	0	-0.106937	NA	-0.193367	-0.138469	-0.142652	-0.118924	0.177457	0.273162	-0.0575765	0.0520625	NA	-0.470603	0.615833	NA	-0.464327
A3KMH1-L(229.163)	L(229.163)VAAFGELR	LVAAFGELR	sp|A3KMH1|VWA8_HUMAN	A3KMH1	2	2	1	1	1	2	2	2	3	2	1	1	3	1	1	2	2	2	4	1	0	3	0	0	0	0	0	0	0	0	0.126056	-0.154323	-0.823388	0.00658709	-0.734405	-0.25189	0.0704472	0.731053	-0.0241451	0.230252	0.711601	0.217128	0.392178	0.352551	0.0199413
A3KMH1-N(229.163)	N(229.163)VFDFDSYNNDMR	NVFDFDSYNNDMR	sp|A3KMH1|VWA8_HUMAN	A3KMH1	1	2	3	3	3	1	1	3	2	1	1	0	0	2	2	0	0	3	2	2	0	2	0	0	0	0	0	0	0	0	0.130219	0.0205889	-0.233297	0.743606	0.720683	-0.577058	0.692573	0.567313	0.1454	0.333006	0.259203	NA	NA	0.536595	-0.0722891
A3KMH1-S(229.163)	S(229.163)SPLVNAALEGK	SSPLVNAALEGK	sp|A3KMH1|VWA8_HUMAN	A3KMH1	1	1	1	1	0	0	0	1	1	1	1	1	1	0	1	0	2	1	0	0	0	1	0	0	0	0	0	0	0	0	-0.145666	-0.245829	-0.0634981	0.0115744	NA	NA	NA	0.289982	-0.0393277	0.232802	0.874448	-0.179138	0.508779	NA	0.0384421
A3KMH1-T(229.163)	T(229.163)LLLEGLEK	TLLLEGLEK	sp|A3KMH1|VWA8_HUMAN	A3KMH1	1	1	1	1	1	1	3	1	1	1	0	0	1	0	0	1	1	1	1	0	0	0	0	0	0	0	0	0	0	0	0.0504766	-0.13288	-0.00712945	0.294478	0.194049	-0.618127	0.761744	0.494009	-0.057806	0.325257	NA	NA	0.137319	NA	NA
A3KMH1-V(229.163)	V(229.163)LALGLPVPR	VLALGLPVPR	sp|A3KMH1|VWA8_HUMAN	A3KMH1	1	1	2	1	1	0	1	1	0	0	1	0	1	1	2	1	1	1	1	0	0	1	0	0	0	0	0	0	0	0	0.0248958	-0.0981555	-0.0508511	0.336267	0.21508	NA	0.00899137	0.491134	NA	NA	0.49711	NA	-0.148574	0.964592	-0.20966
A3KN83-D(229.163)	D(229.163)YNNLGK	DYNNLGK	sp|A3KN83|SBNO1_HUMAN	A3KN83	1	0	1	1	2	2	1	1	1	1	2	1	1	1	2	1	2	1	2	3	2	2	0	0	0	0	0	0	0	0	-0.0150185	NA	-0.220016	0.0213272	0.541365	-0.611824	-0.869044	-0.162708	-0.00385345	-0.424556	0.0611924	-0.886375	-0.762906	-0.549801	-0.228717
A3KN83-G(229.163)	G(229.163)MSWEEATK	GMSWEEATK	sp|A3KN83|SBNO1_HUMAN	A3KN83	1	1	1	0	1	1	2	0	1	1	1	1	2	0	0	0	1	0	1	0	1	1	0	0	0	0	0	0	0	0	0.150571	-0.47577	0.245972	NA	0.213808	-0.366295	0.422393	NA	0.35072	-0.474493	0.150041	-0.570705	-0.0822626	NA	NA
A3KN83-H(229.163)	H(229.163)FPAPDR	HFPAPDR	sp|A3KN83|SBNO1_HUMAN	A3KN83	2	2	2	1	0	1	2	3	1	2	1	0	2	2	2	2	2	0	1	3	0	2	0	0	0	0	0	0	0	0	0.465212	0.774988	0.652418	0.0549653	NA	-0.57017	-0.33031	0.422531	-0.252319	1.29282	0.656419	NA	1.4935	0.352679	0.877035
A3KN83-N(229.163)	N(229.163)LLVHSLNK	NLLVHSLNK	sp|A3KN83|SBNO1_HUMAN	A3KN83	3	2	2	1	2	3	2	2	2	0	2	2	2	2	2	2	1	2	1	2	0	2	0	0	0	0	0	0	0	0	0.0712944	-0.57322	-0.04964	0.0356539	0.899517	-0.520397	-0.55158	0.0372452	0.214551	NA	0.0267275	-0.482814	-0.627943	-0.270679	-0.0744292
A3KN83-Q(229.163)	Q(229.163)GLLGVGLLNVEDR	QGLLGVGLLNVEDR	sp|A3KN83|SBNO1_HUMAN	A3KN83	1	2	1	2	2	0	2	1	2	1	3	2	0	2	0	0	2	1	2	2	0	1	0	0	0	0	0	0	0	0	-0.0594369	-0.0388765	0.231993	0.218635	0.112345	NA	0.150681	0.0222002	0.0739637	-0.339584	0.612716	-0.346523	NA	-0.408573	NA
A3KN83-R(229.163)	R(229.163)KGEELTR	RKGEELTR	sp|A3KN83|SBNO1_HUMAN	A3KN83	1	1	1	2	0	0	1	1	1	1	2	2	1	0	0	0	1	1	0	0	0	1	0	0	0	0	0	0	0	0	-0.536301	-0.459581	-0.771746	-0.0758787	NA	NA	-0.804748	0.0464921	0.044481	0.0512598	0.308579	-0.573514	-1.37861	NA	NA
A3KN83-S(229.163)	S(229.163)GLLTLDK	SGLLTLDK	sp|A3KN83|SBNO1_HUMAN	A3KN83	0	1	1	1	0	1	1	1	1	1	0	0	0	0	1	1	1	1	1	0	0	1	0	0	0	0	0	0	0	0	NA	-2.1128	-0.147545	-0.0467414	NA	-0.756417	-0.63284	-0.0398895	0.139966	-0.0948876	NA	NA	NA	NA	-0.254257
A3KN83-T(229.163)	T(229.163)GLAVLELQNK	TGLAVLELQNK	sp|A3KN83|SBNO1_HUMAN	A3KN83	0	2	2	2	2	1	3	0	1	2	1	1	0	3	1	2	1	1	2	2	0	1	0	0	0	0	0	0	0	0	NA	-0.109462	0.047074	0.12334	0.262122	-0.615746	0.29875	NA	0.265027	0.123378	-0.218306	-0.500076	NA	-0.322027	-0.259429
A3KN83-V(229.163)	V(229.163)VSNDDGSLSYESR	VVSNDDGSLSYESR	sp|A3KN83|SBNO1_HUMAN	A3KN83	1	1	0	1	1	1	1	1	1	0	1	1	1	2	1	1	1	1	1	1	0	1	0	0	0	0	0	0	0	0	0.373976	-0.3811	NA	0.0644288	0.285432	-0.119038	-0.744588	0.0193891	0.0934779	NA	-0.491979	-0.196621	-0.760818	-0.251488	-0.320344
A4D1E9-D(229.163)	D(229.163)FLHLFEK	DFLHLFEK	sp|A4D1E9|GTPBA_HUMAN	A4D1E9	1	1	3	1	1	1	1	1	1	1	1	1	1	2	1	0	1	1	1	1	0	1	0	0	0	0	0	0	0	0	-0.832859	-0.714557	0.403812	-0.129508	-0.374944	-1.06922	-0.973181	-0.187132	0.089255	0.255704	0.0473613	-0.757396	-0.766179	-0.356363	-0.56631
A4D1E9-L(229.163)	L(229.163)LADVGLVGFPNAGK	LLADVGLVGFPNAGK	sp|A4D1E9|GTPBA_HUMAN	A4D1E9	2	2	3	3	2	3	4	2	3	2	1	3	2	2	2	4	1	1	2	0	0	2	0	0	0	0	0	0	0	0	-0.178152	0.14823	-0.239213	0.270695	-0.0891536	0.268284	-0.0303308	0.656995	0.00350015	0.408266	0.338989	0.128626	-0.118991	0.107763	-0.139668
A4D1P6-A(229.163)	A(229.163)QEFFAK	AQEFFAK	sp|A4D1P6|WDR91_HUMAN	A4D1P6	1	1	1	0	1	1	1	1	1	1	2	1	1	1	1	1	1	1	1	1	0	1	0	0	0	0	0	0	0	0	0.426895	-0.17066	0.248433	NA	0.780161	-0.125052	0.801394	0.35432	0.18179	0.0605356	0.836821	0.241152	0.59425	0.634369	0.213588
A4D1P6-D(229.163)	D(229.163)YWSYLER	DYWSYLER	sp|A4D1P6|WDR91_HUMAN	A4D1P6	0	0	1	1	1	1	1	1	0	1	1	1	0	2	0	2	1	1	1	1	1	1	0	0	0	0	0	0	0	0	NA	NA	0.365173	0.438335	0.326643	-0.0353147	-0.00413295	0.457982	NA	0.459986	0.657442	0.104792	NA	0.771995	NA
A4D1P6-E(229.163)	E(229.163)LFSTTTSQCAEK	ELFSTTTSQCAEK	sp|A4D1P6|WDR91_HUMAN	A4D1P6	2	1	4	4	1	3	2	1	1	1	3	4	2	4	5	4	3	3	2	2	0	3	0	0	0	0	0	0	0	0	0.244433	-0.304509	0.345241	0.757797	0.770314	-0.0205553	0.627984	0.277906	0.195833	0.196876	0.867706	0.272008	0.83305	0.749232	0.356133
A4D1P6-F(229.163)	F(229.163)LQWNLHK	FLQWNLHK	sp|A4D1P6|WDR91_HUMAN	A4D1P6	2	2	0	1	0	1	0	1	0	2	1	1	0	1	1	1	1	0	1	1	0	0	0	0	0	0	0	0	0	0	0.292639	-0.0563821	NA	0.455691	NA	0.0565021	NA	0.175371	NA	0.182167	0.785699	0.301145	NA	0.583112	-0.0633015
A4D1P6-G(229.163)-Q(15.995)-H(-40.006)	G(229.163)ESGWSQ(15.995)H(-40.006)R	GESGWSQHR	sp|A4D1P6|WDR91_HUMAN	A4D1P6	3	4	3	2	2	1	1	1	2	3	4	0	1	1	2	2	4	2	3	0	0	1	0	0	0	0	0	0	0	0	0.176473	0.259146	0.609825	0.424592	0.317283	-0.634251	-0.307928	0.607339	0.156071	0.379821	0.70344	NA	-0.84076	0.4246	-0.146606
A4D1P6-L(229.163)	L(229.163)FALQAELHR	LFALQAELHR	sp|A4D1P6|WDR91_HUMAN	A4D1P6	11	8	11	9	8	10	12	9	7	8	10	8	13	12	8	12	11	10	10	8	1	7	0	0	0	0	0	0	0	0	1.0005	0.255239	1.07682	1.07716	1.21744	0.308051	1.46907	0.553105	0.243247	0.527354	1.37741	0.676633	1.54298	0.892306	0.358062
A4D1P6-N(229.163)	N(229.163)ASLSQSPR	NASLSQSPR	sp|A4D1P6|WDR91_HUMAN	A4D1P6	3	2	2	3	0	3	4	4	3	2	2	2	3	2	3	2	0	4	2	2	0	4	0	0	0	0	0	0	0	0	0.350036	-0.14327	0.517436	1.29381	NA	0.186567	0.797515	1.7255	-0.0377228	0.549261	1.3226	1.27557	0.695954	0.868653	0.716275
A4D1P6-N(229.163)-P(16.031)	N(229.163)ASLSQSP(16.031)R	NASLSQSPR	sp|A4D1P6|WDR91_HUMAN	A4D1P6	1	1	1	1	1	0	1	0	1	1	1	1	0	1	1	1	1	1	1	1	0	1	0	0	0	0	0	0	0	0	0.209983	-0.315235	0.210896	0.524297	0.566494	NA	0.0131485	NA	0.748367	0.0413926	0.210001	0.192892	NA	0.232328	0.200059
A4D1P6-Q(229.163)	Q(229.163)ATELQNQAEWK	QATELQNQAEWK	sp|A4D1P6|WDR91_HUMAN	A4D1P6	0	0	0	0	2	2	2	1	2	1	2	2	2	2	2	2	1	1	2	2	0	2	0	0	0	0	0	0	0	0	NA	NA	NA	NA	0.986629	0.0721018	0.633573	0.372843	0.141896	0.18902	1.28057	0.369036	0.993915	0.651195	0.373051
A4D1P6-S(229.163)	S(229.163)LDVDGVLK	SLDVDGVLK	sp|A4D1P6|WDR91_HUMAN	A4D1P6	1	1	1	1	1	1	1	0	1	1	0	1	1	1	0	1	1	0	0	1	0	1	0	0	0	0	0	0	0	0	0.362019	-0.241877	0.532011	0.66773	0.963257	0.081578	0.850934	NA	0.458463	0.489299	NA	0.506905	1.49123	0.63849	NA
A4D1P6-S(238.230)-F(-44.059)	ES(238.230)F(-44.059)GGQGTK	ESFGGQGTK	sp|A4D1P6|WDR91_HUMAN	A4D1P6	0	1	1	1	0	1	1	1	1	0	1	0	0	1	1	1	1	1	0	1	0	1	0	0	0	0	0	0	0	0	NA	0.120601	0.243414	0.614827	NA	-0.819033	0.6052	-0.269671	0.0751598	NA	1.44621	NA	NA	0.261161	0.156068
A4D1P6-V(229.163)	V(229.163)ASLDVDGVLK	VASLDVDGVLK	sp|A4D1P6|WDR91_HUMAN	A4D1P6	1	4	3	3	2	1	1	2	5	6	4	3	3	4	1	5	3	1	2	2	0	3	0	0	0	0	0	0	0	0	0.434913	0.0574141	0.465337	0.611368	0.662704	-0.00938886	-0.00222775	0.16308	0.302754	0.65947	0.976455	0.185165	0.693973	0.568597	0.224718
A4D1S0-R(229.163)	R(229.163)SPLAAAR	RSPLAAAR	sp|A4D1S0|KLRG2_HUMAN	A4D1S0	3	1	3	0	2	2	3	0	2	2	1	0	3	1	0	0	2	1	3	2	0	2	0	0	0	0	0	0	0	0	0.435967	-0.307106	1.95129	NA	1.47393	1.49457	4.5458	NA	2.47744	2.57381	-0.236538	NA	0.505237	-0.170542	NA
A4D1S0-T(229.163)	T(229.163)ESGCDAEGR	TESGCDAEGR	sp|A4D1S0|KLRG2_HUMAN	A4D1S0	1	1	0	1	1	1	1	0	1	2	1	1	1	1	0	0	1	1	1	1	0	0	0	0	0	0	0	0	0	0	1.41136	-0.371489	NA	0.32917	0.0804529	-0.802982	-0.234084	NA	0.784508	0.257946	0.541976	-0.174806	0.10085	0.398122	NA
A4D1S0-V(229.163)	V(229.163)KPVGAAGGSSTPSPR	VKPVGAAGGSSTPSPR	sp|A4D1S0|KLRG2_HUMAN	A4D1S0	1	0	1	1	0	0	1	1	1	1	2	1	2	0	2	2	1	1	1	0	0	1	0	0	0	0	0	0	0	0	1.21524	NA	-0.269227	0.985471	NA	NA	-0.351252	0.833662	0.7578	0.417458	0.454848	-0.142716	0.226375	NA	0.437833
A4D2H0-T(229.163)	T(229.163)KEELTEHLK	TKEELTEHLK	sp|A4D2H0|CTGEF_HUMAN	A4D2H0	1	1	1	1	0	1	1	0	0	0	1	1	1	0	0	1	1	1	1	0	0	1	0	0	0	0	0	0	0	0	-0.319409	-0.471865	-0.134607	0.0519126	NA	-0.69238	0.247677	NA	NA	NA	0.242101	-0.611674	-0.274159	NA	NA
A5A3E0-A(229.163)	A(229.163)VFPSLVGR	AVFPSLVGR	sp|A5A3E0|POTEF_HUMAN	A5A3E0	0	1	5	5	4	3	6	5	6	5	3	4	6	6	1	4	3	6	7	8	1	4	0	0	0	0	0	0	0	0	NA	0.0338616	0.736564	2.29636	0.987761	0.176898	0.4469	0.580615	0.264009	0.449711	0.708291	0.172772	0.73134	0.768468	0.172691
A5A3E0-A(229.163)-G(129.058)-R(70.089)	A(229.163)LQAVLSLYTSG(129.058)R(70.089)	ALQAVLSLYTSGR	sp|Q9BYX7|ACTBM_HUMAN;sp|A5A3E0|POTEF_HUMAN	A5A3E0	0	1	0	1	1	1	1	1	1	1	0	1	0	0	0	1	1	2	1	1	0	1	0	0	0	0	0	0	0	0	NA	-0.0735163	NA	0.667702	0.0261081	0.549926	0.623564	0.412553	0.332507	0.708844	NA	-0.0105998	NA	NA	NA
A5A3E0-A(66.022)-V(15.995)	A(66.022)V(15.995)FPSLVGR	AVFPSLVGR	sp|A5A3E0|POTEF_HUMAN	A5A3E0	0	1	0	0	2	0	0	2	1	1	0	3	1	1	1	1	1	1	1	2	0	2	0	0	0	0	0	0	0	0	NA	0.889478	NA	NA	1.37472	NA	NA	0.564541	0.0664309	0.788544	NA	1.31842	0.435796	1.36632	-0.0269954
A5A3E0-Q(229.163)-G(129.058)-R(70.089)	Q(229.163)AVLSLYTSG(129.058)R(70.089)	QAVLSLYTSGR	sp|A5A3E0|POTEF_HUMAN;sp|Q9BYX7|ACTBM_HUMAN	A5A3E0	2	1	1	0	0	2	1	1	0	8	6	3	2	2	0	3	1	1	2	2	0	2	0	0	0	0	0	0	0	0	0.592559	-0.101407	0.621494	NA	NA	0.493917	0.774853	0.0707843	NA	0.448968	1.40538	-0.115059	0.671931	0.000145131	NA
A5D8V6-E(229.163)	E(229.163)MALATNR	EMALATNR	sp|A5D8V6|VP37C_HUMAN	A5D8V6	1	0	1	0	1	1	1	1	1	0	1	0	1	0	1	0	1	1	0	1	0	1	0	0	0	0	0	0	0	0	-0.102111	NA	0.0652027	NA	0.585632	-0.177068	0.465828	0.0803926	-0.0748413	NA	0.0440985	NA	0.300489	NA	-0.106487
A5D8V6-F(229.163)	F(229.163)LEGEVPLETFLENFSSMR	FLEGEVPLETFLENFSSMR	sp|A5D8V6|VP37C_HUMAN	A5D8V6	1	1	1	1	1	1	2	1	2	1	0	0	0	1	0	2	0	0	0	2	0	2	0	0	0	0	0	0	0	0	0.67131	0.127421	-0.120067	0.565099	0.148093	0.0301729	0.664195	0.56963	-0.243063	0.808553	NA	NA	NA	0.399562	NA
A5D8V6-L(229.163)	L(229.163)EEESEAMAEK	LEEESEAMAEK	sp|A5D8V6|VP37C_HUMAN	A5D8V6	4	1	2	3	2	2	2	3	2	4	1	1	3	0	3	1	4	2	2	1	0	3	0	0	0	0	0	0	0	0	0.385195	0.0598957	0.141659	0.648994	0.244496	0.259481	0.319636	0.493148	0.133278	0.151555	-0.0345931	0.173321	0.405726	NA	0.297784
A5PLN9-G(229.163)	G(229.163)VTVLGK	GVTVLGK	sp|A5PLN9|TPC13_HUMAN	A5PLN9	1	1	1	0	0	0	1	0	1	1	1	1	1	1	1	1	1	1	0	0	0	0	0	0	0	0	0	0	0	0	-0.0696043	-0.074632	0.197125	NA	NA	NA	0.459291	NA	0.199355	0.127399	0.287124	-0.152603	0.229961	0.363067	0.0389049
A5PLN9-L(229.163)	L(229.163)DLVWK	LDLVWK	sp|A5PLN9|TPC13_HUMAN	A5PLN9	3	4	4	2	2	3	4	3	3	2	3	4	4	4	4	2	4	1	5	3	0	2	0	0	0	0	0	0	0	0	0.111207	-0.18083	0.252354	0.499056	0.481397	0.0148339	0.323508	0.435793	0.243136	0.143954	0.518494	-0.0635355	0.468233	0.44338	0.660125
A5PLN9-Q(229.163)	Q(229.163)EHLLALK	QEHLLALK	sp|A5PLN9|TPC13_HUMAN	A5PLN9	1	0	1	0	1	1	2	0	1	1	1	1	1	1	1	1	2	1	2	0	0	2	0	0	0	0	0	0	0	0	0.064468	NA	0.307228	NA	0.585994	0.0186112	0.346275	NA	0.244786	0.178264	0.244197	0.0106445	0.29615	0.549303	0.27919
A5YKK6-A(229.163)	A(229.163)AANFSDR	AAANFSDR	sp|A5YKK6|CNOT1_HUMAN	A5YKK6	3	6	4	3	3	2	3	2	3	3	4	3	5	5	4	3	2	1	3	4	0	0	0	0	0	0	0	0	0	0	0.759067	1.24674	1.74071	1.07891	0.307869	-0.512611	-0.100003	0.0998745	0.141558	0.459016	0.444401	-0.371392	1.9526	1.09567	-0.000914314
A5YKK6-D(229.163)	D(229.163)ALAALGLLQK	DALAALGLLQK	sp|A5YKK6|CNOT1_HUMAN	A5YKK6	4	3	3	4	2	2	3	3	2	3	4	4	4	6	4	3	4	4	6	6	0	3	0	0	0	0	0	0	0	0	-0.0126558	-0.237404	-0.187159	0.334369	0.330841	-0.28255	-0.244874	0.16385	0.025419	0.0254243	0.151633	-0.370403	-0.271536	0.160081	0.0305434
A5YKK6-E(229.163)	E(229.163)LDDEANSYFQR	ELDDEANSYFQR	sp|A5YKK6|CNOT1_HUMAN	A5YKK6	8	7	7	6	7	11	7	6	6	6	4	8	5	15	7	6	7	8	7	12	0	8	0	0	0	0	0	0	0	0	0.290014	0.268653	0.136407	0.503554	0.543548	0.0915998	0.664195	0.252349	0.122838	0.409485	0.424877	0.024634	-0.00947665	0.830347	0.638732
A5YKK6-G(139.073)-F(-76.031)	G(139.073)F(-76.031)AAQFLK	GFAAQFLK	sp|A5YKK6|CNOT1_HUMAN	A5YKK6	1	1	0	0	0	1	1	1	1	0	1	1	1	1	1	1	1	1	0	1	0	0	0	0	0	0	0	0	0	0	0.0291595	-0.0764714	NA	NA	NA	-0.0769653	0.517911	0.421176	-0.412648	NA	1.07342	0.302775	1.28294	1.15912	0.705415
A5YKK6-G(229.163)	G(229.163)EQYDQAK	GEQYDQAK	sp|A5YKK6|CNOT1_HUMAN	A5YKK6	8	7	5	5	7	5	6	6	9	3	6	5	6	5	6	6	8	9	8	6	0	4	0	0	0	0	0	0	0	0	1.18153	0.29214	-0.0613134	0.406644	0.615038	-0.235301	0.431839	0.332993	0.346877	-0.334019	1.13587	0.26831	0.810315	0.210713	0.362705
A5YKK6-H(229.163)	H(229.163)SGEATNTVTK	HSGEATNTVTK	sp|A5YKK6|CNOT1_HUMAN	A5YKK6	1	2	1	2	2	1	1	1	2	1	1	1	1	1	1	1	1	1	2	1	0	2	0	0	0	0	0	0	0	0	-0.199518	-0.42194	-0.25412	0.236561	0.290338	-0.521995	-0.421684	-0.0390484	-0.0228889	-0.242546	-0.0692172	-0.793278	-0.494464	-0.316123	-0.168335
A5YKK6-L(229.163)	L(229.163)AEVGQYEQVK	LAEVGQYEQVK	sp|A5YKK6|CNOT1_HUMAN	A5YKK6	7	9	7	4	6	7	4	5	9	7	8	7	7	5	7	3	6	6	7	7	0	7	0	0	0	0	0	0	0	0	0.823122	0.669301	0.538867	0.66912	0.321894	0.391018	0.329775	0.169947	0.231735	0.564926	0.498928	0.222696	0.392912	0.912591	0.325163
A5YKK6-M(229.163)	M(229.163)VLNETYR	MVLNETYR	sp|A5YKK6|CNOT1_HUMAN	A5YKK6	1	3	3	2	2	1	2	2	3	2	2	4	2	2	2	1	1	1	2	2	0	3	0	0	0	0	0	0	0	0	-0.105668	-0.295891	0.542014	0.408019	0.311718	-0.355779	-0.0116342	0.130333	0.108174	0.282114	0.146326	0.3461	-0.214192	-0.211392	0.165807
A5YKK6-N(229.163)	N(229.163)KPLLHTDLDVK	NKPLLHTDLDVK	sp|A5YKK6|CNOT1_HUMAN	A5YKK6	5	4	7	8	2	6	10	7	5	8	3	7	5	8	7	8	3	7	10	8	0	4	0	0	0	0	0	0	0	0	0.109265	0.112303	0.442966	0.801509	0.33143	0.0324643	0.276686	0.218968	0.112298	0.39266	0.00124677	-0.0683257	-0.0284275	0.590803	0.866499
A5YKK6-Q(229.163)	Q(229.163)AQQVMEGTGAS	QAQQVMEGTGAS	sp|A5YKK6|CNOT1_HUMAN	A5YKK6	2	3	1	2	0	1	3	1	2	3	3	3	3	4	3	3	3	3	3	3	0	3	0	0	0	0	0	0	0	0	0.0653526	-0.318326	0.33187	0.809243	NA	-0.156372	0.14667	0.412585	0.0975957	0.065077	0.0271235	-0.177331	0.144111	0.230032	0.804048
A5YKK6-R(229.163)	R(229.163)DLLMDR	RDLLMDR	sp|A5YKK6|CNOT1_HUMAN	A5YKK6	3	3	3	3	1	3	3	3	1	2	4	4	3	3	2	4	2	2	2	1	0	1	0	0	0	0	0	0	0	0	0.198044	-0.158931	0.0659514	0.444501	0.817064	-0.0612031	-0.0188108	0.207463	-0.00726234	0.246409	1.14674	-0.0306051	0.897529	-0.0226175	-0.0273095
A5YKK6-S(229.163)	S(229.163)LDLLESLLR	SLDLLESLLR	sp|A5YKK6|CNOT1_HUMAN	A5YKK6	4	4	2	1	2	1	1	2	3	2	3	3	3	3	3	3	5	3	4	4	0	5	0	0	0	0	0	0	0	0	0.756957	0.109586	-0.0979439	0.364663	0.428136	-0.661313	0.0204941	0.17261	0.0561489	0.0441672	-0.00929644	-0.328319	0.385838	0.29722	-0.15635
A5YKK6-T(229.163)-Q(0.984)	T(229.163)HSGLTDGLPLQ(0.984)SLSAPGSGLWSDGK	THSGLTDGLPLQSLSAPGSGLWSDGK	sp|A5YKK6|CNOT1_HUMAN	A5YKK6	2	1	0	1	0	2	0	0	1	2	1	1	1	1	0	1	0	1	2	0	0	1	0	0	0	0	0	0	0	0	0.117179	-0.195386	NA	0.337699	NA	0.132507	NA	NA	-0.151314	0.555961	0.150485	-0.038581	-0.0222415	0.1658	NA
A5YKK6-V(229.163)	V(229.163)DMLSELNLAPR	VDMLSELNLAPR	sp|A5YKK6|CNOT1_HUMAN	A5YKK6	1	3	4	4	4	3	6	3	2	4	0	3	4	2	2	3	3	4	1	5	0	4	0	0	0	0	0	0	0	0	0.156637	-0.417251	-0.00689536	0.584401	0.404388	-0.210667	0.301381	0.206139	0.230649	0.218231	NA	-0.123895	-0.0253229	-0.0333947	-0.0955762
A5YKK6-Y(229.163)	Y(229.163)CDPVVLTYQAER	YCDPVVLTYQAER	sp|A5YKK6|CNOT1_HUMAN	A5YKK6	2	3	4	4	4	3	3	1	2	2	3	1	5	5	4	5	3	3	3	2	0	2	0	0	0	0	0	0	0	0	-0.0105844	0.00882665	0.341922	0.507442	0.46566	0.373918	0.0631647	0.127975	0.149913	0.384581	0.34677	-0.233282	0.47666	0.147623	0.271617
A6NC98-E(229.163)	E(229.163)EALMELK	EEALMELK	sp|A6NC98|CC88B_HUMAN	A6NC98	0	2	2	2	2	2	2	0	2	2	1	0	2	2	2	1	1	1	2	2	0	0	0	0	0	0	0	0	0	0	NA	-0.028971	0.312472	0.390363	0.666692	-0.180266	1.00086	NA	0.472775	-0.241677	1.08643	NA	0.743563	0.439881	-0.300231
A6NC98-H(229.163)	H(229.163)EQLQAQR	HEQLQAQR	sp|A6NC98|CC88B_HUMAN	A6NC98	0	1	2	1	2	2	2	1	0	3	1	1	2	0	1	2	2	2	2	2	0	2	0	0	0	0	0	0	0	0	NA	0.0373098	0.123066	0.381153	0.780956	0.14418	0.981805	-0.244063	NA	0.0309758	1.01289	-0.375718	0.909466	NA	-0.440185
A6NC98-L(229.163)	L(229.163)MQDGHR	LMQDGHR	sp|A6NC98|CC88B_HUMAN	A6NC98	1	2	2	3	3	2	2	1	2	3	1	1	1	3	5	2	5	3	4	0	0	3	0	0	0	0	0	0	0	0	0.443464	0.123544	0.92544	1.37734	0.727979	0.396938	1.32716	0.275055	0.48276	0.0551824	0.802165	-0.150383	0.637856	0.986598	0.402105
A6NC98-V(229.163)	V(229.163)LSGVLEASK	VLSGVLEASK	sp|A6NC98|CC88B_HUMAN	A6NC98	1	1	0	1	2	1	1	1	0	0	0	0	1	1	1	0	2	1	2	1	0	3	0	0	0	0	0	0	0	0	0.492762	-0.0102209	NA	0.483564	0.798484	-0.0811454	1.01149	-0.0323712	NA	NA	NA	NA	0.857579	0.535601	-0.218654
A6ND36-E(229.163)	E(229.163)AQGQQFHHHR	EAQGQQFHHHR	sp|A6ND36|FA83G_HUMAN	A6ND36	0	2	2	2	1	2	1	1	1	2	0	0	3	0	1	2	1	1	1	1	0	1	0	0	0	0	0	0	0	0	NA	0.414754	-0.612342	0.800643	-1.10616	-0.664244	-0.195819	0.0285877	-0.709749	0.0784226	NA	NA	0.164969	NA	-0.664004
A6ND36-L(229.163)	L(229.163)ALEALVAR	LALEALVAR	sp|A6ND36|FA83G_HUMAN	A6ND36	1	1	0	0	1	0	1	1	1	0	1	0	1	0	1	1	1	1	0	1	1	1	0	0	0	0	0	0	0	0	0.281259	-0.122385	NA	NA	-0.12198	NA	-0.623	-0.0233329	-0.795307	NA	0.087705	NA	-0.582042	NA	-0.386262
A6NDB9-T(229.163)	T(229.163)GGGEETWEAEK	TGGGEETWEAEK	sp|A6NDB9|PALM3_HUMAN	A6NDB9	1	2	1	1	0	1	1	1	0	1	0	1	1	1	0	1	1	0	1	1	0	2	0	0	0	0	0	0	0	0	-0.858196	-0.0418574	1.14115	1.34174	NA	1.29367	0.174658	0.251849	NA	0.660537	NA	0.391143	1.1468	1.16362	NA
A6NDG6-A(229.163)	A(229.163)VEMAAQR	AVEMAAQR	sp|A6NDG6|PGP_HUMAN	A6NDG6	4	3	0	1	1	1	3	1	3	2	2	3	0	1	1	1	1	2	3	1	0	2	0	0	0	0	0	0	0	0	0.0943409	-0.108897	NA	0.0273769	0.261819	-0.124249	0.355105	0.30066	-0.0275909	0.0893489	0.286999	-0.165238	NA	0.0855753	0.075566
A6NDG6-A(229.163)-H(142.111)-S(87.051)	A(229.163)VVVGFDPH(142.111)FS(87.051)YMK	AVVVGFDPHFSYMK	sp|A6NDG6|PGP_HUMAN	A6NDG6	2	1	2	2	0	2	2	1	1	1	2	3	0	0	0	1	2	1	3	2	0	0	0	0	0	0	0	0	0	0	0.0750333	-0.303951	0.0452034	0.103036	NA	0.0154816	0.215366	0.247396	-0.292095	0.206544	0.158605	0.239759	NA	NA	NA
A6NDG6-F(229.163)	F(229.163)LAGTGCLVR	FLAGTGCLVR	sp|A6NDG6|PGP_HUMAN	A6NDG6	2	5	4	2	4	2	2	2	5	4	5	3	4	3	2	1	3	3	2	2	0	2	0	0	0	0	0	0	0	0	-0.117571	0.00247498	1.00659	0.54197	0.618613	0.288262	0.111261	0.395928	0.180426	0.322394	1.20856	0.486501	0.346625	0.59778	0.182257
A6NDG6-L(229.163)	L(229.163)DTDLLLGATCGLK	LDTDLLLGATCGLK	sp|A6NDG6|PGP_HUMAN	A6NDG6	1	2	2	0	1	1	1	2	2	2	0	1	2	2	2	1	1	1	1	1	0	2	0	0	0	0	0	0	0	0	-0.272753	0.278524	0.254376	NA	0.512713	0.433309	0.22023	0.234801	0.0120246	0.13138	NA	-0.141727	0.364346	0.419512	0.134359
A6NDG6-M(229.163)	M(229.163)VPDFYVDSLADLLPALQG	MVPDFYVDSLADLLPALQG	sp|A6NDG6|PGP_HUMAN	A6NDG6	2	2	2	2	1	0	3	2	2	1	2	2	0	0	2	1	2	2	2	2	0	4	0	0	0	0	0	0	0	0	-0.184643	-0.550448	0.0738426	0.259053	1.26612	NA	0.124805	0.693101	-0.0631622	1.0309	0.282759	0.141063	NA	NA	0.0618111
A6NDG6-N(229.163)	N(229.163)NQESDCVSK	NNQESDCVSK	sp|A6NDG6|PGP_HUMAN	A6NDG6	1	1	2	3	2	2	2	2	0	1	2	1	1	1	4	1	2	0	2	1	0	2	0	0	0	0	0	0	0	0	-0.297966	-0.263834	-0.242529	0.393791	0.293447	-0.248986	-0.104988	0.151256	NA	0.0124226	0.511636	-0.37798	-0.293916	0.0341766	0.725742
A6NDG6-Q(229.163)	Q(229.163)ADLLGK	QADLLGK	sp|A6NDG6|PGP_HUMAN	A6NDG6	5	1	1	1	0	0	1	1	4	2	1	4	3	5	2	3	2	1	1	1	0	1	0	0	0	0	0	0	0	0	0.805697	-0.20296	0.0506121	0.147255	NA	NA	-0.0106512	0.198494	0.516304	-0.0221965	0.109848	0.624414	0.0830222	0.763767	0.320436
A6NDG6-T(229.163)	T(229.163)LLTLTGVSTLGDVK	TLLTLTGVSTLGDVK	sp|A6NDG6|PGP_HUMAN	A6NDG6	3	1	1	2	2	2	3	2	2	2	2	2	2	4	1	3	2	3	2	3	0	1	0	0	0	0	0	0	0	0	0.089911	-0.256796	0.0478605	0.187555	0.276556	-0.147925	0.241351	0.21443	-0.138319	0.317418	0.27827	-0.138756	0.241024	0.407311	0.00889707
A6NDU8-A(229.163)	A(229.163)SAALEK	ASAALEK	sp|A6NDU8|CE051_HUMAN	A6NDU8	1	1	1	1	0	1	1	2	1	1	2	0	1	1	0	1	1	0	1	0	0	2	0	0	0	0	0	0	0	0	-0.370348	-0.540807	0.0154295	0.328796	NA	-0.516521	-0.554278	0.0483936	0.0121575	0.0665234	0.680582	NA	-0.294855	-0.288669	NA
A6NDU8-A(42.011)	A(42.011)AAVSSVVR	AAAVSSVVR	sp|A6NDU8|CE051_HUMAN	A6NDU8	2	0	1	1	0	2	1	2	2	1	1	1	1	1	0	1	0	2	0	1	0	1	0	0	0	0	0	0	0	0	0.0253302	NA	-0.185594	0.97725	NA	0.294245	0.274065	0.229309	0.425902	0.464966	0.724809	0.0747343	0.290499	0.126963	NA
A6NDU8-E(229.163)	E(229.163)LLSFLSEPELLVK	ELLSFLSEPELLVK	sp|A6NDU8|CE051_HUMAN	A6NDU8	4	3	2	2	3	4	4	4	2	2	3	2	2	4	2	3	3	4	4	6	0	5	0	0	0	0	0	0	0	0	0.972552	-0.325512	0.0384764	0.483712	0.289541	0.784808	-0.0289186	0.376405	0.271898	1.04071	0.167771	0.0110245	-0.158765	0.139699	0.61754
A6NDU8-Q(229.163)	Q(229.163)LLNFFHHR	QLLNFFHHR	sp|A6NDU8|CE051_HUMAN	A6NDU8	2	2	2	2	1	1	1	3	2	3	2	2	2	2	2	1	1	2	2	1	0	0	0	0	0	0	0	0	0	0	-0.112531	-0.215478	0.501485	0.343888	0.685954	-0.566999	-0.243991	0.262759	-0.0167411	0.333627	0.699895	0.399338	0.329548	0.26311	0.67792
A6NDU8-Y(229.163)	Y(229.163)VSVCEGPLK	YVSVCEGPLK	sp|A6NDU8|CE051_HUMAN	A6NDU8	1	2	2	3	2	1	1	1	2	1	1	1	2	1	2	1	2	2	2	0	0	0	0	0	0	0	0	0	0	0	-0.333447	-0.632016	0.0873539	0.806551	0.204444	-0.200439	-0.368491	0.192009	0.118062	-0.0499797	0.154059	-0.230405	-0.0663323	-0.137293	0.338866
A6NDU8-Y(229.163)-N(0.984)	Y(229.163)CADQQPEN(0.984)HEVDTSVSGAGCTTYK	YCADQQPENHEVDTSVSGAGCTTYK	sp|A6NDU8|CE051_HUMAN	A6NDU8	2	1	1	1	0	0	0	0	1	2	1	0	1	2	1	1	0	0	2	1	0	2	0	0	0	0	0	0	0	0	-0.327021	-1.77788	-0.0609336	0.0610727	NA	NA	NA	NA	-0.117948	-0.217857	-0.533846	NA	-0.435565	-0.0658774	-0.023307
A6NFI3-A(229.163)	A(229.163)HTGERPYACGECGR	AHTGERPYACGECGR	sp|A6NFI3|ZN316_HUMAN	A6NFI3	0	1	1	1	0	1	0	1	2	1	0	2	2	2	2	2	2	2	1	0	0	1	0	0	0	0	0	0	0	0	NA	-0.0973947	0.0506439	-0.132841	NA	-0.793298	NA	0.0922542	-0.045339	-0.277278	NA	-0.564634	0.952881	-0.00675358	-0.0986504
A6NFI3-T(229.163)	T(229.163)HTGERPYACANCGR	THTGERPYACANCGR	sp|A6NFI3|ZN316_HUMAN	A6NFI3	2	3	1	1	2	2	0	2	1	1	0	1	1	1	0	1	1	0	2	0	0	1	0	0	0	0	0	0	0	0	-0.0606	-0.799097	-0.964259	0.834791	0.407338	-0.582407	NA	0.116638	0.0977362	0.163507	NA	-0.828685	-0.410612	-0.0602813	NA
A6NHQ2-D(229.163)-R(-42.022)	D(229.163)R(-42.022)GGGGQRR	DRGGGGQRR	sp|A6NHQ2|FBLL1_HUMAN	A6NHQ2	1	1	1	1	1	2	0	1	2	0	0	2	2	1	0	1	2	0	2	2	0	1	0	0	0	0	0	0	0	0	0.494561	-0.787458	-0.156941	0.0948885	0.834022	-0.590498	NA	-0.567446	0.064498	NA	NA	-0.278023	0.784252	0.0769212	NA
A6NHR9-	LDFLPHYDTLVK	LDFLPHYDTLVK	sp|A6NHR9|SMHD1_HUMAN	A6NHR9	3	2	3	4	3	3	1	1	2	2	2	6	5	1	4	3	1	4	4	2	0	3	0	0	0	0	0	0	0	0	0.239387	0.456318	0.371017	0.738005	0.28387	-0.242382	-0.117374	-0.0632342	0.0632302	0.0768486	0.400012	0.992973	0.815973	-0.0779007	0.243519
A6NHR9-A(229.163)	A(229.163)CVCQTLGLSPEEK	ACVCQTLGLSPEEK	sp|A6NHR9|SMHD1_HUMAN	A6NHR9	1	2	3	3	4	2	3	2	2	2	5	2	3	3	4	4	2	4	4	2	0	5	0	0	0	0	0	0	0	0	-0.0854623	-0.587632	0.0708673	0.226997	0.41797	-0.373674	0.257778	0.0605902	0.0784918	0.0122635	0.30721	-0.670925	-0.088262	-0.350812	0.0391718
A6NHR9-D(229.163)	D(229.163)GVTLYLLQSVNQLLLTATK	DGVTLYLLQSVNQLLLTATK	sp|A6NHR9|SMHD1_HUMAN	A6NHR9	5	8	4	10	1	8	2	5	6	4	5	1	7	5	9	5	5	2	4	3	0	3	0	0	0	0	0	0	0	0	0.920585	0.70503	0.430657	0.799839	0.259759	0.0810614	0.466565	0.77603	0.259538	0.705389	1.01717	-0.20582	2.42334	0.435309	0.249241
A6NHR9-D(229.163)-Q(0.984)	D(229.163)LQNPLLVQLCDQ(0.984)WDNPAPVQHVK	DLQNPLLVQLCDQWDNPAPVQHVK	sp|A6NHR9|SMHD1_HUMAN	A6NHR9	1	2	1	2	2	2	0	3	3	1	2	2	2	0	2	1	0	1	2	0	0	1	0	0	0	0	0	0	0	0	0.0535272	-0.0133208	0.575023	0.598079	0.555267	0.702106	NA	0.202779	0.167326	0.775829	0.585908	-0.223468	0.00192121	NA	0.258611
A6NHR9-E(229.163)	E(229.163)ALYSGYLR	EALYSGYLR	sp|A6NHR9|SMHD1_HUMAN	A6NHR9	5	5	4	5	2	4	3	3	5	3	2	3	3	4	4	4	4	6	5	4	0	5	0	0	0	0	0	0	0	0	0.26888	-0.206424	0.397393	0.344327	0.233445	-0.0715353	0.329759	-0.170705	-0.131621	0.440198	-0.248485	-0.273265	0.0251074	0.153624	1.35848
A6NHR9-F(229.163)	F(229.163)LHHLLLEEK	FLHHLLLEEK	sp|A6NHR9|SMHD1_HUMAN	A6NHR9	3	3	2	2	3	2	1	3	2	1	2	1	2	1	1	1	2	2	3	2	1	1	0	0	0	0	0	0	0	0	0.0627861	-0.545183	-0.183402	0.554894	0.544366	-0.166387	-0.116306	0.695933	-0.0112524	0.0356335	-0.441689	-0.867116	-0.135856	-0.642883	-0.0177939
A6NHR9-G(229.163)	G(229.163)LAPLECYNR	GLAPLECYNR	sp|A6NHR9|SMHD1_HUMAN	A6NHR9	7	5	6	6	5	5	9	10	6	6	8	9	8	9	7	11	7	6	5	5	0	8	0	0	0	0	0	0	0	0	0.0899838	-0.36767	0.0744411	0.577968	0.231944	-0.0255375	0.244799	0.621695	0.171839	0.4176	0.193189	0.286035	-0.504035	0.748433	-0.0291483
A6NHR9-L(229.163)	L(229.163)DREFALWLK	LDREFALWLK	sp|A6NHR9|SMHD1_HUMAN	A6NHR9	10	17	16	14	17	12	13	16	15	19	20	17	20	19	15	13	18	14	21	16	2	15	0	0	0	0	0	0	0	0	0.743172	0.180728	0.12421	0.51223	0.738613	0.0851528	0.68434	0.658932	-0.102517	1.10829	0.55983	0.0717472	0.389303	0.367878	0.139977
A6NHR9-N(229.163)	N(229.163)YFHLWTR	NYFHLWTR	sp|A6NHR9|SMHD1_HUMAN	A6NHR9	1	1	1	2	1	0	1	0	1	0	1	1	1	1	1	1	1	1	1	0	0	0	0	0	0	0	0	0	0	0	0.113169	-0.924406	-0.288457	0.462166	-0.136923	NA	0.251079	NA	-0.267596	NA	-0.643783	-1.16061	-0.22979	-0.738073	-0.416914
A6NHR9-P(229.163)	P(229.163)ADSQDVHELVLSK	PADSQDVHELVLSK	sp|A6NHR9|SMHD1_HUMAN	A6NHR9	0	1	1	1	1	1	1	2	1	1	1	1	1	1	0	1	2	1	0	0	0	2	0	0	0	0	0	0	0	0	NA	-0.0308581	0.0528359	0.216549	0.264623	-0.362792	0.184488	-0.149891	-0.308477	-0.0377162	0.58964	-0.545774	-0.0537029	-0.392226	NA
A6NHR9-Q(229.163)	Q(229.163)AVFFVGQSAR	QAVFFVGQSAR	sp|A6NHR9|SMHD1_HUMAN	A6NHR9	7	5	6	4	3	5	6	5	5	5	4	7	6	8	6	4	6	9	9	6	0	6	0	0	0	0	0	0	0	0	0.304236	-0.324628	0.335851	0.0659467	0.306603	-0.296145	0.235066	0.022871	0.115915	0.384523	0.379685	0.543342	1.27129	1.10105	0.287905
A6NHR9-R(229.163)	R(229.163)GLAPLECYNR	RGLAPLECYNR	sp|A6NHR9|SMHD1_HUMAN	A6NHR9	1	3	3	3	3	1	2	0	1	3	1	1	1	1	2	2	0	3	2	1	0	2	0	0	0	0	0	0	0	0	-0.0863266	-0.411847	0.283903	0.179529	0.52383	-0.727579	0.438779	NA	-0.27039	0.0903792	-0.0641032	-0.0585677	-0.384444	0.617078	0.165633
A6NHR9-S(229.163)	S(229.163)DYAGFR	SDYAGFR	sp|A6NHR9|SMHD1_HUMAN	A6NHR9	9	8	5	12	6	8	9	7	4	7	6	4	6	7	5	8	7	6	8	5	0	6	0	0	0	0	0	0	0	0	0.295909	-0.0172017	-0.0451896	0.919257	0.19497	0.135294	1.78458	-0.0291044	-0.275691	0.399339	-0.160161	-0.476788	-0.388952	-0.33422	0.660598
A6NHR9-T(229.163)	T(229.163)LEFPFVNGSAELMSLVLAESSPGR	TLEFPFVNGSAELMSLVLAESSPGR	sp|A6NHR9|SMHD1_HUMAN	A6NHR9	2	4	3	5	3	3	5	1	3	3	2	3	3	4	5	5	7	5	4	3	0	5	0	0	0	0	0	0	0	0	0.371066	-0.359645	0.777959	0.258148	0.608615	0.104992	0.334314	0.13978	-0.0219645	1.23741	0.714976	1.00345	0.339472	-0.0168893	0.469764
A6NHR9-V(229.163)	V(229.163)ETTDCPVPPK	VETTDCPVPPK	sp|A6NHR9|SMHD1_HUMAN	A6NHR9	5	6	4	6	6	5	7	4	1	5	5	5	6	3	5	5	2	4	3	7	0	3	0	0	0	0	0	0	0	0	0.168975	0.462634	0.283396	0.441525	0.38783	0.0710816	1.19269	0.736875	-0.0401788	0.0698536	0.00387887	-0.307013	-0.397681	-0.147554	0.340352
A6NHR9-V(229.163)-R(-9.033)	V(229.163)TLTTDAAR(-9.033)R	VTLTTDAARR	sp|A6NHR9|SMHD1_HUMAN	A6NHR9	0	0	0	1	1	1	1	1	0	1	0	0	0	1	2	1	1	1	3	3	0	2	0	0	0	0	0	0	0	0	NA	NA	NA	0.879994	1.01678	1.42478	1.07547	0.10584	NA	0.798399	NA	NA	NA	0.670279	0.419585
A6NHR9-Y(229.163)	Y(229.163)VEDEMAR	YVEDEMAR	sp|A6NHR9|SMHD1_HUMAN	A6NHR9	0	1	0	1	1	0	0	1	1	1	0	1	1	1	1	0	1	1	1	1	0	1	0	0	0	0	0	0	0	0	NA	-0.389552	NA	0.0248108	0.254709	NA	NA	0.0603184	-0.246727	-0.173111	NA	-0.770481	-0.643902	-0.374971	-0.288343
A6NHX0-M(42.011)	M(42.011)ELHLLEHR	MELHLLEHR	sp|A6NHX0|CAST2_HUMAN;sp|Q8WTX7|CAST1_HUMAN	A6NHX0	1	0	1	0	1	0	0	1	1	1	0	1	1	1	1	0	1	1	2	1	0	2	0	0	0	0	0	0	0	0	1.02868	NA	0.222861	NA	0.106262	NA	NA	0.672721	0.57719	0.132464	NA	-0.318936	1.48671	0.726427	0.12395
A6NI28-S(229.163)	S(229.163)LSAAEGNK	SLSAAEGNK	sp|A6NI28|RHG42_HUMAN	A6NI28	1	1	0	0	1	0	0	0	1	1	0	1	2	1	1	2	1	1	1	0	0	1	0	0	0	0	0	0	0	0	-0.118367	0.0116416	NA	NA	0.888316	NA	NA	NA	0.180017	0.624013	NA	0.41596	1.11771	0.92497	0.218725
A6NI72-H(229.163)	H(229.163)LALLGFEK	HLALLGFEK	sp|A6NI72|NCF1B_HUMAN	A6NI72	1	2	2	2	3	1	2	1	2	3	2	1	3	1	0	2	1	1	2	2	0	2	0	0	0	0	0	0	0	0	0.299308	-0.252363	0.196549	0.313223	0.285317	-0.413797	0.85139	-0.270758	0.333028	0.129544	0.766642	-0.304565	1.00879	0.872036	NA
A6NI72-R(229.163)	R(229.163)LSQDAYR	RLSQDAYR	sp|A6NI72|NCF1B_HUMAN	A6NI72	2	2	2	1	0	2	2	2	2	2	0	0	2	0	2	1	1	2	2	2	0	0	0	0	0	0	0	0	0	0	0.284769	0.0450298	-0.0565148	0.458398	NA	-0.0728586	0.948515	-0.183136	0.348954	-0.0243267	NA	NA	0.0692451	NA	-0.123893
A6NIH7-L(229.163)	L(229.163)MLENPYETR	LMLENPYETR	sp|A6NIH7|U119B_HUMAN	A6NIH7	2	1	1	0	1	1	1	1	2	0	2	0	0	0	1	1	3	1	2	1	0	1	0	0	0	0	0	0	0	0	0.288543	0.0976677	0.357511	NA	0.551939	0.0200142	-0.00169142	0.0771695	0.174557	NA	0.56612	NA	NA	NA	0.213055
A6NIH7-S(229.163)	S(229.163)DSFYFVDNK	SDSFYFVDNK	sp|A6NIH7|U119B_HUMAN	A6NIH7	2	1	1	1	2	0	0	1	1	1	1	0	1	2	2	2	1	2	0	1	0	1	0	0	0	0	0	0	0	0	0.362739	-0.507493	0.157159	0.494144	0.472997	NA	NA	0.165356	0.131834	0.203708	0.256691	NA	-0.047595	0.0450613	0.125999
A6NIZ1-V(229.163)	V(229.163)KDTDDVPMLLVGNK	VKDTDDVPMLLVGNK	sp|A6NIZ1|RP1BL_HUMAN	A6NIZ1	0	1	2	2	2	2	1	2	2	0	1	2	0	0	0	2	1	0	1	1	0	2	0	0	0	0	0	0	0	0	NA	-0.140797	0.356253	0.425094	0.859846	0.39562	0.460383	-0.129282	0.27519	NA	0.569064	0.09305	NA	NA	NA
A6NKN8-T(229.163)	T(229.163)SPATNQAAGQEEK	TSPATNQAAGQEEK	sp|A6NKN8|PC4L1_HUMAN	A6NKN8	1	2	2	0	2	2	1	2	2	4	5	0	1	2	0	2	2	2	0	2	0	0	0	0	0	0	0	0	0	0	-0.609731	0.470391	1.46292	NA	0.375837	0.310084	0.69953	1.56051	-0.630554	0.452042	1.77914	NA	-0.588602	1.55518	NA
A6NMY6-D(229.163)	D(229.163)MLESLR	DMLESLR	sp|A6NMY6|AXA2L_HUMAN	A6NMY6	0	1	1	1	1	1	1	1	1	1	0	0	0	1	1	0	1	0	1	1	0	1	0	0	0	0	0	0	0	0	NA	0.361285	0.858864	1.52156	0.886681	0.813498	1.38227	0.94981	0.629877	-0.0175735	NA	NA	NA	2.41317	0.778609
A6NMY6-E(43.006)	E(43.006)LASALK	ELASALK	sp|A6NMY6|AXA2L_HUMAN	A6NMY6	0	1	2	1	0	1	0	1	0	1	1	1	1	1	1	0	1	0	1	0	0	1	0	0	0	0	0	0	0	0	NA	0.247004	0.409788	0.727502	NA	0.754066	NA	0.49322	NA	0.913098	0.650571	0.271285	0.677124	0.948298	0.070319
A6NMY6-G(229.163)-T(236.214)-R(6.962)	G(229.163)VDEVTLVNLVT(236.214)NR(6.962)	GVDEVTLVNLVTNR	sp|A6NMY6|AXA2L_HUMAN	A6NMY6	2	1	2	1	1	1	0	0	1	1	1	1	0	2	0	1	1	0	1	2	0	1	0	0	0	0	0	0	0	0	0.186552	-0.00655799	0.583025	0.7314	0.294997	0.352875	NA	NA	0.452894	0.1049	0.797808	0.06765	NA	0.864305	NA
A6NMZ7-A(229.163)	A(229.163)DLMFLVDSSGSLGPENFSK	ADLMFLVDSSGSLGPENFSK	sp|A6NMZ7|CO6A6_HUMAN	A6NMZ7	4	7	3	8	8	8	1	10	6	8	5	5	9	5	3	3	7	9	6	8	0	6	0	0	0	0	0	0	0	0	2.62565	1.88952	0.919239	3.5334	4.92711	2.70884	1.75119	1.13115	1.43086	2.07264	4.03902	1.93305	3.55042	1.82566	0.820088
A6NMZ7-D(229.163)	D(229.163)FMLGLVK	DFMLGLVK	sp|A6NMZ7|CO6A6_HUMAN	A6NMZ7	2	3	2	2	2	2	3	2	2	3	3	2	2	2	5	4	4	3	4	3	0	4	0	0	0	0	0	0	0	0	2.57537	1.53688	1.03293	2.34607	3.68157	2.11211	3.04125	1.11811	1.16031	1.66916	2.83488	1.21261	3.46559	1.48852	1.25427
A6NMZ7-E(229.163)	E(229.163)EFQLNR	EEFQLNR	sp|A8TX70|CO6A5_HUMAN;sp|A6NMZ7|CO6A6_HUMAN	A6NMZ7	4	3	8	2	3	2	2	3	2	5	3	5	3	3	5	4	2	2	2	2	0	3	0	0	0	0	0	0	0	0	1.87853	1.14354	1.02438	1.58751	2.94091	1.01377	2.19791	1.18114	0.962896	1.91469	2.66589	1.58255	2.84226	1.96719	1.28878
A6NMZ7-F(229.163)	F(229.163)ELYSENLLNSLK	FELYSENLLNSLK	sp|A6NMZ7|CO6A6_HUMAN	A6NMZ7	3	3	5	4	3	7	4	7	1	3	4	3	1	4	5	6	6	8	3	4	1	3	0	0	0	0	0	0	0	0	2.8109	1.63077	1.1915	2.30743	2.31965	2.38311	2.91416	1.43841	0.798019	1.28956	2.9585	1.9235	2.92928	1.81795	1.38955
A6NMZ7-G(229.163)	G(229.163)FLEESVSALDLK	GFLEESVSALDLK	sp|A6NMZ7|CO6A6_HUMAN	A6NMZ7	2	1	2	2	1	2	1	1	2	2	0	2	1	2	5	2	4	2	4	2	0	2	0	0	0	0	0	0	0	0	1.94802	0.7898	1.37228	1.31403	2.05853	1.71609	0.603013	1.33616	1.10507	1.72123	NA	1.73108	3.01506	1.98479	1.61496
A6NMZ7-G(229.163)-P(15.995)	G(229.163)LQGNDGSP(15.995)GYGSVGR	GLQGNDGSPGYGSVGR	sp|A6NMZ7|CO6A6_HUMAN	A6NMZ7	1	1	1	2	0	0	1	0	1	0	1	1	2	1	1	0	1	0	1	1	0	1	0	0	0	0	0	0	0	0	2.02028	1.78296	1.26242	2.68584	NA	NA	3.15984	NA	0.995565	NA	2.65578	2.61045	3.22957	2.1622	1.57284
A6NMZ7-L(229.163)	L(229.163)HKPDHSYGVK	LHKPDHSYGVK	sp|A6NMZ7|CO6A6_HUMAN	A6NMZ7	1	1	0	1	2	1	1	0	1	0	3	0	2	1	0	2	1	1	2	3	0	0	0	0	0	0	0	0	0	0	1.65568	0.849797	NA	2.65857	1.75572	1.24201	2.72974	NA	1.38584	NA	2.43914	NA	2.60771	1.9966	NA
A6NMZ7-L(33.984)-G(72.021)	L(33.984)G(72.021)SQGNK	LGSQGNK	sp|A6NMZ7|CO6A6_HUMAN	A6NMZ7	1	0	1	1	1	1	2	1	2	2	1	1	1	1	1	1	0	2	1	1	0	1	0	0	0	0	0	0	0	0	0.983062	NA	-0.0898194	0.315784	0.274573	-0.312052	-0.382968	-0.0533676	-0.0462546	-0.0544606	-0.222307	-0.476899	-0.301018	-0.412792	0.287691
A6NMZ7-N(229.163)	N(229.163)QGVPQLAVLVTHR	NQGVPQLAVLVTHR	sp|A6NMZ7|CO6A6_HUMAN	A6NMZ7	7	6	4	5	6	8	5	6	7	6	5	7	5	5	7	4	5	6	5	4	0	6	0	0	0	0	0	0	0	0	2.79026	1.63195	0.756766	2.70526	1.95321	2.02105	3.20321	1.4197	1.07272	0.921188	1.65296	1.37688	1.71863	1.21871	0.968674
A6NMZ7-Q(229.163)	Q(229.163)FPPLLVVLASSESEDNVEEASK	QFPPLLVVLASSESEDNVEEASK	sp|A6NMZ7|CO6A6_HUMAN	A6NMZ7	0	0	1	0	1	1	1	0	1	0	2	1	2	1	1	2	1	1	2	1	0	0	0	0	0	0	0	0	0	0	NA	NA	1.2778	NA	1.43289	1.05505	0.944243	NA	0.583615	NA	2.80034	1.52486	2.469	2.05528	1.50745
A6NMZ7-S(229.163)	S(229.163)DGLDDDVEK	SDGLDDDVEK	sp|A6NMZ7|CO6A6_HUMAN	A6NMZ7	2	2	3	2	2	2	2	3	1	3	3	2	2	2	2	2	2	2	2	3	0	0	0	0	0	0	0	0	0	0	0.140808	-0.134344	1.80196	2.64883	3.35087	1.21154	2.34297	1.10646	0.0573885	1.19716	1.56101	2.01648	2.38821	1.95483	1.89539
A6NMZ7-T(229.163)	T(229.163)CCCLFCK	TCCCLFCK	sp|A6NMZ7|CO6A6_HUMAN	A6NMZ7	3	3	3	3	4	3	4	3	5	3	3	3	3	2	3	3	2	3	2	2	0	1	0	0	0	0	0	0	0	0	3.17522	1.71703	1.2795	3.1849	2.59753	2.67334	2.77196	0.711205	1.87851	3.04018	3.61557	2.41534	3.15353	2.31395	1.51929
A6NMZ7-T(229.163)-N(0.984)	T(229.163)YFSAPAN(0.984)GR	TYFSAPANGR	sp|A6NMZ7|CO6A6_HUMAN	A6NMZ7	1	3	1	1	3	1	0	1	1	3	3	3	2	2	2	1	2	3	1	3	0	5	0	0	0	0	0	0	0	0	1.51244	1.08775	0.766137	1.51812	3.00531	1.08909	NA	0.631386	0.765083	1.12829	2.7327	2.09199	2.64714	1.1845	1.36831
A6NMZ7-V(229.163)	V(229.163)ALAQYSDK	VALAQYSDK	sp|A6NMZ7|CO6A6_HUMAN	A6NMZ7	5	4	5	4	7	8	4	5	4	3	3	5	6	5	4	4	7	6	6	4	0	5	0	0	0	0	0	0	0	0	1.9013	1.41236	1.01191	1.47689	2.16551	2.19491	2.29749	1.10913	1.00256	2.78836	2.06562	1.61038	2.33665	1.47962	0.898552
A6NMZ7-Y(229.163)	Y(229.163)ADDPEVLFY	YADDPEVLFY	sp|A6NMZ7|CO6A6_HUMAN	A6NMZ7	2	2	1	2	2	3	0	2	1	0	3	3	1	1	2	1	2	2	1	3	0	4	0	0	0	0	0	0	0	0	1.01535	1.23503	1.2348	1.67253	2.91552	1.58714	NA	1.08133	0.686313	NA	2.96121	1.20395	0.664005	0.842437	1.03545
A7E2V4-E(229.163)	E(229.163)GATSCSASGLR	EGATSCSASGLR	sp|A7E2V4|ZSWM8_HUMAN	A7E2V4	1	1	1	1	0	1	1	1	1	1	1	1	1	1	1	1	1	2	1	1	0	1	0	0	0	0	0	0	0	0	-0.0394502	-0.533368	0.0409776	0.449718	NA	-0.12106	-0.140734	0.171938	-0.0212564	-0.00115102	0.156282	-0.353865	0.0549255	0.279476	0.206656
A7E2V4-Q(229.163)	Q(229.163)SAGPNSPTGGGGGGGSGGTR	QSAGPNSPTGGGGGGGSGGTR	sp|A7E2V4|ZSWM8_HUMAN	A7E2V4	1	2	2	2	1	0	2	2	2	2	2	2	2	3	2	2	0	0	0	0	0	0	0	0	0	0	0	0	0	0	-0.147123	-0.238274	0.104843	0.310332	0.107364	NA	-0.0840004	0.217051	0.0471005	-0.0311818	0.301537	-0.439313	-0.0398393	0.250504	0.518214
A7E2V4-V(229.163)	V(229.163)GMLALEMLGR	VGMLALEMLGR	sp|A7E2V4|ZSWM8_HUMAN	A7E2V4	0	2	1	1	1	1	1	1	1	1	2	1	1	0	1	0	0	1	1	2	0	0	0	0	0	0	0	0	0	0	NA	-0.0584474	0.172585	0.263984	0.415175	-0.301341	0.079731	0.467329	0.221017	-0.113831	0.519873	-0.445648	0.159899	NA	0.076689
A7E2Y1-A(229.163)-R(-41.074)-L(-16.031)	A(229.163)ALDESVAR(-41.074)L(-16.031)TK	AALDESVARLTK	sp|A7E2Y1|MYH7B_HUMAN	A7E2Y1	0	1	1	1	0	1	1	0	0	2	1	1	1	1	1	1	1	1	1	2	0	1	0	0	0	0	0	0	0	0	NA	0.754607	1.29677	1.9113	NA	1.74657	1.67917	NA	NA	1.20816	2.06349	1.19232	3.3049	1.71941	0.637034
A7KAX9-E(229.163)	E(229.163)DQSVSSSQSK	EDQSVSSSQSK	sp|A7KAX9|RHG32_HUMAN	A7KAX9	2	1	0	1	1	0	0	0	0	1	2	1	2	1	2	1	1	0	1	2	0	2	0	0	0	0	0	0	0	0	-0.478545	-0.440639	NA	0.259554	0.200491	NA	NA	NA	NA	-0.190407	0.0295144	-0.302543	-0.418808	0.120771	-0.281526
A7KAX9-F(229.163)	F(229.163)HTLLEFPLER	FHTLLEFPLER	sp|A7KAX9|RHG32_HUMAN	A7KAX9	0	1	1	1	1	1	1	0	0	0	1	1	1	1	1	1	1	1	1	1	0	1	0	0	0	0	0	0	0	0	NA	0.120968	-0.484036	0.658999	-0.099246	-0.367921	-0.535019	NA	NA	NA	0.310637	0.106857	0.142599	-0.0227417	-0.566008
A8CG34-A(229.163)	A(229.163)AAAAGAGER	AAAAAGAGER	sp|Q96HA1|P121A_HUMAN;sp|A8CG34|P121C_HUMAN	A8CG34	3	3	5	3	4	3	5	6	2	3	5	3	2	5	1	1	2	1	4	3	0	1	0	0	0	0	0	0	0	0	-0.135799	0.0334282	0.590513	0.405613	2.14477	0.0214047	0.584776	0.27213	0.32499	0.432829	0.60684	-0.039074	-0.28814	1.47661	0.247035
A8CG34-N(229.163)	N(229.163)ALTSSYSSTR	NALTSSYSSTR	sp|Q96HA1|P121A_HUMAN;sp|A8CG34|P121C_HUMAN	A8CG34	1	2	1	1	1	1	2	0	2	0	1	1	1	1	4	1	0	2	2	0	0	3	0	0	0	0	0	0	0	0	-0.497162	-0.20343	-0.799631	-0.0224781	-0.157538	-0.61907	-0.728858	NA	0.0571775	NA	-0.594115	-0.903364	-0.767263	-0.381124	-0.139744
A8CG34-Q(229.163)	Q(229.163)NSNSQSTPGSSGQR	QNSNSQSTPGSSGQR	sp|Q96HA1|P121A_HUMAN;sp|A6NF01|P121B_HUMAN;sp|A8CG34|P121C_HUMAN	A8CG34	2	2	2	2	1	0	3	2	2	0	2	2	2	2	2	2	2	2	2	0	0	2	0	0	0	0	0	0	0	0	0.463348	-0.2002	-0.543924	0.131344	0.411993	NA	0.69706	-0.161295	0.00947871	NA	0.262654	-0.729411	-0.339803	-0.112276	-0.270561
A8K2U0-A(229.163)	A(229.163)GLLTEELR	AGLLTEELR	sp|A8K2U0|A2ML1_HUMAN	A8K2U0	5	5	4	4	7	6	6	5	5	8	7	4	2	7	5	6	6	5	4	0	1	2	0	0	0	0	0	0	0	0	-0.182931	-0.73079	0.916454	0.470837	0.400724	-0.304821	-0.322501	-0.0232129	-0.501621	0.602989	1.03138	0.181076	0.320709	0.368605	-1.37138
A8K2U0-D(229.163)	D(229.163)GNGNTWLTAFVTK	DGNGNTWLTAFVTK	sp|A8K2U0|A2ML1_HUMAN	A8K2U0	0	1	2	3	1	2	3	2	2	1	2	3	2	3	3	2	3	4	2	0	0	1	0	0	0	0	0	0	0	0	NA	-0.273894	0.537726	0.564734	-0.603446	-1.39569	0.0639453	-0.111996	-0.26338	-0.185214	0.770429	0.400382	0.476127	-0.0802625	-2.35995
A8K2U0-E(229.163)	E(229.163)LSTVQESFLVK	ELSTVQESFLVK	sp|A8K2U0|A2ML1_HUMAN	A8K2U0	3	3	1	2	2	2	2	1	3	2	2	1	1	2	3	2	2	1	0	0	0	0	0	0	0	0	0	0	0	0	-0.352236	-0.576324	0.429739	0.209625	-0.555414	-1.22341	-1.1882	-0.483667	0.148756	-0.452006	0.377606	-0.141855	0.382857	-0.65567	-1.68416
A8K2U0-F(229.163)	F(229.163)QMEDLVYNPEQVPR	FQMEDLVYNPEQVPR	sp|A8K2U0|A2ML1_HUMAN	A8K2U0	0	2	1	3	2	3	2	1	5	1	2	1	3	4	2	4	4	2	0	0	0	1	0	0	0	0	0	0	0	0	NA	-0.214127	0.712439	0.867519	-0.608364	-0.862727	0.185126	-0.319415	0.680217	-1.58887	1.27104	-0.383197	0.74599	0.00506027	-0.378101
A8K2U0-G(229.163)	G(229.163)FGLSPTVGLTAFK	GFGLSPTVGLTAFK	sp|A8K2U0|A2ML1_HUMAN	A8K2U0	2	2	1	1	2	3	4	2	3	2	2	3	3	3	2	3	3	2	1	1	0	2	0	0	0	0	0	0	0	0	-0.274301	-1.2491	-0.281827	-0.0230227	-0.589735	-0.8363	-0.913895	-0.279409	-0.324536	-0.974678	1.11796	-0.136414	0.609926	-0.162126	-1.44008
A8K2U0-L(229.163)	L(229.163)APDPSLVLYALFPSGGVVADK	LAPDPSLVLYALFPSGGVVADK	sp|A8K2U0|A2ML1_HUMAN	A8K2U0	7	6	2	6	5	4	6	3	9	6	7	5	5	7	5	7	7	6	3	0	0	5	0	0	0	0	0	0	0	0	0.217944	-0.763157	0.673637	0.281039	-0.315663	-1.04081	-0.445922	-0.33231	-0.0292737	-0.538829	1.17568	0.190684	1.3093	0.118135	-0.845499
A8K2U0-N(229.163)	N(229.163)LSGQTDK	NLSGQTDK	sp|A8K2U0|A2ML1_HUMAN	A8K2U0	0	1	1	1	2	2	1	2	1	1	1	1	1	1	2	2	3	0	2	1	2	2	0	0	0	0	0	0	0	0	NA	-1.62814	-0.144522	-0.20564	-0.237547	-0.483759	-1.95383	-0.684001	-0.963916	-2.57172	-0.033747	-0.0875425	0.434451	-0.388125	-1.01399
A8K2U0-S(229.163)	S(229.163)FLGLHR	SFLGLHR	sp|A8K2U0|A2ML1_HUMAN	A8K2U0	2	2	3	3	1	3	3	3	3	2	3	2	2	1	3	3	3	3	2	1	0	2	0	0	0	0	0	0	0	0	-0.801377	-1.67137	0.329768	0.328324	-0.97344	-1.5094	-0.649115	0.642616	-0.181242	0.0835511	0.648867	0.228018	1.52494	-1.16247	-1.65847
A8K2U0-T(229.163)	T(229.163)FGTFSVEEYVLPK	TFGTFSVEEYVLPK	sp|A8K2U0|A2ML1_HUMAN	A8K2U0	0	1	2	1	1	1	1	2	2	1	2	1	0	0	1	2	2	2	1	1	0	1	0	0	0	0	0	0	0	0	NA	-0.939678	0.657575	0.414476	-0.407733	-0.908959	-1.80005	-0.114796	-0.34073	-1.55894	0.495661	0.258119	NA	NA	-2.53227
A8K2U0-V(229.163)	V(229.163)CLDLSPGYSDVK	VCLDLSPGYSDVK	sp|A8K2U0|A2ML1_HUMAN	A8K2U0	2	3	4	3	4	4	2	2	4	3	4	4	2	5	4	4	2	4	4	0	0	4	0	0	0	0	0	0	0	0	-0.798653	-1.01859	0.556949	0.324336	-0.413058	0.170542	-0.614253	-0.138682	-0.359401	-1.11657	0.970055	0.189525	0.431128	0.422932	-0.644904
A8K2U0-Y(229.163)	Y(229.163)SMVELQDPNSNR	YSMVELQDPNSNR	sp|A8K2U0|A2ML1_HUMAN	A8K2U0	1	3	1	2	1	2	1	0	3	0	2	2	3	2	2	2	1	4	2	0	0	2	0	0	0	0	0	0	0	0	0.0646827	0.0534	0.597832	0.585669	-1.33175	-0.28076	0.789183	NA	0.265965	NA	0.721846	-0.217353	0.675476	-0.0255503	-0.450133
A8MQ27-E(229.163)-A(76.031)-P(31.042)	E(229.163)VQLLESAFA(76.031)DTLTP(31.042)AR	EVQLLESAFADTLTPAR	sp|A8MQ27|NEU1B_HUMAN	A8MQ27	2	2	0	1	3	2	2	1	1	1	1	0	0	2	1	1	2	0	1	0	0	1	0	0	0	0	0	0	0	0	0.715104	0.573492	NA	0.672777	0.645896	0.437141	0.759106	0.0531578	0.529037	0.314124	0.634886	NA	NA	0.191271	0.268021
A8MQ27-E(229.163)-D(37.032)-T(13.032)	E(229.163)VQLLESAFAD(37.032)TLT(13.032)PAR	EVQLLESAFADTLTPAR	sp|A8MQ27|NEU1B_HUMAN	A8MQ27	0	1	3	2	2	1	2	1	1	2	0	1	0	1	3	1	0	2	1	1	0	2	0	0	0	0	0	0	0	0	NA	0.00698048	0.70115	0.846282	0.858583	0.0600031	0.790755	0.157697	-0.117862	0.123644	NA	0.17486	NA	0.0844167	0.204129
A8MVU1-	LSQDAYR	LSQDAYR	sp|P14598|NCF1_HUMAN;sp|A6NI72|NCF1B_HUMAN;sp|A8MVU1|NCF1C_HUMAN	A8MVU1	2	2	2	2	2	2	2	0	2	2	1	2	2	2	2	2	2	2	1	2	0	3	0	0	0	0	0	0	0	0	0.933905	-0.399873	0.599885	0.519463	0.279246	0.189828	-0.277635	NA	0.173881	0.238241	0.509621	0.292493	0.597368	0.651844	0.0524495
A8MVU1-A(229.163)	A(229.163)YTAVEGDEVSLLEGEAVEVLHK	AYTAVEGDEVSLLEGEAVEVLHK	sp|P14598|NCF1_HUMAN;sp|A6NI72|NCF1B_HUMAN;sp|A8MVU1|NCF1C_HUMAN	A8MVU1	1	2	1	1	2	1	1	1	0	0	0	3	2	1	0	0	1	1	2	0	0	1	0	0	0	0	0	0	0	0	0.233614	0.184853	0.567405	0.624721	0.496036	0.283543	1.33854	-0.0989045	NA	NA	NA	0.230941	0.73137	1.22931	NA
A8MVU1-A(229.163)-E(-27.995)-V(28.990)	A(229.163)YTAVEGDE(-27.995)V(28.990)SLLEGEAVEVLHK	AYTAVEGDEVSLLEGEAVEVLHK	sp|P14598|NCF1_HUMAN;sp|A6NI72|NCF1B_HUMAN;sp|A8MVU1|NCF1C_HUMAN	A8MVU1	1	0	1	2	1	1	0	1	0	1	2	0	1	0	2	1	1	0	1	1	0	0	0	0	0	0	0	0	0	0	0.461432	NA	0.610345	0.537277	0.507174	0.372601	NA	-0.0151987	NA	0.38226	0.827404	NA	0.760457	NA	-0.0540885
A8MVU1-D(229.163)	D(229.163)DVTGYFPSMYLQK	DDVTGYFPSMYLQK	sp|P14598|NCF1_HUMAN;sp|A6NI72|NCF1B_HUMAN;sp|A8MVU1|NCF1C_HUMAN	A8MVU1	1	2	3	1	0	2	2	2	2	1	4	0	4	2	1	2	1	1	1	0	0	2	0	0	0	0	0	0	0	0	0.690786	0.00550956	0.380646	0.352956	NA	0.053537	1.35435	0.111033	0.681431	0.075751	0.984388	NA	0.787079	0.830251	-0.17077
A8MVU1-E(229.163)	E(229.163)MFPLEAGALNPENR	EMFPLEAGALNPENR	sp|P14598|NCF1_HUMAN;sp|A6NI72|NCF1B_HUMAN;sp|A8MVU1|NCF1C_HUMAN	A8MVU1	2	2	2	1	3	2	3	3	2	2	2	2	2	1	1	2	4	2	5	2	0	1	0	0	0	0	0	0	0	0	0.631362	0.000469035	0.608165	0.271286	0.428881	-0.12366	1.15782	0.297142	0.788121	0.169462	0.928417	-0.399053	1.14232	0.76639	-0.609216
A8MVU1-F(229.163)	F(229.163)TELYEFHK	FTELYEFHK	sp|P14598|NCF1_HUMAN;sp|A6NI72|NCF1B_HUMAN;sp|A8MVU1|NCF1C_HUMAN	A8MVU1	1	1	1	1	1	1	2	3	1	1	2	1	2	1	2	1	1	2	2	1	0	2	0	0	0	0	0	0	0	0	0.649655	0.0570264	0.46517	0.387156	0.147297	0.00347465	1.2943	-0.110133	0.759358	-0.401422	0.82093	-0.413836	0.766341	0.706656	-0.256052
A8MVU1-H(229.163)	H(229.163)LLDFFK	HLLDFFK	sp|P14598|NCF1_HUMAN;sp|A6NI72|NCF1B_HUMAN;sp|A8MVU1|NCF1C_HUMAN	A8MVU1	1	1	2	1	0	0	1	2	1	1	0	1	2	2	2	2	3	2	1	1	0	1	0	0	0	0	0	0	0	0	0.698019	-0.24422	0.306421	0.453851	NA	NA	-1.26478	0.065394	0.830192	-0.166624	NA	0.0565431	1.45942	1.12022	-0.497815
A8MVU1-L(229.163)	L(229.163)LDGWWVLR	LLDGWWVLR	sp|P14598|NCF1_HUMAN;sp|A6NI72|NCF1B_HUMAN;sp|A8MVU1|NCF1C_HUMAN	A8MVU1	5	7	4	8	6	6	5	6	5	6	6	6	6	5	7	4	4	3	1	7	0	4	0	0	0	0	0	0	0	0	0.704461	0.387846	0.491571	0.602707	0.892456	0.235929	1.93597	0.0885944	0.7812	0.255076	1.05082	0.244223	1.00042	0.99331	0.106137
A8MVU1-S(229.163)	S(229.163)ESGWWFCQMK	SESGWWFCQMK	sp|P14598|NCF1_HUMAN;sp|A6NI72|NCF1B_HUMAN;sp|A8MVU1|NCF1C_HUMAN	A8MVU1	2	2	6	6	7	8	4	6	4	4	5	2	6	9	6	3	7	7	8	6	0	6	0	0	0	0	0	0	0	0	0.649198	0.00179451	0.653508	0.534506	0.724106	-0.0231378	1.24241	0.242344	0.674807	0.28712	0.941245	0.586662	1.50105	0.965211	0.220154
A8MVU1-T(229.163)	T(229.163)SGSEMALSTGDVVEVVEK	TSGSEMALSTGDVVEVVEK	sp|P14598|NCF1_HUMAN;sp|A6NI72|NCF1B_HUMAN;sp|A8MVU1|NCF1C_HUMAN	A8MVU1	2	1	1	1	1	4	0	1	1	2	0	1	1	0	2	3	2	1	1	0	0	1	0	0	0	0	0	0	0	0	0.869803	0.147948	0.414028	0.211953	0.0732923	0.201572	NA	-0.162887	0.736575	0.18636	NA	-0.225703	0.744036	NA	-0.186528
A8MVU1-V(229.163)	V(229.163)RPDDLK	VRPDDLK	sp|A8MVU1|NCF1C_HUMAN	A8MVU1	1	1	1	1	1	1	2	1	2	2	2	3	2	2	1	0	1	2	2	2	0	3	0	0	0	0	0	0	0	0	0.473201	-0.168778	0.171645	0.348369	0.13072	-0.223332	0.870025	0.119591	0.518713	-0.388141	0.931485	0.0709471	0.495975	0.646613	-0.485876
A8MVU1-W(229.163)	W(229.163)FDGQR	WFDGQR	sp|P14598|NCF1_HUMAN;sp|A6NI72|NCF1B_HUMAN;sp|A8MVU1|NCF1C_HUMAN	A8MVU1	2	2	1	1	2	3	2	1	3	1	2	1	3	2	1	1	4	2	2	2	0	1	0	0	0	0	0	0	0	0	1.0498	0.107098	0.627905	2.26563	1.00698	0.376593	1.61138	0.210088	0.946885	-0.562044	1.3959	0.0551985	1.33556	0.831537	-0.573229
A8MW92-G(229.163)	G(229.163)APAAAGLSK	GAPAAAGLSK	sp|A8MW92|P20L1_HUMAN	A8MW92	2	2	1	1	0	1	0	0	2	1	3	2	2	0	2	2	0	0	1	0	0	2	0	0	0	0	0	0	0	0	0.511354	0.17496	-0.256854	0.268633	NA	-0.383949	NA	NA	0.103465	-0.15219	1.50222	0.637157	1.18801	NA	-0.117507
A8MW92-L(229.163)	L(229.163)EALDYLQK	LEALDYLQK	sp|A8MW92|P20L1_HUMAN	A8MW92	1	0	0	1	1	1	1	0	0	2	1	0	2	1	2	1	2	2	2	1	0	0	0	0	0	0	0	0	0	0	0.0983529	NA	NA	0.3624	0.0555542	-0.204418	-0.11317	NA	NA	0.0416051	0.237584	NA	-0.263696	0.00926068	0.0281879
A8MW92-M(229.163)	M(229.163)LVHFER	MLVHFER	sp|A8MW92|P20L1_HUMAN	A8MW92	1	1	1	1	1	1	1	2	1	1	0	0	1	2	1	1	1	1	1	1	0	0	0	0	0	0	0	0	0	0	0.10067	0.568523	0.365151	0.645289	0.135968	-0.4418	0.365499	0.0717362	0.350569	0.0358801	NA	NA	0.720428	0.139441	0.145344
A8MW92-N(229.163)	N(229.163)NQGNSFQAK	NNQGNSFQAK	sp|A8MW92|P20L1_HUMAN	A8MW92	2	2	3	2	2	2	2	2	2	2	2	1	2	2	2	1	1	2	1	1	0	0	0	0	0	0	0	0	0	0	-0.138326	-0.103184	0.104186	0.437985	0.253573	-0.191272	-0.230486	0.0803525	0.302389	0.00616412	0.170648	-0.533704	-0.207751	0.0310783	0.164514
A8MW92-S(229.163)	S(229.163)SGSSLASR	SSGSSLASR	sp|A8MW92|P20L1_HUMAN	A8MW92	1	1	1	1	2	2	1	0	3	2	0	1	2	1	2	0	0	0	1	0	0	1	0	0	0	0	0	0	0	0	-0.120064	-0.673005	-0.438465	0.336857	0.674825	-0.416556	-0.543064	NA	-0.0838503	-0.239671	NA	-0.655327	-0.27833	-0.381219	-0.0989788
A8MWD9-G(229.163)	G(229.163)FDPFMNL	GFDPFMNL	sp|A8MWD9|RUXGL_HUMAN;sp|P62308|RUXG_HUMAN	A8MWD9	9	4	10	5	5	9	8	7	5	5	11	5	7	9	8	13	8	8	8	6	0	6	0	0	0	0	0	0	0	0	0.529504	-0.0560468	0.707714	0.638701	0.658582	0.709819	1.36862	0.644365	0.296808	0.858441	1.23845	0.327055	0.812293	0.773668	0.838335
A8MWD9-H(229.163)	H(229.163)VQGLLR	HVQGLLR	sp|A8MWD9|RUXGL_HUMAN;sp|P62308|RUXG_HUMAN	A8MWD9	0	3	2	2	3	4	2	3	4	4	2	0	2	1	3	2	7	1	2	3	0	2	0	0	0	0	0	0	0	0	NA	-0.292851	-0.205424	0.713642	0.371965	-0.18221	-0.847409	0.342551	0.364725	-0.20366	-0.0949279	NA	0.19224	-0.375166	0.159555
A8MWY0-T(229.163)	T(229.163)SCFNVGNSK	TSCFNVGNSK	sp|A8MWY0|K132L_HUMAN	A8MWY0	1	0	0	1	1	1	2	2	0	1	1	2	4	2	0	0	1	2	1	1	0	1	0	0	0	0	0	0	0	0	1.52857	NA	NA	1.78859	2.11973	1.22695	1.51122	0.844294	NA	0.672197	1.74517	0.70761	2.31047	1.3507	NA
A8MXV4-A(229.163)	A(229.163)LEGLER	ALEGLER	sp|A8MXV4|NUD19_HUMAN	A8MXV4	0	1	1	0	1	1	1	1	1	1	1	1	1	0	1	0	1	1	1	1	0	1	0	0	0	0	0	0	0	0	NA	-0.0764518	-0.222168	NA	0.24556	-0.230646	-0.0217658	0.560461	0.232318	0.0581376	-0.0916133	-0.11943	0.530363	NA	-0.295326
A8MXV4-E(229.163)	E(229.163)AFEEAGVLLLRPR	EAFEEAGVLLLRPR	sp|A8MXV4|NUD19_HUMAN	A8MXV4	1	1	1	1	1	1	1	2	0	1	1	1	1	1	1	1	1	2	1	1	0	1	0	0	0	0	0	0	0	0	-0.457503	-0.308988	0.154095	0.39181	0.273193	-0.211958	-0.388625	0.875935	NA	0.337695	-0.332752	0.560489	0.363184	0.419079	-0.373149
A8MXV4-F(229.163)	F(229.163)GLGPAPF	FGLGPAPF	sp|A8MXV4|NUD19_HUMAN	A8MXV4	1	2	2	2	1	2	2	1	4	2	2	2	2	2	2	1	1	1	1	0	0	1	0	0	0	0	0	0	0	0	-0.326939	-0.081244	0.0467075	0.373661	0.472822	0.217085	0.244113	0.64705	0.509487	0.490397	0.422664	0.332426	0.173436	0.458712	0.196289
A8MXV4-H(229.163)	H(229.163)LYDLHVTVQPK	HLYDLHVTVQPK	sp|A8MXV4|NUD19_HUMAN	A8MXV4	1	1	1	1	1	1	0	0	0	0	2	1	0	1	1	0	1	1	0	2	0	1	0	0	0	0	0	0	0	0	-0.0695869	-0.16461	-0.0757063	0.310804	0.18939	-0.42105	NA	NA	NA	NA	-0.119864	-0.233679	NA	0.217855	-0.612125
A8MXV4-L(229.163)	L(229.163)ANFASLSDLHK	LANFASLSDLHK	sp|A8MXV4|NUD19_HUMAN	A8MXV4	1	1	1	2	2	1	1	1	1	1	1	1	1	0	1	1	1	1	0	0	0	0	0	0	0	0	0	0	0	0	0.153411	0.294118	-0.178253	0.264995	-0.127897	-0.219372	-0.386858	0.472898	-0.23253	0.513246	0.266313	0.0426152	0.178931	NA	-0.383469
A8MXV4-R(229.163)	R(229.163)FDTAFFLCCLR	RFDTAFFLCCLR	sp|A8MXV4|NUD19_HUMAN	A8MXV4	0	0	0	1	1	1	1	1	1	1	0	1	0	1	1	1	1	1	0	0	0	2	0	0	0	0	0	0	0	0	NA	NA	NA	0.213638	0.272945	-0.0735844	-0.156793	0.0861072	0.0758586	0.64646	NA	0.168218	NA	0.386186	0.145374
A8MXV4-S(229.163)	S(229.163)ADWLGLFAPHHGPPR	SADWLGLFAPHHGPPR	sp|A8MXV4|NUD19_HUMAN	A8MXV4	0	1	1	0	1	2	1	1	1	1	1	1	0	1	1	1	1	2	1	2	0	0	0	0	0	0	0	0	0	0	NA	-0.0111484	-0.226174	NA	0.240398	0.197995	-0.886499	0.209507	0.0299887	0.34437	-0.872446	-0.745064	NA	0.123996	-0.400355
A8MYP8-N(229.163)-Q(0.984)	N(229.163)WGVQAEQQ(0.984)SPGPAAYTVPSLLGPR	NWGVQAEQQSPGPAAYTVPSLLGPR	sp|A8MYP8|ODF3B_HUMAN	A8MYP8	0	1	0	2	1	1	2	1	0	1	0	0	1	1	0	1	0	1	1	1	0	1	0	0	0	0	0	0	0	0	NA	0.0616029	NA	0.938759	0.548557	0.315077	0.469329	0.814016	NA	0.265701	NA	NA	0.542959	0.562067	NA
A8MYP8-T(229.163)	T(229.163)CSLYGR	TCSLYGR	sp|A8MYP8|ODF3B_HUMAN	A8MYP8	1	1	0	1	0	1	0	1	1	1	1	1	1	0	0	1	1	1	1	0	0	1	0	0	0	0	0	0	0	0	-0.503067	-0.586027	NA	1.41771	NA	0.489538	NA	1.42334	0.759013	0.166822	1.51834	1.20309	0.729908	NA	NA
A8TX70-D(229.163)	D(229.163)TGGNTYTAK	DTGGNTYTAK	sp|A8TX70|CO6A5_HUMAN	A8TX70	1	2	1	1	0	0	0	1	1	1	1	1	1	1	0	1	1	0	0	3	0	0	0	0	0	0	0	0	0	0	1.47315	1.20587	0.115227	1.58229	NA	NA	NA	0.8063	0.441996	1.22017	2.55462	1.59973	1.97295	1.8467	NA
A8TX70-S(-15.011)-A(15.995)	S(-15.011)A(15.995)LLENLR	SALLENLR	sp|A8TX70|CO6A5_HUMAN	A8TX70	0	1	1	1	1	1	0	1	0	0	1	1	1	2	1	1	0	1	1	1	0	0	0	0	0	0	0	0	0	0	NA	-0.166475	1.41792	1.12431	0.231892	0.621861	NA	0.565213	NA	NA	0.974386	0.42923	0.651836	1.05916	1.24126
A8TX70-S(229.163)	S(229.163)NTGAALDQMR	SNTGAALDQMR	sp|A8TX70|CO6A5_HUMAN	A8TX70	2	1	2	1	2	1	1	2	2	3	2	2	0	1	3	1	1	3	2	1	0	0	0	0	0	0	0	0	0	0	1.93189	1.12703	0.784985	1.51812	1.72701	0.514352	1.06973	0.566519	0.519477	1.64587	1.57343	1.54627	NA	-0.0692636	0.72247
A9UHW6-L(229.163)	L(229.163)QQEYQAR	LQQEYQAR	sp|A9UHW6|MI4GD_HUMAN	A9UHW6	4	3	5	1	2	4	2	1	0	1	1	3	3	3	3	4	3	2	2	2	0	2	0	0	0	0	0	0	0	0	0.289824	-0.157864	1.31621	0.546785	0.833201	0.0566908	1.47805	0.704102	NA	0.551847	0.412986	0.326371	0.649361	0.51499	0.454694
A9UHW6-M(229.163)	M(229.163)CYALLQAESK	MCYALLQAESK	sp|A9UHW6|MI4GD_HUMAN	A9UHW6	2	3	1	2	2	3	1	1	0	2	2	2	3	2	1	3	1	2	1	2	0	3	0	0	0	0	0	0	0	0	0.541334	0.100763	0.986886	0.822654	0.793748	0.873122	0.735424	0.531865	NA	0.381241	0.598494	0.514251	0.688207	0.870254	1.06169
B0I1T2-A(229.163)	A(229.163)LYTLMR	ALYTLMR	sp|B0I1T2|MYO1G_HUMAN	B0I1T2	4	2	3	5	3	4	3	2	5	4	3	3	2	4	7	3	3	4	6	2	0	5	0	0	0	0	0	0	0	0	1.21066	-0.0476755	0.703014	0.651111	0.941675	0.255616	1.32689	0.172429	0.200402	0.344386	1.45476	-0.150778	0.842668	0.769531	-0.0950104
B0I1T2-D(229.163)	D(229.163)FLFQDFK	DFLFQDFK	sp|B0I1T2|MYO1G_HUMAN	B0I1T2	4	5	4	5	5	4	4	3	5	7	6	6	5	4	5	5	4	10	6	3	0	4	0	0	0	0	0	0	0	0	1.70297	0.15305	0.987184	1.03474	0.963116	0.559373	1.15592	0.364221	0.634679	0.396714	2.41955	0.754809	2.38233	1.02358	0.559496
B0I1T2-D(229.163)-S(87.051)-H(142.111)	D(229.163)GFGAVLFS(87.051)SH(142.111)VR	DGFGAVLFSSHVR	sp|B0I1T2|MYO1G_HUMAN	B0I1T2	1	1	1	1	1	1	0	1	1	2	1	1	1	1	0	1	1	0	3	0	0	2	0	0	0	0	0	0	0	0	-0.462594	-0.358635	-0.145828	-0.106696	0.48862	-0.0288081	NA	0.259501	-0.345633	0.71787	0.3735	-0.596158	-0.0296559	0.751269	NA
B0I1T2-E(229.163)	E(229.163)GLAVAEEALVDHVAELTATPR	EGLAVAEEALVDHVAELTATPR	sp|B0I1T2|MYO1G_HUMAN	B0I1T2	0	2	0	1	1	1	2	0	1	1	1	1	1	1	1	3	1	1	2	2	0	2	0	0	0	0	0	0	0	0	NA	1.12904	NA	0.478919	1.79594	-0.228151	1.39884	NA	0.262986	0.311698	0.906601	0.118419	-0.559542	0.830648	-0.0878806
B0I1T2-G(229.163)	G(229.163)HTAAEASYAR	GHTAAEASYAR	sp|B0I1T2|MYO1G_HUMAN	B0I1T2	4	6	5	3	3	5	3	4	3	4	2	6	5	2	3	5	5	5	4	3	0	4	0	0	0	0	0	0	0	0	0.521942	0.640216	0.777058	0.377699	1.04204	0.760664	1.48623	0.155962	-0.190406	0.416028	1.74265	0.306215	1.27524	1.23299	0.415997
B0I1T2-H(229.163)	H(229.163)LMQYLAAVTNPSQR	HLMQYLAAVTNPSQR	sp|B0I1T2|MYO1G_HUMAN	B0I1T2	3	2	3	3	2	3	2	3	3	1	2	3	1	2	1	1	4	0	1	1	0	2	0	0	0	0	0	0	0	0	0.657703	0.375763	1.05148	1.10898	0.536165	0.47843	1.19026	0.163342	0.605559	0.355018	1.96078	1.19378	0.826005	0.813691	-0.236297
B0I1T2-L(229.163)	L(229.163)DENHCR	LDENHCR	sp|B0I1T2|MYO1G_HUMAN	B0I1T2	6	5	4	3	3	2	6	6	4	5	4	3	4	4	4	4	4	4	6	4	0	6	0	0	0	0	0	0	0	0	0.794	-0.0284285	0.468054	0.499975	0.838147	-0.244656	1.53321	0.981272	0.268335	0.3665	1.58648	0.32294	1.48751	1.14536	-0.227875
B0I1T2-N(229.163)	N(229.163)FHAFYQLLR	NFHAFYQLLR	sp|B0I1T2|MYO1G_HUMAN	B0I1T2	2	3	4	5	3	2	3	2	3	4	3	3	3	3	1	3	2	3	4	3	0	3	0	0	0	0	0	0	0	0	0.87318	-0.225603	0.803281	1.29247	1.09027	0.201944	1.62577	0.0676548	0.0521868	0.533755	1.42856	0.416703	1.58496	1.18804	-0.17198
B0I1T2-Q(-17.027)	Q(-17.027)LHELHLER	QLHELHLER	sp|B0I1T2|MYO1G_HUMAN	B0I1T2	1	2	1	1	1	1	1	1	2	1	1	1	1	0	1	1	1	1	0	1	0	1	0	0	0	0	0	0	0	0	0.348855	-0.367462	0.787669	0.85823	0.658309	0.70067	-0.0690126	-0.0489078	-0.0199501	-0.614349	1.09561	-0.696046	0.954517	NA	-0.201621
B0I1T2-Q(229.163)	Q(229.163)LHELHLER	QLHELHLER	sp|B0I1T2|MYO1G_HUMAN	B0I1T2	1	1	1	1	2	3	1	0	1	1	1	1	1	1	1	2	3	3	2	2	0	2	0	0	0	0	0	0	0	0	0.797639	-0.743322	0.369215	0.351978	1.06887	0.66266	1.68343	NA	-1.01127	0.112941	1.11215	-0.499474	1.94007	1.23525	0.279072
B0I1T2-Q(229.163)-T(107.998)-M(107.077)	Q(229.163)SHQAVT(107.998)EAM(107.077)R	QSHQAVTEAMR	sp|B0I1T2|MYO1G_HUMAN	B0I1T2	0	0	2	2	3	2	4	0	4	2	0	1	0	0	5	2	1	1	2	1	0	0	0	0	0	0	0	0	0	0	NA	NA	0.314672	-0.167252	-1.27775	-0.485513	-0.692338	NA	-1.06511	-0.211598	NA	-0.177829	NA	NA	-1.60596
B0I1T2-R(229.163)	R(229.163)PLTAGTLFK	RPLTAGTLFK	sp|B0I1T2|MYO1G_HUMAN	B0I1T2	1	1	1	1	1	1	1	1	1	1	1	1	1	1	1	1	1	1	1	1	0	1	0	0	0	0	0	0	0	0	0.401497	-0.178071	0.0711967	0.049167	0.305472	-0.512577	-0.0169257	-0.247145	-0.300517	-0.0671624	0.603884	-0.531545	-0.332969	0.111407	-0.748648
B0I1T2-S(229.163)	S(229.163)RPPLDNR	SRPPLDNR	sp|B0I1T2|MYO1G_HUMAN	B0I1T2	2	2	2	3	2	2	3	3	1	2	1	3	3	0	2	2	0	0	1	0	0	0	0	0	0	0	0	0	0	0	0.302178	-0.223793	1.28733	0.545661	0.99269	0.060165	1.17934	0.341993	-0.213595	0.0609747	0.918943	-0.107824	0.852708	NA	0.641665
B0I1T2-T(229.163)	T(229.163)LVTLEQSR	TLVTLEQSR	sp|B0I1T2|MYO1G_HUMAN	B0I1T2	3	0	3	5	3	3	2	3	1	2	1	2	3	2	1	1	3	3	1	5	0	3	0	0	0	0	0	0	0	0	0.261399	NA	0.671469	1.22779	0.719707	0.295152	1.40512	0.120867	-1.06383	0.286876	1.40653	-0.00811683	1.05683	1.40581	-0.282633
B0I1T2-V(229.163)	V(229.163)GELVGVLAAHCQGEGR	VGELVGVLAAHCQGEGR	sp|B0I1T2|MYO1G_HUMAN	B0I1T2	3	2	1	3	2	2	3	5	4	3	2	3	3	4	5	1	4	3	5	4	0	4	0	0	0	0	0	0	0	0	1.07314	0.253707	0.878203	0.816776	0.779519	0.409395	1.00147	0.176604	0.256609	0.29238	1.30156	0.62628	0.748568	0.799585	1.21142
B2RTY4-D(229.163)	D(229.163)AALAQK	DAALAQK	sp|B2RTY4|MYO9A_HUMAN	B2RTY4	1	2	1	1	0	2	0	0	0	1	1	1	1	1	0	1	1	1	0	0	0	1	0	0	0	0	0	0	0	0	0.175713	1.05733	0.410498	0.71693	NA	2.05598	NA	NA	NA	0.475275	0.960492	0.228593	0.571204	0.628618	NA
B2RTY4-Q(229.163)	Q(229.163)LQQQNEK	QLQQQNEK	sp|B2RTY4|MYO9A_HUMAN	B2RTY4	1	2	1	0	0	2	2	1	2	1	1	2	1	2	0	0	2	2	1	0	0	0	0	0	0	0	0	0	0	0	0.314522	0.00514716	0.284853	NA	NA	0.283792	0.722464	0.406874	0.487416	0.703174	1.13475	0.321617	0.607753	0.716971	NA
B5ME19-M(229.163)	M(229.163)DEEFTK	MDEEFTK	sp|B5ME19|EIFCL_HUMAN	B5ME19	1	1	1	2	0	2	1	1	1	1	2	1	4	1	1	1	0	0	0	1	0	2	0	0	0	0	0	0	0	0	0.0425272	-0.424877	0.174726	0.463297	NA	-0.127407	0.118525	0.102262	0.253737	-0.164642	0.179931	-0.294581	1.78258	0.234813	-0.134873
B7ZAP0-N(229.163)	N(229.163)DLDQAEDK	NDLDQAEDK	sp|B7ZAP0|RBG10_HUMAN	B7ZAP0	1	1	0	1	1	2	1	1	1	1	1	1	1	1	1	1	0	1	1	1	0	1	0	0	0	0	0	0	0	0	0.0202556	-0.164632	NA	0.35538	0.90422	0.272576	-0.117911	0.0473219	-0.0891865	-0.260891	0.414865	-0.425506	0.283563	0.163999	0.206755
B7ZAQ6-L(229.163)	L(229.163)LQTMDMLLSK	LLQTMDMLLSK	sp|B7ZAQ6|GPHRA_HUMAN;sp|P0CG08|GPHRB_HUMAN	B7ZAQ6	1	1	0	1	0	1	2	1	0	0	2	2	2	1	2	3	2	2	2	3	0	2	0	0	0	0	0	0	0	0	-0.44562	-0.434127	NA	-0.00396317	NA	-0.241191	-0.214431	0.0769535	NA	NA	-0.267794	-0.51603	-0.684533	0.344896	0.418589
B7ZAQ6-N(229.163)	N(229.163)VTDTDLLALER	NVTDTDLLALER	sp|B7ZAQ6|GPHRA_HUMAN;sp|P0CG08|GPHRB_HUMAN	B7ZAQ6	0	0	1	2	2	2	0	2	3	1	3	2	1	1	1	0	2	2	2	0	0	1	0	0	0	0	0	0	0	0	NA	NA	-0.329776	0.19859	0.87057	-0.293508	NA	0.0921642	0.833464	0.0271184	0.688648	-0.153679	-0.641665	0.273702	0.204894
B7ZAQ6-Q(229.163)	Q(229.163)LFLETADLYATK	QLFLETADLYATK	sp|B7ZAQ6|GPHRA_HUMAN;sp|P0CG08|GPHRB_HUMAN	B7ZAQ6	2	1	2	2	2	1	3	2	2	2	0	2	1	1	2	2	1	1	0	0	0	0	0	0	0	0	0	0	0	0	0.00664605	-0.411768	-0.012329	0.192128	0.362265	-0.714155	0.181174	0.0489162	-0.00471763	0.304857	NA	-0.562009	-0.704479	0.0799049	0.259426
B9A064-Y(229.163)	Y(229.163)VFGTGTK	YVFGTGTK	sp|B9A064|IGLL5_HUMAN;sp|A0A0A0MT76|LJ01_HUMAN	B9A064	1	1	0	1	0	0	0	1	1	1	1	1	1	1	1	2	1	1	2	0	0	1	0	0	0	0	0	0	0	0	0.648466	-0.299618	NA	0.910986	NA	NA	NA	-0.627831	-0.40695	0.102494	1.54274	0.203207	-0.27498	0.728461	-0.338741
C9J7I0-M(42.011)	M(42.011)FHFFR	MFHFFR	sp|C9J7I0|UMAD1_HUMAN	C9J7I0	2	1	2	1	1	1	1	1	1	1	1	2	1	2	1	1	1	1	2	1	0	1	0	0	0	0	0	0	0	0	1.75273	0.403089	0.588398	-0.219112	0.880907	0.567209	0.533908	0.299273	-0.739094	-0.66312	0.484945	0.16291	0.775427	1.25733	-0.142531
C9J7I0-T(229.163)	T(229.163)SDLEANQPLETNK	TSDLEANQPLETNK	sp|C9J7I0|UMAD1_HUMAN	C9J7I0	1	2	1	1	2	2	1	2	2	1	1	1	1	1	1	1	1	1	1	1	0	1	0	0	0	0	0	0	0	0	0.142007	-0.0244368	0.316929	0.50619	0.577088	0.296155	0.657361	0.127571	0.0594368	0.155977	0.503968	-0.00838844	0.393143	0.227996	-0.147718
C9JLW8-F(229.163)	F(229.163)LYEAWQGVER	FLYEAWQGVER	sp|C9JLW8|MCRI1_HUMAN	C9JLW8	1	2	2	3	4	0	2	2	2	2	2	1	2	1	3	1	1	1	0	1	0	0	0	0	0	0	0	0	0	0	-0.779876	0.182547	0.452848	0.513743	1.06244	NA	0.493789	0.465982	0.37592	0.238785	0.735616	0.240725	0.410268	0.400099	0.572025
C9JLW8-G(229.163)	G(229.163)LVEEYVEK	GLVEEYVEK	sp|C9JLW8|MCRI1_HUMAN	C9JLW8	0	1	1	0	1	2	2	1	4	2	1	0	2	1	2	2	2	2	1	2	0	2	0	0	0	0	0	0	0	0	NA	-0.0913683	0.256715	NA	0.429088	0.148174	0.117934	0.160813	0.14731	0.0257905	0.0974504	NA	0.126855	0.13019	0.170956
C9JLW8-T(229.163)	T(229.163)FKPLDLSDLK	TFKPLDLSDLK	sp|C9JLW8|MCRI1_HUMAN	C9JLW8	2	1	1	1	1	0	1	1	2	1	2	1	2	0	1	1	2	1	2	0	0	1	0	0	0	0	0	0	0	0	-0.173038	-0.230008	0.321753	0.282179	0.243827	NA	0.173155	0.244078	0.112021	0.0704359	0.14945	-0.19346	0.0729504	NA	0.392218
E9PAV3-A(229.163)	A(229.163)SDTYLVFGEAK	ASDTYLVFGEAK	sp|Q13765|NACA_HUMAN;sp|E9PAV3|NACAM_HUMAN	E9PAV3	3	2	1	2	0	2	3	2	0	3	2	3	3	2	0	2	2	3	0	2	0	2	0	0	0	0	0	0	0	0	-0.363938	-0.419713	0.0599537	0.151731	NA	-0.482784	0.28823	-0.10756	NA	0.430478	0.293614	0.120658	0.0922057	0.307868	NA
E9PAV3-D(229.163)	D(229.163)LELVMSQANVSR	DLELVMSQANVSR	sp|Q13765|NACA_HUMAN;sp|E9PAV3|NACAM_HUMAN	E9PAV3	4	2	2	2	1	1	3	1	3	4	1	4	2	2	2	2	2	3	4	2	0	3	0	0	0	0	0	0	0	0	0.202897	-0.274697	0.35515	0.527389	-0.010977	-0.193635	-0.188811	0.161047	0.102353	0.566066	0.0356065	-0.264712	0.334977	0.37625	-0.270742
E9PAV3-D(229.163)-M(15.995)	D(229.163)LELVM(15.995)SQANVSR	DLELVMSQANVSR	sp|Q13765|NACA_HUMAN;sp|E9PAV3|NACAM_HUMAN	E9PAV3	4	3	1	2	0	2	4	2	4	3	0	1	2	0	2	0	0	2	2	0	0	0	0	0	0	0	0	0	0	0	0.415675	0.573009	0.770548	0.374476	NA	0.0277255	0.629756	0.308853	0.2126	0.400311	NA	0.0555434	0.708907	NA	0.123048
E9PAV3-D(42.011)-L(-16.031)	D(42.011)L(-16.031)ELVMSQANVSR	DLELVMSQANVSR	sp|Q13765|NACA_HUMAN;sp|E9PAV3|NACAM_HUMAN	E9PAV3	1	1	1	1	0	0	0	1	0	1	1	1	1	1	1	0	1	1	1	1	0	0	0	0	0	0	0	0	0	0	0.392644	0.165396	0.349626	0.637039	NA	NA	NA	0.14932	NA	0.742544	1.31447	0.390049	0.47677	0.739175	0.563682
E9PAV3-L(229.163)	L(229.163)EDLSQQAQLAAAEK	LEDLSQQAQLAAAEK	sp|Q13765|NACA_HUMAN;sp|E9PAV3|NACAM_HUMAN	E9PAV3	0	3	1	2	2	5	1	2	4	3	4	2	3	4	2	3	2	2	2	2	2	3	0	0	0	0	0	0	0	0	NA	-0.319285	-0.305172	-0.114048	-0.0801184	-0.0597276	-0.471966	-0.0634159	0.0894704	0.236044	0.734044	-0.459781	-0.145295	0.455125	-0.300297
E9PAV3-M(229.163)	M(229.163)SQANVSR	MSQANVSR	sp|Q9H009|NACA2_HUMAN;sp|Q13765|NACA_HUMAN;sp|E9PAV3|NACAM_HUMAN	E9PAV3	0	2	2	1	1	1	2	1	2	1	1	1	1	1	1	1	1	1	0	0	0	0	0	0	0	0	0	0	0	0	NA	-0.12251	0.169169	0.398969	0.180771	-0.644756	-0.0869925	-0.25823	0.161323	-1.21006	0.972064	-1.2996	-0.00810228	-0.653296	-2.09699
E9PAV3-N(229.163)	N(229.163)LLFVLTKPDVYK	NLLFVLTKPDVYK	sp|Q9BZK3|NACP4_HUMAN;sp|Q13765|NACA_HUMAN;sp|E9PAV3|NACAM_HUMAN	E9PAV3	5	5	5	5	6	4	5	6	5	6	5	5	4	5	6	5	6	5	6	6	0	6	0	0	0	0	0	0	0	0	1.02983	0.218565	1.24758	0.617701	0.979425	1.02612	1.47507	0.494426	0.0228061	1.01126	2.19234	1.30869	1.3698	0.0927137	0.0448999
E9PAV3-N(229.163)-L(15.011)	N(229.163)NSNDLVNALMEL(15.011)TM	NNSNDLVNALMELTM	sp|Q13765|NACA_HUMAN;sp|E9PAV3|NACAM_HUMAN	E9PAV3	4	1	3	0	2	2	2	1	2	3	3	4	2	3	1	3	3	1	3	3	0	1	0	0	0	0	0	0	0	0	0.140004	0.129568	0.706443	NA	0.419814	-0.0324543	0.325974	0.245633	0.142704	0.434776	0.419827	0.297561	0.258757	0.445986	0.183383
E9PAV3-N(229.163)-M(15.995)	N(229.163)NSNDLVNALMELTM(15.995)	NNSNDLVNALMELTM	sp|Q13765|NACA_HUMAN;sp|E9PAV3|NACAM_HUMAN	E9PAV3	2	2	4	2	1	3	2	5	2	1	2	2	2	3	3	4	4	4	2	7	0	4	0	0	0	0	0	0	0	0	0.748489	-0.21949	0.990256	1.04037	0.111238	0.143902	0.386488	0.483756	0.0637078	-0.521731	0.381603	0.0333954	0.536087	-0.778006	-0.0832778
E9PAV3-N(229.163)-P(31.006)-D(-30.011)	N(229.163)LLFVLTKP(31.006)D(-30.011)VYK	NLLFVLTKPDVYK	sp|Q9BZK3|NACP4_HUMAN;sp|Q13765|NACA_HUMAN;sp|E9PAV3|NACAM_HUMAN	E9PAV3	2	3	1	1	0	1	0	1	0	2	1	0	1	0	1	1	0	1	0	2	0	3	0	0	0	0	0	0	0	0	-0.297976	-0.058986	-0.144341	0.180199	NA	-0.413065	NA	0.0397645	NA	0.387632	-0.187844	NA	-0.557015	NA	-0.22266
E9PAV3-Q(229.163)	Q(229.163)VTGVTR	QVTGVTR	sp|Q13765|NACA_HUMAN;sp|E9PAV3|NACAM_HUMAN	E9PAV3	2	2	2	1	1	2	0	1	1	1	1	1	2	1	1	2	4	1	1	2	0	1	0	0	0	0	0	0	0	0	-0.196152	-0.250203	0.555519	0.0726261	0.239653	0.121996	NA	-0.216291	-0.118136	-0.355005	-0.0991655	-0.374316	0.743432	-0.0489182	-0.0182778
E9PAV3-S(229.163)	S(229.163)PASDTYLVFGEAK	SPASDTYLVFGEAK	sp|Q13765|NACA_HUMAN;sp|E9PAV3|NACAM_HUMAN	E9PAV3	2	2	3	2	2	2	3	3	2	2	2	2	2	4	2	2	0	3	1	0	0	2	0	0	0	0	0	0	0	0	-0.303482	-0.0230223	0.0701278	-0.131554	-0.600868	-1.09987	-1.24306	0.0785765	-0.478053	-0.111356	-0.543797	-0.877206	-1.35948	-0.637616	-0.337968
E9PRG8-T(229.163)	T(229.163)AMEVEAPSK	TAMEVEAPSK	sp|E9PRG8|CK098_HUMAN	E9PRG8	1	1	2	2	2	0	3	2	2	1	2	1	1	3	0	3	2	4	0	1	0	2	0	0	0	0	0	0	0	0	0.055207	-0.218611	0.0313057	0.191221	0.37093	NA	0.093	0.124564	0.070285	-0.216038	0.324	-0.599674	0.028858	0.126243	NA
H7BZ55-E(229.163)-A(66.022)-R(-53.092)	E(229.163)QLEEEA(66.022)R(-53.092)	EQLEEEAR	sp|H7BZ55|CRCC2_HUMAN	H7BZ55	1	1	1	1	2	1	1	1	1	1	1	1	1	1	0	1	1	1	1	1	0	1	0	0	0	0	0	0	0	0	0.0896441	0.14027	0.281839	0.462828	0.171663	-0.225615	0.0638208	0.290522	0.245183	0.141365	0.113756	-0.250183	-0.0874673	0.292371	NA
L0R6Q1-N(229.163)	N(229.163)QLESLQR	NQLESLQR	sp|L0R6Q1|S35U4_HUMAN	L0R6Q1	1	1	2	1	0	2	1	0	1	0	1	1	1	1	1	0	0	1	2	0	0	0	0	0	0	0	0	0	0	0	0.343038	-0.01803	0.0689945	0.237914	NA	0.103709	0.066755	NA	0.254494	NA	0.603103	-0.229829	0.123758	0.529968	0.165601
L0R819-L(229.163)	L(229.163)VVDELSNLK	LVVDELSNLK	sp|L0R819|ASURF_HUMAN	L0R819	2	1	1	3	1	2	2	2	4	3	2	0	0	2	2	1	2	2	2	2	0	2	0	0	0	0	0	0	0	0	0.243982	-0.363188	0.376153	0.376419	0.17799	-0.212016	0.193057	0.556348	0.480664	0.0492268	0.00685282	NA	NA	0.145834	0.0673836
L0R819-Q(229.163)	Q(229.163)QQNSNLFFLADR	QQQNSNLFFLADR	sp|L0R819|ASURF_HUMAN	L0R819	1	1	1	2	0	1	2	2	0	0	1	1	0	0	1	0	2	1	1	0	0	1	0	0	0	0	0	0	0	0	-0.0584645	-0.387168	0.0138458	0.447948	NA	-0.339774	0.0886523	0.428868	NA	NA	0.143061	-0.623509	NA	NA	-0.11096
L0R819-T(229.163)	T(229.163)EMLSESK	TEMLSESK	sp|L0R819|ASURF_HUMAN	L0R819	1	1	1	1	0	1	1	2	2	1	1	1	0	2	1	0	1	1	1	1	0	0	0	0	0	0	0	0	0	0	-0.0581488	-0.449156	-0.128307	-0.0358513	NA	-0.336242	-0.196013	0.626436	-0.0861961	0.194549	-0.0199519	-0.66582	NA	0.543046	-0.256054
O00115-A(229.163)	A(229.163)FQPLVK	AFQPLVK	sp|O00115|DNS2A_HUMAN	O00115	1	1	0	1	0	1	2	2	3	3	1	2	1	3	1	1	1	2	2	2	0	3	0	0	0	0	0	0	0	0	0.10123	-0.354309	NA	-0.157786	NA	-0.254318	0.257996	0.278412	0.160885	0.0950242	-0.209563	-0.364058	0.569984	1.2074	-0.101427
O00115-G(229.163)	G(229.163)GGTLCAQLPALWK	GGGTLCAQLPALWK	sp|O00115|DNS2A_HUMAN	O00115	3	4	1	1	2	2	3	2	4	3	3	4	4	2	2	3	2	2	2	1	0	2	0	0	0	0	0	0	0	0	0.172996	-0.0810673	0.125895	0.0141141	0.422005	0.29496	0.83323	0.144639	0.0492187	-0.0103586	-0.175382	-0.202053	0.673117	1.16191	-0.00608385
O00115-L(229.163)	L(229.163)TCYGDSGQPVDWFV	LTCYGDSGQPVDWFV	sp|O00115|DNS2A_HUMAN	O00115	1	1	1	1	1	1	1	1	0	1	1	0	1	0	0	0	1	1	1	0	0	0	0	0	0	0	0	0	0	0	0.457779	0.108465	0.355474	0.448293	0.331602	-0.0730216	0.525349	0.120017	NA	-0.378395	0.556922	NA	0.505603	NA	NA
O00115-S(229.163)	S(229.163)LQPLYR	SLQPLYR	sp|O00115|DNS2A_HUMAN	O00115	2	1	0	2	1	1	1	1	1	1	2	1	2	1	0	0	1	1	1	1	0	0	0	0	0	0	0	0	0	0	0.240103	-0.316972	NA	1.00389	0.283675	-0.242173	0.545551	0.232486	0.110108	-0.263361	0.377823	0.0786393	0.70179	0.710939	NA
O00115-W(229.163)	W(229.163)TCVGDMNR	WTCVGDMNR	sp|O00115|DNS2A_HUMAN	O00115	2	2	1	1	1	1	2	1	2	2	2	2	2	1	1	1	0	1	1	1	0	1	0	0	0	0	0	0	0	0	0.34872	-0.0649285	0.0870463	0.0405341	0.551614	-0.182848	0.699893	0.107984	0.257944	0.0237802	0.261398	-0.0986105	0.950852	0.950148	-0.184151
O00115-W(229.163)-M(15.995)	W(229.163)TCVGDM(15.995)NR	WTCVGDMNR	sp|O00115|DNS2A_HUMAN	O00115	3	1	1	2	1	2	1	2	2	1	2	3	1	2	2	2	2	0	1	1	0	0	0	0	0	0	0	0	0	0	0.137052	0.0164868	0.330993	0.690343	0.302715	0.107758	0.391728	0.115764	-0.0495453	0.338316	-0.0324373	0.00546263	0.654134	0.689855	0.362615
O00115-Y(229.163)	Y(229.163)LDESSGGWR	YLDESSGGWR	sp|O00115|DNS2A_HUMAN	O00115	3	2	2	2	1	2	3	2	1	2	3	2	2	2	2	2	2	2	2	3	0	1	0	0	0	0	0	0	0	0	0.307477	0.46982	0.821198	0.320506	0.432712	0.187587	0.686719	0.4182	0.174164	-0.0679863	0.961611	0.139103	1.08004	1.24546	0.733295
O00116-A(229.163)	A(229.163)HGHCLHELFLLR	AHGHCLHELFLLR	sp|O00116|ADAS_HUMAN	O00116	1	2	1	2	1	2	2	1	1	3	2	1	2	1	1	1	2	2	2	2	0	1	0	0	0	0	0	0	0	0	0.279054	-0.493892	0.421767	0.53787	0.236285	0.0881985	0.464535	0.454445	0.149569	0.22852	0.475657	0.116866	0.402493	1.1339	-0.249384
O00116-E(229.163)	E(229.163)GMFER	EGMFER	sp|Q68CJ6|SLIP_HUMAN;sp|O00116|ADAS_HUMAN	O00116	7	7	8	9	4	5	9	6	7	5	10	7	6	7	9	9	13	8	10	10	2	7	0	0	0	0	0	0	0	0	0.551013	-0.215175	0.611254	0.441268	0.404633	-0.00902256	0.516585	0.684686	0.399379	0.479993	0.663904	0.195896	0.349471	0.672373	0.911554
O00116-F(229.163)	F(229.163)GGLAAGEDNGQR	FGGLAAGEDNGQR	sp|O00116|ADAS_HUMAN	O00116	2	1	2	1	2	1	1	1	1	2	1	1	1	1	1	1	0	0	1	1	0	0	0	0	0	0	0	0	0	0	0.359752	-0.301881	0.198599	0.033913	0.751126	0.0169925	0.301423	0.720975	0.111624	0.38503	0.340469	-0.285223	0.102793	0.609727	-0.119622
O00116-G(229.163)	G(229.163)QLELTGK	GQLELTGK	sp|O00116|ADAS_HUMAN	O00116	1	3	2	1	2	1	3	2	2	1	1	2	2	3	2	1	3	4	1	4	0	0	0	0	0	0	0	0	0	0	0.363053	0.638632	0.847469	0.341728	0.383679	-0.090034	0.544198	0.680597	0.209244	-0.488463	0.413625	-0.102441	1.01164	0.94625	0.305213
O00116-L(229.163)	L(229.163)RPVPEYQK	LRPVPEYQK	sp|O00116|ADAS_HUMAN	O00116	2	3	3	2	2	5	4	1	2	4	3	3	6	2	3	4	2	1	2	2	0	2	0	0	0	0	0	0	0	0	0.234166	-0.358029	0.176977	0.151	0.326497	0.944787	0.792327	0.539734	-0.140382	0.396167	0.433655	-0.237773	1.32689	0.67694	0.346264
O00116-N(229.163)	N(229.163)GWGYNDSK	NGWGYNDSK	sp|O00116|ADAS_HUMAN	O00116	3	2	1	2	5	3	1	4	5	3	3	3	5	2	2	2	2	1	2	2	0	3	0	0	0	0	0	0	0	0	0.288049	-0.188714	0.0512592	0.256734	0.450623	0.372893	0.238084	0.708856	0.337061	0.67735	0.426374	-0.0179742	0.295088	0.676252	0.733836
O00116-Q(229.163)	Q(229.163)VYDLAAK	QVYDLAAK	sp|O00116|ADAS_HUMAN	O00116	1	3	2	4	2	2	3	2	2	1	1	1	2	2	4	2	1	2	1	3	0	2	0	0	0	0	0	0	0	0	0.0848538	-0.19664	-0.00630923	0.389815	0.441179	-0.0621647	0.866751	0.758637	0.0143455	0.0615387	0.431241	-0.375625	0.231667	0.626044	0.442209
O00116-R(229.163)	R(229.163)QEVMK	RQEVMK	sp|O00116|ADAS_HUMAN	O00116	2	1	1	1	2	1	1	1	1	2	3	1	2	0	2	2	2	0	0	1	0	1	0	0	0	0	0	0	0	0	0.37682	-0.40561	-0.126076	0.111093	0.199135	-0.154182	0.00616319	0.604198	-0.259172	0.360983	0.574491	-0.224031	-0.312803	NA	0.219006
O00116-S(229.163)	S(229.163)LDTSQMNR	SLDTSQMNR	sp|O00116|ADAS_HUMAN	O00116	1	1	1	1	1	1	0	1	2	2	1	1	2	1	0	1	1	2	1	1	0	1	0	0	0	0	0	0	0	0	0.730145	0.0320905	0.52048	0.147146	0.295246	-0.298115	NA	0.146156	0.130871	-0.627293	0.891495	-0.937483	0.743488	-0.164867	NA
O00116-W(229.163)	W(229.163)NGWGYNDSK	WNGWGYNDSK	sp|O00116|ADAS_HUMAN	O00116	0	2	1	1	1	1	1	3	2	1	0	2	2	2	2	2	1	0	1	2	0	1	0	0	0	0	0	0	0	0	NA	-0.286075	0.00828127	0.214047	0.42468	-0.0529896	0.556044	0.570246	0.0824197	0.0785944	NA	0.277686	0.245677	0.551646	0.0812972
O00116-Y(229.163)	Y(229.163)GSVAFPNFEQGVACLR	YGSVAFPNFEQGVACLR	sp|O00116|ADAS_HUMAN	O00116	2	1	2	2	2	1	0	2	1	2	2	2	2	2	2	1	2	2	2	0	0	2	0	0	0	0	0	0	0	0	0.171739	-0.472748	-0.0182223	0.431503	0.448198	-0.382329	NA	0.56489	-0.0423588	0.262673	1.07053	-0.0993943	0.648123	0.605341	-0.0253474
O00139-A(229.163)	A(229.163)ALQEEEQASK	AALQEEEQASK	sp|O00139|KIF2A_HUMAN	O00139	2	3	3	4	1	1	3	3	4	4	4	3	3	3	6	3	4	4	5	5	0	3	0	0	0	0	0	0	0	0	-0.0232942	0.119788	0.65195	0.307599	0.162655	0.0945478	-0.0647046	0.345305	0.0559812	0.913582	0.37237	0.264748	0.247377	-0.0116201	0.361055
O00139-D(229.163)	D(229.163)LDVLTLPSK	DLDVLTLPSK	sp|O00139|KIF2A_HUMAN	O00139	2	3	2	4	2	3	5	3	3	2	4	2	2	4	3	3	2	3	2	0	0	3	0	0	0	0	0	0	0	0	-0.177485	-0.308821	0.293606	0.217159	0.379477	0.0741784	-0.0305258	0.148171	-0.0306502	0.225625	0.477868	-0.170719	0.42241	0.166033	0.192405
O00139-F(229.163)	F(229.163)DYAFDDSAPNEMVYR	FDYAFDDSAPNEMVYR	sp|O00139|KIF2A_HUMAN	O00139	3	2	1	0	2	2	3	1	4	4	3	3	3	3	3	4	3	3	2	1	0	3	0	0	0	0	0	0	0	0	0.347618	0.114285	0.0479086	NA	0.204301	-0.031195	0.121269	0.0569582	0.0498658	0.378722	0.204721	0.0570431	0.244636	-0.161669	0.563907
O00139-G(229.163)	G(229.163)LYALAAR	GLYALAAR	sp|O00139|KIF2A_HUMAN	O00139	1	1	1	1	1	1	1	1	1	1	1	1	1	1	1	0	0	1	1	1	0	1	0	0	0	0	0	0	0	0	-0.0285953	-0.204475	0.0551197	0.0795368	0.287232	-0.110205	-0.0988592	0.0284272	-0.196782	0.401172	0.040151	-0.281934	0.0258031	-0.18117	0.0188365
O00139-L(229.163)	L(229.163)EGAELNK	LEGAELNK	sp|Q8N4N8|KIF2B_HUMAN;sp|O00139|KIF2A_HUMAN	O00139	4	6	6	2	6	4	4	1	4	4	5	5	6	2	2	4	3	2	4	2	0	4	0	0	0	0	0	0	0	0	0.530513	0.23884	0.511558	0.149614	1.08768	-0.00621539	0.294944	0.164535	-0.061775	0.351768	1.5585	0.732028	1.22831	-0.149701	0.280787
O00139-N(229.163)	N(229.163)KPHTPFR	NKPHTPFR	sp|O00139|KIF2A_HUMAN	O00139	2	1	2	2	2	2	2	1	1	2	2	1	3	2	1	0	3	3	1	2	0	3	0	0	0	0	0	0	0	0	-0.0116104	-0.291978	0.520794	0.336269	0.579317	0.22135	-0.00534029	0.224138	-0.178587	0.346688	0.883261	-0.223067	0.954076	0.0422767	0.105249
O00139-Q(229.163)	Q(229.163)QVQVVGLQER	QQVQVVGLQER	sp|O00139|KIF2A_HUMAN	O00139	1	1	2	1	1	2	2	1	2	2	1	1	2	2	2	2	1	1	0	2	0	1	0	0	0	0	0	0	0	0	0.859951	-0.231342	0.273207	-0.00731672	0.137179	0.792777	0.627659	0.091676	0.281293	0.578982	-0.163638	-0.262829	0.94534	0.89858	1.02407
O00139-V(229.163)	V(229.163)FDLLNR	VFDLLNR	sp|O00139|KIF2A_HUMAN	O00139	1	0	1	1	0	1	1	1	0	2	1	1	1	0	1	1	1	0	1	0	1	1	0	0	0	0	0	0	0	0	0.186414	NA	0.544414	0.0340217	NA	0.107279	0.186397	0.306563	NA	0.105038	0.600206	-0.00199329	0.666978	NA	0.238177
O00142-M(229.163)	M(229.163)LELFEQNRDR	MLELFEQNRDR	sp|O00142|KITM_HUMAN	O00142	0	1	1	1	1	1	1	1	1	1	0	1	0	1	0	1	1	1	1	0	0	1	0	0	0	0	0	0	0	0	NA	0.223393	0.0911787	0.285499	0.682316	-0.138093	0.976804	0.632165	0.431167	0.666476	NA	0.0665636	NA	0.844655	NA
O00142-S(229.163)	S(229.163)VLCVEGNLASGK	SVLCVEGNLASGK	sp|O00142|KITM_HUMAN	O00142	1	2	0	1	2	2	1	1	1	2	1	2	1	0	2	1	0	1	0	1	0	0	0	0	0	0	0	0	0	0	0.348678	0.454391	NA	0.698674	0.831179	0.0213756	0.370054	0.530347	0.282842	0.494951	0.330759	0.498368	1.00557	NA	0.380171
O00148-H(229.163)	H(229.163)FVLDECDK	HFVLDECDK	sp|O00148|DX39A_HUMAN	O00148	1	1	0	1	2	0	1	3	1	2	1	0	1	0	2	3	1	2	0	1	0	1	0	0	0	0	0	0	0	0	-0.585028	-0.655626	NA	-0.0924548	0.0904155	NA	-0.699332	0.0748256	-0.0656718	-0.420735	-0.342273	NA	-1.08008	NA	-0.368046
O00148-H(229.163)-V(14.016)	H(229.163)FV(14.016)LDECDK	HFVLDECDK	sp|O00148|DX39A_HUMAN	O00148	1	0	1	1	1	0	1	0	1	1	1	2	1	1	0	1	1	3	2	5	3	1	0	0	0	0	0	0	0	0	-0.159756	NA	0.208951	0.210056	0.12375	NA	0.146347	NA	-0.0175906	0.0715096	0.242192	-0.43393	-0.172587	-0.0167503	NA
O00148-N(229.163)	N(229.163)CPHVVVGTPGR	NCPHVVVGTPGR	sp|O00148|DX39A_HUMAN	O00148	0	2	1	1	1	2	3	2	1	2	0	1	2	0	2	2	1	1	2	1	0	2	0	0	0	0	0	0	0	0	NA	-0.0835506	-0.0783722	-0.0443193	-0.157054	-0.920251	-0.675335	0.158984	0.260072	-0.113158	NA	-0.363366	-0.085371	NA	-0.240733
O00148-Q(229.163)	Q(229.163)CMMFSATLSK	QCMMFSATLSK	sp|O00148|DX39A_HUMAN	O00148	4	4	3	2	2	2	4	2	3	2	3	2	5	4	3	5	2	6	3	2	0	3	0	0	0	0	0	0	0	0	-0.165118	0.219034	0.0757475	0.029208	0.139544	-1.03932	-0.365365	-0.0339241	0.268835	0.495816	-0.164992	-0.302423	-0.132704	0.0796249	0.443355
O00148-V(229.163)	V(229.163)NLVFNYDMPEDSDTYLHR	VNLVFNYDMPEDSDTYLHR	sp|O00148|DX39A_HUMAN	O00148	2	1	1	0	1	1	2	0	1	1	1	1	1	2	2	3	1	1	0	2	0	1	0	0	0	0	0	0	0	0	0.466344	0.0738098	0.229445	NA	0.333484	-0.675826	-0.19165	NA	0.0478776	-0.110654	0.010637	-0.360815	-0.614634	0.0544326	0.636232
O00151-	HPECYVCTDCGTNLK	HPECYVCTDCGTNLK	sp|O00151|PDLI1_HUMAN	O00151	1	1	1	1	2	2	1	2	1	2	1	1	1	2	2	3	1	4	2	1	0	1	0	0	0	0	0	0	0	0	0.136111	-0.162977	0.384529	0.626637	0.482862	0.168412	0.433969	0.706351	0.0243079	0.80142	0.336901	-0.270097	0.31085	0.446979	0.275473
O00151-A(229.163)	A(229.163)ALANLCLGDVL	AALANLCLGDVL	sp|O00151|PDLI1_HUMAN	O00151	2	4	2	3	5	3	1	3	2	3	3	3	3	3	3	3	5	3	3	0	0	2	0	0	0	0	0	0	0	0	0.496267	0.594126	0.925824	1.44901	0.705434	0.193427	0.329925	0.77563	0.417128	0.472767	0.631096	0.385913	1.11615	1.09393	0.419613
O00151-A(229.163)-M(15.995)	A(229.163)ALANLCLGDVLTALDGENTSNM(15.995)THLEAQNR	AALANLCLGDVLTALDGENTSNMTHLEAQNR	sp|O00151|PDLI1_HUMAN	O00151	3	2	2	3	1	2	1	0	1	1	1	1	0	3	1	1	0	0	1	0	0	0	0	0	0	0	0	0	0	0	0.274589	0.184335	0.815109	0.814813	0.531497	0.557553	1.19033	NA	0.0414247	-0.00879325	0.61988	0.228473	NA	0.516246	0.0173904
O00151-A(229.163)-N(16.998)	A(229.163)ALANLCLGDVLTALDGENTSN(16.998)MTHLEAQNR	AALANLCLGDVLTALDGENTSNMTHLEAQNR	sp|O00151|PDLI1_HUMAN	O00151	1	1	0	3	0	1	1	2	4	4	3	1	2	0	2	3	1	2	0	4	0	1	0	0	0	0	0	0	0	0	-0.408909	0.364414	NA	0.464666	NA	0.0117209	0.210487	0.422562	0.333866	0.629371	1.11781	-0.287162	0.559177	NA	0.288744
O00151-D(229.163)	D(229.163)FEQPLAL	DFEQPLAL	sp|O00151|PDLI1_HUMAN	O00151	2	2	2	3	5	3	3	2	2	1	3	3	3	3	3	3	3	3	3	4	0	3	0	0	0	0	0	0	0	0	0.449789	0.395929	0.501157	0.458329	0.502865	0.263819	0.554826	0.755046	0.52668	0.108338	1.36027	0.117468	1.09411	0.411341	0.560757
O00151-E(229.163)	E(229.163)CYVCTDCGTNLK	ECYVCTDCGTNLK	sp|O00151|PDLI1_HUMAN	O00151	5	4	3	2	2	3	3	4	6	5	3	8	2	5	4	3	4	5	1	5	0	4	0	0	0	0	0	0	0	0	0.637	-0.294174	0.591441	0.615923	0.209548	0.762053	0.492927	0.944998	0.469504	0.149872	0.792135	0.706965	1.47246	1.28637	0.264681
O00151-G(229.163)	G(229.163)CTDNLTLTVAR	GCTDNLTLTVAR	sp|O00151|PDLI1_HUMAN	O00151	1	3	8	7	7	3	4	6	5	7	3	3	5	7	3	5	4	4	6	3	0	7	0	0	0	0	0	0	0	0	-0.166273	-0.00680558	0.640849	0.590865	0.458798	0.256124	0.533589	1.12039	0.654743	0.511339	1.1101	0.0361253	0.440528	0.467488	0.127709
O00151-H(12.000)-R(13.979)	H(12.000)R(13.979)HPECYVCTDCGTNLK	HRHPECYVCTDCGTNLK	sp|O00151|PDLI1_HUMAN	O00151	0	2	1	0	1	4	1	1	0	1	0	1	2	1	2	1	1	2	2	1	0	0	0	0	0	0	0	0	0	0	NA	-0.0895728	0.282035	NA	0.451153	-0.0810015	0.0197537	0.332673	NA	0.0906984	NA	-0.361367	0.550683	-0.0462179	-0.143092
O00151-H(229.163)	H(229.163)PECYVCTDCGTNLK	HPECYVCTDCGTNLK	sp|O00151|PDLI1_HUMAN	O00151	5	6	5	4	4	4	5	2	6	6	3	3	4	3	2	5	5	5	3	2	0	4	0	0	0	0	0	0	0	0	-0.0721375	0.0378573	0.453209	0.566524	0.467401	0.30269	0.347654	0.739804	0.514486	0.491213	0.681801	-0.0350895	0.401156	0.407201	0.0167247
O00151-L(229.163)	L(229.163)ANLCLGDVL	LANLCLGDVL	sp|O00151|PDLI1_HUMAN	O00151	1	1	2	1	3	0	2	1	3	4	2	2	2	1	2	2	2	3	2	2	0	1	0	0	0	0	0	0	0	0	0.550122	0.0751545	1.03825	0.5941	0.771947	NA	0.873728	0.941309	0.505093	0.325107	1.23982	0.561648	1.40085	0.689746	0.38347
O00151-M(229.163)	M(229.163)NLASEPQEVLHLG	MNLASEPQEVLHLG	sp|O00151|PDLI1_HUMAN	O00151	2	3	4	4	3	5	3	4	3	3	3	2	3	4	4	2	2	4	4	2	0	1	0	0	0	0	0	0	0	0	0.179968	0.110747	0.739632	0.653837	0.356004	0.612049	0.37273	1.60805	0.827093	0.269204	1.37555	-0.0156199	0.661666	0.629906	-0.0109662
O00151-M(229.163)-N(15.995)	M(229.163)N(15.995)LASEPQEVLHLGSAHNR	MNLASEPQEVLHLGSAHNR	sp|O00151|PDLI1_HUMAN	O00151	2	0	0	2	1	1	1	1	1	0	1	3	1	1	0	2	0	0	1	1	0	1	0	0	0	0	0	0	0	0	0.526065	NA	NA	0.520197	0.511353	-0.303552	-0.118637	0.24792	-0.000799724	NA	0.488148	0.518606	0.114254	0.0887136	NA
O00151-M(229.163)-S(87.051)-H(142.111)	M(229.163)NLASEPQEVLHLGS(87.051)AH(142.111)NR	MNLASEPQEVLHLGSAHNR	sp|O00151|PDLI1_HUMAN	O00151	1	1	2	2	2	1	2	3	0	0	2	2	1	1	4	0	0	2	0	2	0	1	0	0	0	0	0	0	0	0	-0.210482	-0.2595	0.578958	0.605205	0.599759	-0.0050686	0.36624	0.95687	NA	NA	0.762004	-0.113297	0.415477	0.345111	-0.140296
O00151-N(229.163)	N(229.163)NALESK	NNALESK	sp|O00151|PDLI1_HUMAN	O00151	2	0	0	2	1	1	1	1	0	1	1	2	3	1	1	0	2	1	0	1	0	1	0	0	0	0	0	0	0	0	0.656477	NA	NA	0.971749	0.240163	0.458073	1.19679	0.451514	NA	-0.44966	1.9637	0.606757	0.732008	0.728331	0.755993
O00151-Q(229.163)	Q(229.163)ELLESEEK	QELLESEEK	sp|O00151|PDLI1_HUMAN	O00151	8	4	3	10	7	8	8	11	5	6	9	6	3	7	4	7	9	3	10	10	0	5	0	0	0	0	0	0	0	0	0.507757	0.201707	0.666539	0.574083	0.687167	0.423271	1.13609	1.03856	0.794872	0.593028	1.70402	0.0297144	1.1591	1.01302	0.317272
O00151-S(229.163)	S(229.163)AMPFTASPASSTTAR	SAMPFTASPASSTTAR	sp|O00151|PDLI1_HUMAN	O00151	2	2	0	2	2	0	2	2	2	2	2	1	2	1	0	2	2	2	0	3	0	2	0	0	0	0	0	0	0	0	0.193152	-0.115592	NA	0.574677	0.47403	NA	0.2564	0.888621	0.407204	0.114898	0.63767	-0.453097	0.319062	0.0861442	NA
O00151-S(229.163)-M(15.995)	S(229.163)AM(15.995)PFTASPASSTTAR	SAMPFTASPASSTTAR	sp|O00151|PDLI1_HUMAN	O00151	3	3	1	2	4	2	4	0	4	3	4	1	3	3	2	3	4	2	2	1	0	2	0	0	0	0	0	0	0	0	-0.00471327	0.220983	-0.253575	0.757339	0.578638	0.0209088	0.276345	NA	0.490257	0.282642	0.79131	-0.176065	0.300765	0.338805	-0.175823
O00151-T(229.163)-N(-27.011)	T(229.163)AASGVEAN(-27.011)SR	TAASGVEANSR	sp|O00151|PDLI1_HUMAN	O00151	2	1	1	1	1	0	1	0	0	2	2	2	2	2	1	0	1	1	2	1	0	1	0	0	0	0	0	0	0	0	1.2783	-0.273489	-0.388433	0.615372	0.903033	NA	0.0205253	NA	NA	0.0315704	1.01473	1.56777	2.25006	1.76206	1.03257
O00151-V(229.163)	V(229.163)AASLGNAQK	VAASLGNAQK	sp|O00151|PDLI1_HUMAN	O00151	15	12	10	8	10	11	8	10	13	9	15	10	12	6	5	7	9	10	9	11	0	8	0	0	0	0	0	0	0	0	1.3318	0.139124	0.774546	1.51654	1.08811	0.798958	1.71828	0.931482	1.36858	0.865063	1.61231	0.599877	1.48825	1.12234	0.76688
O00151-V(229.163)-E(1.998)	V(229.163)LTNQYNNPAGLYSSE(1.998)NLSNFNNALESK	VLTNQYNNPAGLYSSENLSNFNNALESK	sp|O00151|PDLI1_HUMAN	O00151	1	1	1	4	3	2	0	4	3	0	0	0	1	0	0	2	1	0	1	2	0	2	0	0	0	0	0	0	0	0	-0.282384	-0.105699	1.06288	0.950226	1.3167	0.621084	NA	1.03093	0.730584	NA	NA	NA	0.378644	NA	NA
O00151-V(229.163)-P(2.016)	V(229.163)LTNQYNNP(2.016)AGLYSSENLSNFNNALESK	VLTNQYNNPAGLYSSENLSNFNNALESK	sp|O00151|PDLI1_HUMAN	O00151	1	1	0	0	2	1	2	2	0	1	3	0	1	2	3	0	1	1	1	1	0	0	0	0	0	0	0	0	0	0	-0.367689	-0.225308	NA	NA	0.909124	0.0644588	0.536657	0.85492	NA	1.02932	0.404014	NA	0.194372	0.464242	0.990641
O00151-V(57.021)	V(57.021)AASLGNAQK	VAASLGNAQK	sp|O00151|PDLI1_HUMAN	O00151	2	2	0	1	1	1	0	2	1	1	0	1	0	1	3	0	2	1	2	2	0	1	0	0	0	0	0	0	0	0	0.334284	0.653864	NA	0.745485	0.774078	0.546825	NA	0.716141	0.412966	0.0595691	NA	0.315956	NA	0.647625	0.239772
O00154-A(229.163)	A(229.163)ASAFFTYVSLSQEGR	AASAFFTYVSLSQEGR	sp|O00154|BACH_HUMAN	O00154	6	5	5	4	4	4	2	7	5	1	9	7	9	5	7	3	2	4	4	4	0	5	0	0	0	0	0	0	0	0	0.396723	0.332756	0.385667	0.691031	0.252678	-0.284519	0.214095	0.28678	0.125302	0.307582	0.532304	-0.00356337	0.40308	0.586827	0.581115
O00154-L(229.163)	L(229.163)MDEVAGLVAAR	LMDEVAGLVAAR	sp|O00154|BACH_HUMAN	O00154	3	2	5	3	1	2	4	4	4	3	3	3	3	5	2	2	2	1	2	4	0	5	0	0	0	0	0	0	0	0	0.699951	-0.173687	1.00985	0.0715805	-0.680296	0.246814	3.58614	0.0596403	0.620519	0.026732	0.395756	1.21739	0.3275	1.66634	-0.127675
O00154-M(229.163)	M(229.163)LEEAGALLSTR	MLEEAGALLSTR	sp|O00154|BACH_HUMAN	O00154	4	4	4	3	2	3	2	4	2	2	3	4	5	2	3	3	1	1	2	1	1	4	0	0	0	0	0	0	0	0	0.0727362	0.0930443	0.545364	0.670543	-0.0661787	-0.333167	-0.340181	0.0699971	0.511635	0.215585	-0.0711834	0.712661	-0.154269	-0.134188	0.667331
O00154-Q(229.163)	Q(229.163)EQEEEGRK	QEQEEEGRK	sp|O00154|BACH_HUMAN	O00154	2	2	1	1	1	1	1	2	2	1	1	2	0	1	1	1	0	1	1	1	0	1	0	0	0	0	0	0	0	0	-0.692128	0.027279	-0.0284518	-0.460702	-0.714142	-0.198297	-0.975756	-0.367246	-0.698015	0.0989423	-0.178311	-0.987246	NA	0.015256	0.291155
O00154-S(229.163)	S(229.163)LPVPQLVPETEDEK	SLPVPQLVPETEDEK	sp|O00154|BACH_HUMAN	O00154	2	2	0	0	1	0	2	0	1	1	1	0	2	0	2	2	2	1	1	3	0	2	0	0	0	0	0	0	0	0	0.223142	-0.188272	NA	NA	0.245008	NA	-0.0345442	NA	0.176637	-0.0896346	-0.134441	NA	1.48918	NA	0.0981672
O00154-T(229.163)	T(229.163)NLVTASVDALNFHDK	TNLVTASVDALNFHDK	sp|O00154|BACH_HUMAN	O00154	0	1	1	2	0	1	2	0	2	2	2	2	1	0	1	0	2	1	1	0	0	3	0	0	0	0	0	0	0	0	NA	-0.393093	-0.312183	-0.261481	NA	-0.380953	0.0906971	NA	0.178045	0.785236	-0.476141	-0.35403	-0.702616	NA	-0.0326181
O00159-	LLQFYAETCPAPER	LLQFYAETCPAPER	sp|O00159|MYO1C_HUMAN	O00159	1	2	1	1	1	1	0	1	1	1	0	1	2	1	1	2	1	1	1	1	0	1	0	0	0	0	0	0	0	0	-0.289235	0.428532	0.662381	0.692704	0.716203	0.0891228	NA	0.30554	-0.00682933	1.0454	NA	0.621093	0.687458	0.537814	0.469273
O00159-A(229.163)	A(229.163)ETCPAPER	AETCPAPER	sp|O00159|MYO1C_HUMAN	O00159	4	5	4	3	4	5	3	4	5	6	2	3	6	5	5	3	4	5	5	4	0	4	0	0	0	0	0	0	0	0	1.58664	0.813949	1.7639	1.64302	1.79233	1.5189	1.96466	1.40106	1.2571	1.08696	1.65372	1.47274	3.09084	2.16228	1.64152
O00159-D(229.163)	D(229.163)GTLDFTPGSELLLTK	DGTLDFTPGSELLLTK	sp|O00159|MYO1C_HUMAN	O00159	5	6	8	4	6	5	6	10	5	6	10	6	6	3	8	7	9	8	11	4	0	8	0	0	0	0	0	0	0	0	1.03574	0.627745	1.4951	1.56289	2.07562	1.15968	1.45281	1.43729	0.89639	1.32635	1.45408	1.31804	2.14468	1.50454	1.31529
O00159-D(229.163)-M(15.995)	D(229.163)QAVM(15.995)LSGESGAGK	DQAVMLSGESGAGK	sp|O00159|MYO1C_HUMAN	O00159	3	1	3	2	2	1	1	1	4	3	2	1	4	2	1	3	2	2	0	3	0	3	0	0	0	0	0	0	0	0	1.01579	0.514949	1.35774	1.65851	1.36594	1.00321	0.741441	1.07146	0.803669	1.14179	1.72827	-0.0689903	2.14801	1.76568	0.629397
O00159-D(229.163)-T(-18.011)	D(229.163)GT(-18.011)LDFTPGSELLLTK	DGTLDFTPGSELLLTK	sp|O00159|MYO1C_HUMAN	O00159	1	1	0	1	0	0	0	0	2	1	1	1	1	2	1	1	1	1	1	1	0	0	0	0	0	0	0	0	0	0	1.05717	0.458946	NA	0.938538	NA	NA	NA	NA	0.897431	1.17189	0.79021	0.583098	1.46645	1.5298	1.29639
O00159-D(43.006)-N(-17.027)	D(43.006)N(-17.027)YPQSVPR	DNYPQSVPR	sp|O00159|MYO1C_HUMAN	O00159	2	0	1	1	1	1	1	1	1	1	0	0	0	1	0	1	1	1	1	1	0	0	0	0	0	0	0	0	0	0	0.318289	NA	0.138549	0.325019	0.194868	-0.425921	0.127272	0.0039493	0.425522	0.472547	NA	NA	NA	0.611078	NA
O00159-E(229.163)	E(229.163)NAFFLDHVR	ENAFFLDHVR	sp|O00159|MYO1C_HUMAN	O00159	3	6	5	4	1	8	4	4	5	6	8	6	6	5	5	6	5	6	4	6	2	7	0	0	0	0	0	0	0	0	0.824187	0.815996	1.46035	1.41502	1.93819	1.26463	1.66519	1.36877	0.847789	1.80069	1.85067	1.20299	1.97013	1.50694	1.9836
O00159-F(229.163)	F(229.163)DEVLLR	FDEVLLR	sp|O00159|MYO1C_HUMAN	O00159	1	1	2	1	1	2	1	2	2	2	2	1	2	1	1	2	3	3	2	2	0	2	0	0	0	0	0	0	0	0	0.604176	0.195102	1.50451	-0.199887	1.36603	0.955007	0.296953	1.60216	0.696864	0.735429	1.16992	-0.279172	1.08131	1.45641	1.11655
O00159-G(229.163)	G(229.163)APVGGHLL	GAPVGGHLL	sp|O00159|MYO1C_HUMAN	O00159	8	5	7	11	11	11	6	10	9	9	7	10	11	11	8	9	8	9	8	8	0	9	0	0	0	0	0	0	0	0	1.21831	0.555124	1.3475	1.83791	1.8868	1.27563	1.25016	1.43905	1.09424	1.70076	1.71428	1.288	2.14089	1.79004	1.42386
O00159-H(-80.037)-H(106.009)	H(-80.037)H(106.009)PHFLTHK	HHPHFLTHK	sp|O00159|MYO1C_HUMAN	O00159	1	3	2	3	2	1	0	1	1	2	0	2	0	2	0	0	0	1	1	1	0	2	0	0	0	0	0	0	0	0	0.0789596	0.539004	0.814625	1.26634	1.2799	0.0178573	NA	0.94577	0.823339	0.815558	NA	0.610223	NA	0.825068	NA
O00159-H(229.163)	H(229.163)HPHFLTHK	HHPHFLTHK	sp|O00159|MYO1C_HUMAN	O00159	4	4	4	2	2	3	5	6	5	7	4	3	3	5	5	4	5	4	4	5	0	3	0	0	0	0	0	0	0	0	0.957389	0.824649	1.29789	1.54214	1.01521	1.13923	1.2778	1.58881	0.845607	1.25915	1.53636	1.30498	3.13889	2.92421	1.3371
O00159-H(27.995)	H(27.995)HPHFLTHK	HHPHFLTHK	sp|O00159|MYO1C_HUMAN	O00159	3	1	5	1	2	2	1	6	4	1	0	1	4	2	2	1	0	3	2	1	1	1	0	0	0	0	0	0	0	0	0.295103	0.102769	1.21705	0.977911	1.68113	0.459865	0.700069	0.624812	0.374558	1.22238	NA	0.784673	1.57214	1.36998	0.6466
O00159-L(229.163)	L(229.163)DYANLTGLSV	LDYANLTGLSV	sp|O00159|MYO1C_HUMAN	O00159	20	24	16	19	25	18	20	23	25	23	25	24	27	28	22	17	25	23	22	18	1	20	0	0	0	0	0	0	0	0	2.22011	1.42939	1.62259	2.2414	2.36522	2.18317	2.1031	1.85061	1.23891	1.71749	1.97563	1.6437	2.50886	2.13197	2.01803
O00159-L(229.163)-A(156.115)	L(229.163)LQFYAETCPA(156.115)PER	LLQFYAETCPAPER	sp|O00159|MYO1C_HUMAN	O00159	1	1	1	0	1	0	1	1	1	0	0	1	0	1	1	1	1	2	1	3	0	2	0	0	0	0	0	0	0	0	0.661675	0.442881	0.76798	NA	1.26325	NA	0.521207	1.08748	0.297156	NA	NA	0.63888	NA	0.831202	0.182194
O00159-M(229.163)	M(229.163)DVQFDFK	MDVQFDFK	sp|O00159|MYO1C_HUMAN	O00159	3	3	4	3	5	3	3	4	5	5	5	3	3	4	6	6	5	3	5	5	0	5	0	0	0	0	0	0	0	0	1.28831	0.631604	1.29564	1.6735	1.75461	1.25235	1.56556	1.65953	0.835626	1.76889	1.7557	1.25793	2.00758	1.75643	2.63039
O00159-N(229.163)	N(229.163)FHLFYQLLEGGEEETLR	NFHLFYQLLEGGEEETLR	sp|O00159|MYO1C_HUMAN	O00159	13	14	13	19	16	19	10	16	14	17	14	11	14	12	15	17	17	13	19	16	0	15	0	0	0	0	0	0	0	0	1.57864	0.884068	1.58026	1.53554	1.39808	1.11276	2.00429	1.32972	1.40307	1.4226	2.07301	1.41546	2.40631	1.71985	1.53641
O00159-N(229.163)-L(15.011)	N(229.163)PL(15.011)MSQCFDR	NPLMSQCFDR	sp|O00159|MYO1C_HUMAN	O00159	1	1	0	0	0	0	1	1	1	0	1	1	1	1	1	0	1	1	1	1	1	0	0	0	0	0	0	0	0	0	-0.768258	-0.220963	NA	NA	NA	NA	-0.857327	0.35807	0.321336	NA	0.485093	-0.181986	0.400783	0.379887	0.157244
O00159-N(68.063)-H(162.081)	N(68.063)GH(162.081)LAVVAPR	NGHLAVVAPR	sp|O00159|MYO1C_HUMAN	O00159	1	4	3	2	3	2	1	1	2	0	1	1	1	1	3	4	1	1	2	3	0	0	0	0	0	0	0	0	0	0	-0.336295	1.05055	0.949749	1.01334	0.882235	0.627512	0.724283	0.452501	2.01757	NA	0.77374	0.928164	1.0098	0.895819	1.63072
O00159-Q(-25.049)-D(-1.943)	Q(-25.049)KGDVVLQSD(-1.943)HVLETLTK	QKGDVVLQSDHVLETLTK	sp|O00159|MYO1C_HUMAN	O00159	0	2	1	2	2	0	0	0	0	0	1	1	1	2	1	2	1	3	1	0	0	3	0	0	0	0	0	0	0	0	NA	0.63038	1.11301	1.57214	1.70325	NA	NA	NA	NA	NA	1.39031	1.14802	1.73661	1.49107	1.21897
O00159-Q(229.163)	Q(229.163)LLEGGEEETLR	QLLEGGEEETLR	sp|O00159|MYO1C_HUMAN	O00159	10	15	11	13	15	10	10	8	10	13	13	7	12	12	16	14	13	10	12	13	0	14	0	0	0	0	0	0	0	0	1.51237	1.29912	2.10546	2.15413	2.15668	1.39243	1.71989	1.32803	1.0388	1.53754	1.77476	1.24944	2.5902	2.32676	2.23297
O00159-Q(34.063)-P(-30.011)	Q(34.063)P(-30.011)GRFDEVLLR	QPGRFDEVLLR	sp|O00159|MYO1C_HUMAN	O00159	3	1	1	4	0	3	2	1	2	1	2	3	2	2	1	1	2	1	2	2	0	1	0	0	0	0	0	0	0	0	0.920463	0.2439	1.358	1.47921	NA	0.611096	1.66129	1.24102	1.08047	1.34728	1.21404	1.36797	2.30607	2.56776	1.13986
O00159-R(229.163)	R(229.163)DQAVMLSGESGAGK	RDQAVMLSGESGAGK	sp|O00159|MYO1C_HUMAN	O00159	2	3	4	3	1	3	2	3	2	2	3	1	3	3	3	5	2	5	2	3	0	3	0	0	0	0	0	0	0	0	1.09172	0.521876	1.24011	1.35595	1.13468	0.646896	0.453129	1.16094	0.712893	1.12962	1.64017	0.956682	2.01867	1.525	1.22514
O00159-S(229.163)	S(229.163)ALCLQSWWR	SALCLQSWWR	sp|O00159|MYO1C_HUMAN	O00159	5	7	7	9	8	8	7	7	9	9	12	7	10	9	7	7	7	6	7	8	0	4	0	0	0	0	0	0	0	0	1.41374	0.944678	2.05016	1.73169	1.91783	1.34998	1.29698	1.30542	0.76993	1.48031	2.2545	1.1342	1.91112	1.80598	1.07307
O00159-T(229.163)	T(229.163)ALSANR	TALSANR	sp|O00159|MYO1C_HUMAN	O00159	5	7	4	6	9	4	3	8	7	11	8	5	10	7	7	5	8	8	6	6	0	11	0	0	0	0	0	0	0	0	1.54469	0.74165	1.72709	1.75878	2.00404	1.14637	1.45782	1.45926	1.16377	1.83827	1.66236	1.58532	2.30231	1.90772	1.49634
O00159-V(229.163)	V(229.163)ELLQSK	VELLQSK	sp|O00159|MYO1C_HUMAN	O00159	16	13	12	9	11	9	14	15	12	9	16	20	16	11	6	12	15	12	11	7	0	6	0	0	0	0	0	0	0	0	1.41901	1.53753	1.52829	2.02094	2.01939	1.46568	1.83517	1.45002	1.00575	1.67643	1.87689	1.4185	2.4661	1.9971	1.78093
O00159-V(229.163)-E(15.011)	V(229.163)TME(15.011)SALTAR	VTMESALTAR	sp|O00159|MYO1C_HUMAN	O00159	1	1	1	1	0	1	1	2	1	0	0	1	0	0	1	1	1	1	1	0	0	0	0	0	0	0	0	0	0	0	0.492381	0.0795685	0.217537	0.544695	NA	0.681356	0.121106	0.422082	0.439089	NA	NA	0.335026	NA	NA	0.251384
O00159-Y(229.163)	Y(229.163)LGLLENLR	YLGLLENLR	sp|O00159|MYO1C_HUMAN	O00159	4	3	6	4	3	4	3	3	3	4	3	3	4	5	5	3	4	6	4	4	2	4	0	0	0	0	0	0	0	0	1.1237	0.923214	1.51127	1.79997	1.93951	1.50916	1.85255	1.39991	1.15015	1.516	1.76399	1.4708	2.33901	1.88668	1.56015
O00159-Y(229.163)-L(-14.016)	Y(229.163)LGLLENL(-14.016)R	YLGLLENLR	sp|O00159|MYO1C_HUMAN	O00159	1	0	0	2	2	2	1	1	1	1	1	0	1	0	1	1	1	1	1	0	0	1	0	0	0	0	0	0	0	0	0.61213	NA	NA	1.21795	1.15197	0.499569	1.15146	0.857259	0.562337	0.597863	0.650087	NA	0.860903	NA	0.657435
O00159-Y(229.163)-M(15.995)	Y(229.163)M(15.995)DVQFDFK	YMDVQFDFK	sp|O00159|MYO1C_HUMAN	O00159	2	1	1	1	1	0	0	1	3	0	2	0	1	1	1	1	3	1	1	1	0	0	0	0	0	0	0	0	0	0	1.0556	0.260055	1.272	1.2522	1.17538	NA	NA	1.06764	0.732187	NA	1.18648	NA	1.48863	1.47546	1.12968
O00160-	VVMQNENER	VVMQNENER	sp|O00160|MYO1F_HUMAN	O00160	1	0	1	0	1	1	0	0	0	2	1	1	1	1	1	1	0	1	1	0	0	1	0	0	0	0	0	0	0	0	0.0769592	NA	-0.017474	NA	-0.485185	-0.422005	NA	NA	NA	0.319134	0.275495	-0.386095	-0.39803	0.265091	-0.060508
O00160-A(229.163)	A(229.163)EQEEYVQEGLR	AEQEEYVQEGLR	sp|O00160|MYO1F_HUMAN;sp|Q12965|MYO1E_HUMAN	O00160	2	1	1	4	3	4	2	4	1	1	5	3	3	3	4	3	3	4	3	3	0	5	0	0	0	0	0	0	0	0	0.453417	-0.13974	0.232402	0.378585	0.498756	-0.157425	1.03726	0.78505	0.105762	-0.352749	1.04517	0.0612041	0.629021	0.759126	-0.060143
O00160-D(229.163)	D(229.163)LLLQSNPLLEAFGNAK	DLLLQSNPLLEAFGNAK	sp|O00160|MYO1F_HUMAN;sp|Q12965|MYO1E_HUMAN	O00160	2	3	4	2	1	2	3	2	2	2	1	4	1	3	3	2	4	3	3	4	0	1	0	0	0	0	0	0	0	0	0.326863	0.0546313	0.283883	0.381732	0.323962	-0.104415	0.586451	-0.0168051	0.130229	-0.113324	0.470475	1.1336	0.325854	0.418277	-0.541767
O00160-E(229.163)	E(229.163)GWGGGGTR	EGWGGGGTR	sp|O00160|MYO1F_HUMAN	O00160	0	0	1	0	1	1	1	0	1	0	1	1	1	1	0	1	1	1	1	1	0	0	0	0	0	0	0	0	0	0	NA	NA	0.110619	NA	0.467265	-0.205375	0.855745	NA	0.245735	NA	0.566909	-0.297404	0.56284	0.422873	NA
O00160-F(229.163)	F(229.163)DGFAR	FDGFAR	sp|O00160|MYO1F_HUMAN	O00160	2	4	2	1	2	1	4	2	4	2	0	0	1	2	2	1	2	3	2	3	0	5	0	0	0	0	0	0	0	0	0.737897	0.164476	0.360012	0.212043	0.789983	0.14842	0.948642	0.154376	0.417789	0.0862641	NA	NA	0.232883	0.55148	-0.414439
O00160-F(229.163)-S(87.051)-H(142.111)	F(229.163)HWQS(87.051)H(142.111)NVK	FHWQSHNVK	sp|O00160|MYO1F_HUMAN	O00160	2	3	1	0	0	1	3	0	2	0	1	3	2	1	1	1	4	1	3	2	0	3	0	0	0	0	0	0	0	0	0.656901	0.171698	0.314735	NA	NA	-0.148994	1.22942	NA	0.30836	NA	1.14116	-0.0889506	0.621508	0.539531	-0.380707
O00160-G(229.163)	G(229.163)FGDLAVLK	GFGDLAVLK	sp|O00160|MYO1F_HUMAN;sp|Q12965|MYO1E_HUMAN	O00160	1	2	2	2	2	2	5	2	3	4	0	1	1	5	4	4	2	3	2	3	0	2	0	0	0	0	0	0	0	0	0.47439	-0.342367	0.193782	0.275328	0.469737	-0.23688	1.04338	0.143785	0.319367	0.158995	NA	-0.266005	0.357846	0.678708	0.0488316
O00160-L(229.163)	L(229.163)FDFLVEALNR	LFDFLVEALNR	sp|O00160|MYO1F_HUMAN	O00160	5	4	3	2	4	3	5	3	3	6	5	6	4	5	4	5	3	4	5	5	0	4	0	0	0	0	0	0	0	0	1.21036	0.0306976	0.42671	0.2716	1.32388	0.432303	1.13834	-0.109883	0.497955	0.321756	0.952703	-0.138343	1.06357	1.01677	0.176762
O00160-N(229.163)	N(229.163)FVGDYLGLEERPELR	NFVGDYLGLEERPELR	sp|O00160|MYO1F_HUMAN	O00160	2	4	4	3	5	3	3	4	2	0	5	5	3	5	4	3	4	5	2	2	0	3	0	0	0	0	0	0	0	0	0.461043	0.358648	0.490873	0.320927	0.828459	0.038688	0.908628	0.135972	0.292317	NA	1.47428	-0.231161	0.844611	0.738375	0.118886
O00160-Q(229.163)	Q(229.163)ANDLVATLMR	QANDLVATLMR	sp|O00160|MYO1F_HUMAN	O00160	3	4	3	3	2	2	4	4	5	4	2	4	1	3	4	3	3	4	3	4	0	3	0	0	0	0	0	0	0	0	0.709195	0.274561	0.651849	0.287048	0.709528	0.234327	1.04398	0.163007	0.455499	0.0985266	0.707993	-0.124192	0.704766	1.12487	0.140202
O00160-R(229.163)	R(229.163)PLPLTFSDTLQFR	RPLPLTFSDTLQFR	sp|O00160|MYO1F_HUMAN	O00160	1	1	0	1	0	1	1	2	1	0	0	1	0	1	1	1	0	1	0	1	0	1	0	0	0	0	0	0	0	0	-0.285311	0.149567	NA	0.0838086	NA	-1.01073	-0.347778	0.134705	-0.0258792	NA	NA	-0.439072	NA	-0.374234	-1.00352
O00160-S(229.163)	S(229.163)DTLQFR	SDTLQFR	sp|O00160|MYO1F_HUMAN	O00160	2	2	3	1	1	2	2	0	3	2	1	1	3	1	2	1	2	3	3	1	0	2	0	0	0	0	0	0	0	0	0.585777	-0.18086	0.433207	0.0613054	0.323648	-0.336117	1.02073	NA	0.395062	0.0555345	0.461865	-0.205347	0.72784	1.70479	-0.133896
O00160-T(229.163)	T(229.163)EFVSLLCK	TEFVSLLCK	sp|O00160|MYO1F_HUMAN	O00160	0	2	3	3	3	2	2	1	5	5	4	4	4	1	3	3	2	4	3	3	0	3	0	0	0	0	0	0	0	0	NA	0.091195	0.607	0.377801	0.390585	0.385496	0.964182	-0.0656685	0.771882	1.43343	0.63151	0.560676	0.855221	1.16357	0.635112
O00160-V(229.163)	V(229.163)SYDVSGFCER	VSYDVSGFCER	sp|O00160|MYO1F_HUMAN	O00160	5	4	2	4	3	5	4	3	2	2	5	5	6	4	7	4	9	3	10	8	0	8	0	0	0	0	0	0	0	0	0.727167	0.000795152	0.426473	0.365098	0.719614	0.0254644	1.13841	0.115296	0.340873	-0.175989	0.887542	0.3083	1.23906	0.748293	1.42197
O00160-W(229.163)	W(229.163)TPLQYFNNK	WTPLQYFNNK	sp|O00160|MYO1F_HUMAN	O00160	1	2	3	0	4	1	0	4	0	2	1	2	1	2	2	0	3	2	2	0	0	0	0	0	0	0	0	0	0	0	0.0295871	-0.137733	0.956134	NA	1.14066	0.133938	NA	0.335675	NA	0.887262	0.894376	0.191717	0.633277	0.990982	0.196098
O00160-Y(229.163)	Y(229.163)FELQFSR	YFELQFSR	sp|O00160|MYO1F_HUMAN	O00160	2	3	3	1	3	3	2	1	2	2	3	3	4	3	1	0	3	4	3	3	0	3	0	0	0	0	0	0	0	0	0.66071	-0.0396267	0.533895	0.0229938	0.718347	0.581622	1.18612	0.0706308	0.394721	0.185385	1.08473	0.260349	1.20457	0.727342	-0.425214
O00161-D(229.163)	D(229.163)MALNLGNELDAQNPQLK	DMALNLGNELDAQNPQLK	sp|O00161|SNP23_HUMAN	O00161	2	2	1	2	1	2	1	0	2	2	0	1	2	2	1	1	2	1	1	3	0	1	0	0	0	0	0	0	0	0	0.437809	-0.138857	0.06828	0.51445	0.540581	-0.0977346	0.122221	NA	0.214409	0.687979	NA	0.0675579	0.339177	0.582895	-0.170917
O00161-L(229.163)	L(229.163)EEGLDQLNK	LEEGLDQLNK	sp|O00161|SNP23_HUMAN	O00161	4	1	3	2	3	2	2	2	5	5	4	3	2	4	4	3	4	3	3	5	0	4	0	0	0	0	0	0	0	0	0.215716	-0.17219	0.202431	0.440323	0.446152	-0.0657238	0.182131	0.290669	0.429745	0.12477	0.375058	-0.138815	0.226414	0.234982	-0.0257158
O00161-M(42.011)	M(42.011)DNLSSEELQQR	MDNLSSEELQQR	sp|O00161|SNP23_HUMAN	O00161	1	1	1	1	1	1	1	1	1	1	1	1	0	1	1	1	1	1	1	1	0	1	0	0	0	0	0	0	0	0	-0.193284	0.656265	0.39923	0.526086	0.751533	-0.0405391	0.237571	0.138969	0.223345	-0.205332	1.08129	-0.0863987	NA	0.318563	-0.0372486
O00161-R(229.163)	R(229.163)LTNDAR	RLTNDAR	sp|O00161|SNP23_HUMAN	O00161	0	2	2	2	2	1	2	2	2	2	0	0	0	2	2	3	1	1	2	1	0	1	0	0	0	0	0	0	0	0	NA	0.119498	0.0105323	0.287016	0.314899	-0.690637	-0.128552	0.523051	0.0816498	-0.039502	NA	NA	NA	0.492305	0.650566
O00161-T(229.163)-N(0.984)	T(229.163)TWGDGGENSPCN(0.984)VVSK	TTWGDGGENSPCNVVSK	sp|O00161|SNP23_HUMAN	O00161	0	1	1	1	2	1	2	0	1	0	2	1	1	0	0	2	1	1	0	1	0	0	0	0	0	0	0	0	0	0	NA	-0.201452	-0.0620971	0.352894	0.54104	-0.0543036	0.281257	NA	0.167339	NA	0.349971	-0.332203	-0.117422	NA	NA
O00165-F(229.163)	F(229.163)DDVWPMDPHPR	FDDVWPMDPHPR	sp|O00165|HAX1_HUMAN	O00165	2	2	1	1	2	1	2	1	3	1	1	2	0	1	2	2	2	2	2	2	0	2	0	0	0	0	0	0	0	0	0.227478	0.247017	0.170602	0.119267	0.288271	0.112923	-0.109562	0.0622769	0.399542	-0.162951	1.11159	0.0628454	NA	0.355211	0.270102
O00165-G(229.163)	G(229.163)FFGFPGPR	GFFGFPGPR	sp|O00165|HAX1_HUMAN	O00165	1	1	1	1	1	0	0	0	1	1	1	1	1	0	1	0	1	0	1	0	0	1	0	0	0	0	0	0	0	0	-0.0910932	-0.134825	-0.269272	0.162352	0.370846	NA	NA	NA	0.0204766	0.0846347	0.261599	-0.559639	-0.0100704	NA	0.365419
O00165-L(229.163)	L(229.163)FGGVLESDAR	LFGGVLESDAR	sp|O00165|HAX1_HUMAN	O00165	1	1	0	1	2	1	1	1	1	1	1	1	2	1	2	2	1	0	1	0	0	0	0	0	0	0	0	0	0	0	-0.102813	0.143252	NA	0.786025	0.676723	0.448755	0.0196157	0.23297	0.277019	0.15555	0.770314	-0.0379406	0.754455	0.220598	0.283619
O00165-R(229.163)	R(229.163)TVVDSEGR	RTVVDSEGR	sp|O00165|HAX1_HUMAN	O00165	2	1	2	1	1	2	0	1	2	1	1	1	1	0	2	1	0	2	0	0	0	2	0	0	0	0	0	0	0	0	-0.668792	-0.0835866	1.73635	0.728436	0.0934752	-0.252517	NA	-0.237639	-0.200508	-0.0106876	0.125729	-0.230249	0.517705	NA	0.128113
O00168-T(229.163)	T(229.163)GEPDEEEGTFR	TGEPDEEEGTFR	sp|O00168|PLM_HUMAN	O00168	0	0	0	1	1	1	0	1	1	2	1	1	1	0	0	1	1	1	1	1	0	0	0	0	0	0	0	0	0	0	NA	NA	NA	1.37222	1.58408	0.49406	NA	0.479719	0.469133	1.17383	1.07711	1.44953	1.41553	NA	NA
O00170-A(229.163)	A(229.163)HAAVWNAQEAQADFAK	AHAAVWNAQEAQADFAK	sp|O00170|AIP_HUMAN	O00170	2	3	1	3	3	3	4	0	3	4	3	1	4	2	4	0	2	2	2	5	0	1	0	0	0	0	0	0	0	0	0.636563	0.113078	-0.0551913	0.580577	0.277585	0.353865	0.173642	NA	0.267483	0.273958	0.310624	-0.136844	0.574017	0.525102	0.356069
O00170-E(229.163)	E(229.163)GELAQFLCDLK	EGELAQFLCDLK	sp|O00170|AIP_HUMAN	O00170	1	3	3	1	2	0	4	1	1	1	2	1	2	3	2	5	2	3	3	1	0	2	0	0	0	0	0	0	0	0	0.0476097	0.152256	0.0267872	0.415561	0.0965317	NA	0.42983	0.14584	0.0323814	0.383866	0.114672	-0.234668	0.073151	0.353555	0.135864
O00170-G(229.163)	G(229.163)ELPDFQDGTK	GELPDFQDGTK	sp|O00170|AIP_HUMAN	O00170	3	4	3	6	2	5	1	3	5	3	4	5	3	3	3	2	3	2	1	4	0	4	0	0	0	0	0	0	0	0	0.0668494	-0.114277	0.195718	0.553421	0.440168	-0.0119793	0.426756	0.278529	0.124693	0.221145	0.476682	0.221662	0.550076	0.431277	0.311669
O00170-H(229.163)	H(229.163)CCGVAQMR	HCCGVAQMR	sp|O00170|AIP_HUMAN	O00170	3	5	2	5	5	5	3	6	5	4	5	5	7	2	4	7	7	6	5	5	0	4	0	0	0	0	0	0	0	0	0.19447	0.0395264	0.165129	0.741994	0.269331	-0.195447	0.236264	0.516497	0.22781	0.387122	0.513586	0.0126053	0.348512	0.510173	0.567259
O00170-H(229.163)-M(15.995)	H(229.163)CCGVAQM(15.995)R	HCCGVAQMR	sp|O00170|AIP_HUMAN	O00170	2	4	2	3	3	2	3	3	1	3	3	4	0	2	3	2	2	3	3	1	0	2	0	0	0	0	0	0	0	0	-0.236941	0.468636	0.0852843	0.882212	0.627387	0.253132	0.410291	0.418167	0.0655241	0.211083	0.266783	-0.0948358	NA	0.108502	0.230363
O00170-L(229.163)	L(229.163)LNYCQCK	LLNYCQCK	sp|O00170|AIP_HUMAN	O00170	1	3	2	4	3	2	3	3	3	3	2	2	4	4	4	0	3	2	3	3	0	3	0	0	0	0	0	0	0	0	1.09355	0.42432	0.31934	0.789658	0.160014	0.0388401	1.24678	0.734412	0.889662	0.00341925	1.49135	0.13722	1.46606	1.14014	0.658484
O00170-L(229.163)-S(154.136)-S(76.031)	L(229.163)VVEEYYEVLDHCS(154.136)S(76.031)LLNK	LVVEEYYEVLDHCSSLLNK	sp|O00170|AIP_HUMAN	O00170	0	2	0	2	1	1	3	2	0	2	1	0	1	3	2	0	2	1	0	1	0	1	0	0	0	0	0	0	0	0	NA	0.0873937	NA	0.462151	0.204453	-0.156266	0.698602	0.27798	NA	0.277251	0.305967	NA	0.154091	0.562892	0.26103
O00170-N(229.163)	N(229.163)YCQCK	NYCQCK	sp|O00170|AIP_HUMAN	O00170	1	1	1	1	1	1	1	1	1	1	0	1	2	0	1	1	0	0	0	0	0	0	0	0	0	0	0	0	0	0	1.17895	-0.726644	0.140122	0.65086	-0.0671087	-0.137655	1.54019	0.654181	0.859458	-0.575522	NA	-0.110005	1.15262	NA	1.1685
O00170-Q(229.163)	Q(229.163)LTPLLLNYCQCK	QLTPLLLNYCQCK	sp|O00170|AIP_HUMAN	O00170	2	2	2	1	2	2	2	0	1	1	0	1	0	1	2	2	1	2	1	2	0	2	0	0	0	0	0	0	0	0	0.0869878	-0.286016	0.0400344	0.172608	0.00690363	-0.0153528	0.0946338	NA	-0.138969	0.97233	NA	-0.13219	NA	0.247438	0.287663
O00170-R(229.163)	R(229.163)VLQEGR	RVLQEGR	sp|O00170|AIP_HUMAN	O00170	4	2	3	2	3	2	1	4	3	4	2	0	2	3	2	2	3	2	2	3	0	1	0	0	0	0	0	0	0	0	0.0846224	-0.0240951	-0.101206	0.153801	0.366636	-0.0387395	-0.290356	0.590183	1.27365	0.855054	0.505345	NA	-0.141422	0.307763	-0.0876708
O00170-V(229.163)	V(229.163)LELDPALAPVVSR	VLELDPALAPVVSR	sp|O00170|AIP_HUMAN	O00170	3	2	3	3	3	3	3	5	3	3	3	3	4	5	3	4	2	2	3	2	0	4	0	0	0	0	0	0	0	0	0.129459	0.145597	0.519885	0.40538	0.564294	0.270481	0.470062	0.52909	0.493925	0.750486	0.933929	0.331028	0.785806	0.551967	0.365608
O00170-Y(229.163)	Y(229.163)DDNVK	YDDNVK	sp|O00170|AIP_HUMAN	O00170	2	6	6	3	3	5	3	4	4	4	4	3	2	2	5	5	2	3	5	5	0	6	0	0	0	0	0	0	0	0	0.0942699	0.0193638	0.713112	1.01199	0.228093	0.169426	0.629837	0.300286	0.195441	0.350813	0.394248	0.00203373	0.305896	0.358869	0.182311
O00178-A(229.163)	A(229.163)VGTLTK	AVGTLTK	sp|O00178|GTPB1_HUMAN	O00178	1	1	3	1	2	2	0	0	1	1	2	2	2	2	0	1	2	0	2	1	0	1	0	0	0	0	0	0	0	0	-0.0771699	-0.437152	0.174664	0.242385	0.309828	-0.315376	NA	NA	-0.00314207	-0.115975	0.16152	-0.264814	0.223145	0.319134	NA
O00178-D(229.163)	D(229.163)DVLVTASNFSSER	DDVLVTASNFSSER	sp|O00178|GTPB1_HUMAN	O00178	1	1	1	1	0	2	2	0	4	2	0	1	1	2	2	2	2	2	0	0	0	0	0	0	0	0	0	0	0	0	0.0748388	0.0848404	0.0271536	0.420812	NA	-0.262142	0.196416	NA	0.42961	0.77077	NA	-0.47199	-0.252088	0.191343	0.283343
O00178-E(229.163)	E(229.163)YLHLDQR	EYLHLDQR	sp|O00178|GTPB1_HUMAN	O00178	2	1	2	1	1	0	1	1	2	1	1	0	2	2	1	1	1	0	1	2	0	1	0	0	0	0	0	0	0	0	-0.0130137	-0.339745	0.382804	0.152615	1.01396	NA	0.438951	0.111313	0.00178615	-0.204338	0.219054	NA	0.719704	0.327679	1.15298
O00178-G(229.163)	G(229.163)GQTASFALK	GGQTASFALK	sp|O00178|GTPB1_HUMAN	O00178	2	1	2	2	2	2	3	2	1	1	2	4	2	2	2	2	1	1	0	0	0	1	0	0	0	0	0	0	0	0	-0.168219	-0.481081	0.316203	0.335746	0.475987	-0.189955	0.201334	0.251161	-0.233024	0.49592	0.267444	0.0966631	0.02734	0.204929	-0.252219
O00178-H(229.163)	H(229.163)ELESGR	HELESGR	sp|O00178|GTPB1_HUMAN	O00178	2	1	1	1	1	1	1	0	1	4	2	0	2	0	1	3	1	1	0	0	0	0	0	0	0	0	0	0	0	0	0.689339	0.0469275	-0.0388681	0.438669	0.303234	-0.130117	-0.00447078	NA	-0.188893	0.00227985	0.667421	NA	-0.52152	NA	0.640251
O00178-L(229.163)	L(229.163)VLVSPTSEQYDSLLR	LVLVSPTSEQYDSLLR	sp|O00178|GTPB1_HUMAN	O00178	1	2	3	2	2	3	2	2	2	4	2	2	2	2	2	2	1	1	0	0	0	0	0	0	0	0	0	0	0	0	-0.31542	-0.283127	0.561668	0.288108	0.298466	0.0436049	0.471312	0.282741	0.292526	0.277125	0.471448	0.0432821	0.544548	0.392233	-0.0178823
O00178-Q(229.163)	Q(229.163)MWER	QMWER	sp|O00178|GTPB1_HUMAN	O00178	2	0	1	0	1	1	1	1	1	1	0	1	1	1	1	1	2	1	2	2	0	1	0	0	0	0	0	0	0	0	0.168917	NA	0.407387	NA	0.621774	-0.105875	0.354994	0.211532	0.107166	-0.0393603	NA	-0.000395727	0.85997	0.277014	0.755521
O00178-S(229.163)	S(229.163)MAEQLEADVLLLR	SMAEQLEADVLLLR	sp|O00178|GTPB1_HUMAN	O00178	0	2	3	2	2	2	4	1	1	0	2	1	2	1	2	2	4	2	4	1	0	2	0	0	0	0	0	0	0	0	NA	0.667783	0.706761	0.592622	0.606417	0.149817	0.500134	0.0518961	-0.284484	NA	0.527189	0.390578	0.366555	0.823676	0.48577
O00178-V(229.163)	V(229.163)AVVGNVDAGK	VAVVGNVDAGK	sp|O00178|GTPB1_HUMAN	O00178	3	2	3	3	3	3	6	3	5	4	3	4	6	2	4	4	2	3	2	4	2	3	0	0	0	0	0	0	0	0	0.28895	-0.29771	0.0306636	0.456036	0.683824	-0.30231	0.589415	0.261744	0.0664589	0.688053	0.345751	0.0299808	0.650316	0.254291	0.0150676
O00178-Y(229.163)	Y(229.163)QAMVHCGSLR	YQAMVHCGSLR	sp|O00178|GTPB1_HUMAN	O00178	1	1	1	1	1	1	1	1	0	0	1	1	1	1	1	1	1	1	1	0	0	1	0	0	0	0	0	0	0	0	0.0864156	-0.200405	0.0363629	0.2567	0.26432	-0.805475	0.171392	0.0873935	NA	NA	0.0951836	-0.234591	0.437817	0.258575	-0.441243
O00182-F(229.163)	F(229.163)DENAVVR	FDENAVVR	sp|Q6DKI2|LEG9C_HUMAN;sp|Q3B8N2|LEG9B_HUMAN;sp|O00182|LEG9_HUMAN	O00182	2	3	4	2	2	2	2	1	4	5	2	4	4	4	3	4	4	3	3	3	0	5	0	0	0	0	0	0	0	0	0.378914	-0.0691564	-0.0930876	0.11532	0.642254	-0.183604	0.474946	0.394961	0.221941	0.192461	0.350746	0.684423	0.70353	0.740189	-0.104316
O00182-L(229.163)	L(229.163)EVGGDLQLTHVQT	LEVGGDLQLTHVQT	sp|Q6DKI2|LEG9C_HUMAN;sp|Q3B8N2|LEG9B_HUMAN;sp|O00182|LEG9_HUMAN	O00182	2	2	2	1	2	2	2	2	1	1	2	2	2	1	3	2	3	2	4	0	0	2	0	0	0	0	0	0	0	0	0.574973	0.360536	0.317155	0.0343601	0.594479	0.0657194	0.430474	0.466449	0.0816061	-0.0296285	1.02744	-0.101737	0.833423	0.592052	-0.0919623
O00182-N(229.163)	N(229.163)TQLDNSWGSEER	NTQLDNSWGSEER	sp|O00182|LEG9_HUMAN	O00182	0	1	1	2	1	2	0	1	1	4	1	1	0	2	2	1	1	2	3	1	0	2	0	0	0	0	0	0	0	0	NA	-0.00310319	-0.158504	0.327632	0.568095	0.0708141	NA	0.539921	0.00327466	0.491802	0.467935	-0.398989	NA	0.736949	-0.261454
O00182-Q(229.163)	Q(229.163)NGSWGPEER	QNGSWGPEER	sp|O00182|LEG9_HUMAN	O00182	1	1	1	3	1	2	2	0	0	1	1	1	1	1	2	0	1	0	1	0	0	1	0	0	0	0	0	0	0	0	0.299699	-0.00236376	-0.16264	0.43402	0.793682	-0.235491	0.240144	NA	NA	0.0741305	0.511214	-0.483933	0.624176	0.691215	-0.640787
O00182-S(229.163)	S(229.163)LLLSGTVLPSAQR	SLLLSGTVLPSAQR	sp|Q6DKI2|LEG9C_HUMAN;sp|Q3B8N2|LEG9B_HUMAN;sp|O00182|LEG9_HUMAN	O00182	4	3	1	4	4	4	3	4	4	2	2	4	3	5	1	1	3	2	2	4	0	2	0	0	0	0	0	0	0	0	0.527264	0.169899	-0.172337	0.531275	0.615935	0.219437	0.371157	0.497507	0.154854	0.123008	0.509372	0.193833	0.767639	0.663837	-0.805732
O00186-A(229.163)	A(229.163)AYLYFTDFCPDNLFNK	AAYLYFTDFCPDNLFNK	sp|O00186|STXB3_HUMAN	O00186	6	4	4	3	4	5	5	5	4	6	4	1	5	5	4	9	8	5	5	4	1	5	0	0	0	0	0	0	0	0	0.382858	-0.0746567	0.671666	0.785005	0.623834	0.164472	0.4679	0.63226	0.338622	1.28506	0.723504	0.0553395	0.836026	0.620427	0.909128
O00186-D(229.163)	D(229.163)LMEDALDNR	DLMEDALDNR	sp|O00186|STXB3_HUMAN	O00186	0	1	1	0	1	0	1	1	1	1	1	1	1	2	1	1	2	1	2	2	0	1	0	0	0	0	0	0	0	0	NA	-0.0774318	0.32118	NA	0.861425	NA	0.263078	0.450089	0.27359	0.26444	0.639669	0.122635	0.580292	0.422542	0.651071
O00186-E(229.163)	E(229.163)ALLEEEDDLWVR	EALLEEEDDLWVR	sp|O00186|STXB3_HUMAN	O00186	2	3	2	2	0	1	2	0	1	2	2	2	1	2	2	2	0	0	0	1	0	0	0	0	0	0	0	0	0	0	0.311774	0.751338	0.342397	0.772146	NA	0.25962	0.617664	NA	0.341063	0.53965	0.77103	0.240582	0.711312	0.61918	0.583722
O00186-H(229.163)	H(229.163)LAVVLEELPK	HLAVVLEELPK	sp|O00186|STXB3_HUMAN	O00186	0	1	2	1	0	3	2	1	1	2	2	1	2	3	1	1	2	1	2	1	0	2	0	0	0	0	0	0	0	0	NA	-0.227797	0.670311	0.439747	NA	0.279447	0.519688	0.469923	0.23384	0.686858	0.726792	0.26427	0.736985	0.926216	0.811582
O00186-L(229.163)	L(229.163)LASCCK	LLASCCK	sp|O00186|STXB3_HUMAN	O00186	6	2	3	5	3	3	2	3	3	4	2	3	5	2	3	1	4	6	4	3	2	3	0	0	0	0	0	0	0	0	0.446649	0.135741	0.426112	0.758252	0.767029	0.987022	0.598041	0.545063	0.427745	0.692643	0.611328	0.331368	0.981773	0.56679	0.637093
O00186-N(229.163)	N(229.163)WSYLGVPLVPQSQQGK	NWSYLGVPLVPQSQQGK	sp|O00186|STXB3_HUMAN	O00186	0	2	1	3	1	1	1	2	0	3	2	1	1	1	0	1	1	1	2	1	0	2	0	0	0	0	0	0	0	0	NA	0.0200573	0.286202	0.631267	0.774501	0.00118932	0.381035	0.439533	NA	0.331698	0.835148	0.185342	0.584226	0.427189	NA
O00186-S(229.163)	S(229.163)AEETFQLSR	SAEETFQLSR	sp|O00186|STXB3_HUMAN	O00186	2	2	2	2	2	3	1	2	3	2	3	3	2	3	2	1	1	3	2	1	0	1	0	0	0	0	0	0	0	0	0.666719	0.464608	1.03246	0.669981	1.07564	0.879772	0.39198	0.926387	0.45265	0.58929	0.941321	0.733549	1.43257	0.90149	1.41481
O00186-T(229.163)	T(229.163)EQDLALGTDAEGQK	TEQDLALGTDAEGQK	sp|O00186|STXB3_HUMAN	O00186	2	4	3	5	1	4	0	4	2	3	6	5	4	3	5	4	5	5	6	5	0	5	0	0	0	0	0	0	0	0	0.498775	0.125356	0.455711	0.676341	0.56833	2.66251	NA	0.51332	0.431118	0.429614	0.786718	0.314305	0.799672	0.553708	0.639629
O00186-V(229.163)	V(229.163)LLPVLLNK	VLLPVLLNK	sp|O00186|STXB3_HUMAN	O00186	2	2	4	2	3	4	4	2	2	4	2	2	4	2	1	2	2	2	2	1	0	1	0	0	0	0	0	0	0	0	0.169534	-0.0255328	0.517466	0.607194	0.730627	0.485881	0.808399	0.515557	0.428482	0.90646	0.521971	0.343902	0.754316	0.864372	-0.241847
O00189-L(229.163)	L(229.163)GLTEEFCVGK	LGLTEEFCVGK	sp|O00189|AP4M1_HUMAN	O00189	1	1	0	1	1	1	1	2	1	1	1	0	2	2	1	0	1	0	0	0	0	0	0	0	0	0	0	0	0	0	0.0295105	-0.390536	NA	0.190178	0.333012	-0.24595	0.155296	0.192637	-0.0636346	0.116646	0.186508	NA	0.505073	0.788974	0.103262
O00192-G(229.163)	G(229.163)ASSAGEASEK	GASSAGEASEK	sp|O00192|ARVC_HUMAN	O00192	0	1	0	0	1	0	0	2	0	2	1	1	2	1	2	1	2	1	1	1	0	1	0	0	0	0	0	0	0	0	NA	-0.0847522	NA	NA	0.0836743	NA	NA	0.517305	NA	0.707185	0.382219	-0.0947495	-0.584363	0.354985	2.12476
O00192-N(229.163)	N(229.163)TSGCLR	NTSGCLR	sp|O00192|ARVC_HUMAN	O00192	3	3	1	3	1	4	1	2	5	5	4	2	0	1	5	1	3	3	1	2	0	0	0	0	0	0	0	0	0	0	0.406047	-0.484641	0.261276	1.15181	0.54012	0.370684	-0.123945	0.774269	0.926491	1.12019	1.43334	0.299973	NA	0.202348	1.65697
O00193-L(229.163)	L(229.163)NEELESQYQQSMDSK	LNEELESQYQQSMDSK	sp|O00193|SMAP_HUMAN	O00193	4	5	3	5	3	1	6	5	4	4	5	4	4	6	4	4	6	2	8	7	0	7	0	0	0	0	0	0	0	0	0.475069	-0.154039	0.166149	0.501658	0.537905	-0.389047	0.598889	0.31582	-0.0800908	0.154061	0.162983	-0.107106	0.00850521	0.28743	0.0231749
O00193-L(229.163)-M(15.995)	L(229.163)NEELESQYQQSM(15.995)DSK	LNEELESQYQQSMDSK	sp|O00193|SMAP_HUMAN	O00193	1	2	0	0	1	3	2	1	1	1	0	1	1	4	2	4	2	1	1	1	0	1	0	0	0	0	0	0	0	0	0.44551	-0.0654415	NA	NA	0.543385	0.239561	0.107428	0.204843	0.0119738	-0.0386662	NA	-0.164136	0.326265	0.272944	0.0693223
O00193-S(229.163)	S(229.163)ASPDDDLGSSNWEAADLGNEER	SASPDDDLGSSNWEAADLGNEER	sp|O00193|SMAP_HUMAN	O00193	1	1	1	2	0	0	0	1	1	1	1	2	2	2	2	0	0	1	1	1	0	0	0	0	0	0	0	0	0	0	-0.0300263	-0.146926	0.0429425	0.294744	NA	NA	NA	0.216277	0.217294	-0.20848	0.200486	-0.227416	-0.163162	0.149629	-0.122556
O00194-A(229.163)	A(229.163)DLPDQR	ADLPDQR	sp|O00194|RB27B_HUMAN	O00194	2	3	3	2	1	0	3	2	2	3	3	1	1	3	3	3	3	3	1	4	0	3	0	0	0	0	0	0	0	0	-0.354017	0.0241948	0.76829	1.015	0.943393	NA	1.52751	0.663243	-0.199606	1.60073	1.05509	0.145375	1.26094	1.51929	0.570087
O00194-F(229.163)	F(229.163)LTTVGLDFR	FLTTVGLDFR	sp|O00194|RB27B_HUMAN;sp|P51159|RB27A_HUMAN	O00194	2	1	1	1	1	1	2	1	2	3	3	0	2	2	1	1	1	1	0	3	0	1	0	0	0	0	0	0	0	0	0.403262	0.306933	0.617329	0.591727	0.352499	0.53162	1.29414	0.243287	0.4155	0.611486	0.920222	NA	0.864317	0.706001	0.314761
O00194-L(229.163)	L(229.163)LALGDSGVGK	LLALGDSGVGK	sp|O00194|RB27B_HUMAN	O00194	0	3	3	2	2	1	2	2	2	0	1	1	1	1	0	0	2	2	0	2	0	2	0	0	0	0	0	0	0	0	NA	-0.141159	0.675263	1.15417	0.925841	0.898424	1.60126	0.658778	0.258574	NA	1.16789	0.12499	1.13793	1.29824	NA
O00194-T(229.163)	T(229.163)TFLYR	TTFLYR	sp|O00194|RB27B_HUMAN	O00194	0	1	1	1	2	1	1	1	1	0	2	2	1	2	0	1	0	0	0	0	0	1	0	0	0	0	0	0	0	0	NA	0.0497384	0.563187	0.863764	0.682566	1.09163	0.697351	0.239511	-0.177371	NA	0.894074	0.213618	0.922563	1.14899	NA
O00203-A(229.163)	A(229.163)TGYLELSNWPEVAPDPSVR	ATGYLELSNWPEVAPDPSVR	sp|O00203|AP3B1_HUMAN	O00203	1	0	1	0	0	1	1	1	2	1	2	2	3	1	0	2	0	0	1	2	0	2	0	0	0	0	0	0	0	0	0.135081	NA	0.299069	NA	NA	-0.0513449	0.0564715	0.0189313	0.0282376	0.287261	1.18743	0.143886	0.484569	0.448912	NA
O00203-D(229.163)	D(229.163)DCFNVNLQPPVGELLLPVAMSEK	DDCFNVNLQPPVGELLLPVAMSEK	sp|O00203|AP3B1_HUMAN	O00203	4	5	5	2	3	2	4	2	5	5	3	3	5	5	3	5	3	3	4	4	0	1	0	0	0	0	0	0	0	0	0.408524	0.0416466	0.330281	0.406172	0.514616	0.129324	0.543711	0.260535	-0.0619612	0.507515	0.446246	0.0017587	0.512392	0.885131	0.210293
O00203-E(229.163)	E(229.163)ASADLSPYVR	EASADLSPYVR	sp|O00203|AP3B1_HUMAN	O00203	6	10	8	12	10	9	4	7	9	12	11	7	11	9	7	7	7	8	8	9	2	10	0	0	0	0	0	0	0	0	0.0859185	0.0892677	0.483223	0.469861	0.86629	0.800018	0.184444	0.297861	0.165569	0.517925	0.776926	-0.0945363	0.95711	0.722158	0.16496
O00203-E(229.163)-N(0.984)	E(229.163)GDELEDN(0.984)GK	EGDELEDNGK	sp|O00203|AP3B1_HUMAN	O00203	3	2	2	2	2	2	1	2	2	2	1	2	2	2	2	3	2	2	2	1	0	2	0	0	0	0	0	0	0	0	0.140329	-0.206843	0.26372	0.420962	0.465529	0.0771719	0.0534904	0.495613	-0.0558233	0.000230577	0.424122	-0.308836	0.239548	0.582911	0.0177669
O00203-G(229.163)	G(229.163)LAAHYFFPR	GLAAHYFFPR	sp|O00203|AP3B1_HUMAN	O00203	2	3	1	3	4	3	4	3	3	3	1	2	3	4	2	4	2	4	3	2	0	4	0	0	0	0	0	0	0	0	0.0227976	0.14673	0.135548	0.525225	0.514343	-0.108045	1.17407	0.417376	0.155463	0.449275	0.210232	-0.225229	1.12302	1.07428	0.464904
O00203-L(229.163)	L(229.163)ELLTNLANEANLSTLLR	LELLTNLANEANLSTLLR	sp|O00203|AP3B1_HUMAN	O00203	8	7	12	13	10	13	14	13	8	15	12	11	13	14	16	12	10	14	15	18	0	12	0	0	0	0	0	0	0	0	0.196646	0.147651	1.02084	1.39182	1.80775	1.01347	0.477405	0.384346	0.0931312	0.726871	0.628727	-0.130922	1.91503	0.681448	0.570221
O00203-N(229.163)	N(229.163)AAHALQK	NAAHALQK	sp|O00203|AP3B1_HUMAN	O00203	2	7	6	5	6	6	5	5	6	7	5	3	7	6	5	8	8	7	7	10	0	6	0	0	0	0	0	0	0	0	-0.219438	-0.0383088	0.205877	0.879036	0.498598	0.305159	0.0682853	0.403248	-0.00973793	0.706837	0.675845	-0.00908083	0.171925	0.968966	0.569916
O00203-P(229.163)	P(229.163)APLLESPFK	PAPLLESPFK	sp|O00203|AP3B1_HUMAN	O00203	2	2	2	2	3	4	2	2	2	2	2	2	2	2	2	2	2	4	2	2	0	2	0	0	0	0	0	0	0	0	-0.0430505	-0.269328	0.105945	0.225166	0.357809	0.0993641	-0.0295646	0.289775	-0.097947	0.165881	0.238458	-0.30035	0.187444	0.308838	-0.0486813
O00203-Q(229.163)	Q(229.163)FAAATLQTLGR	QFAAATLQTLGR	sp|O00203|AP3B1_HUMAN	O00203	4	4	5	7	2	6	3	2	2	3	6	5	4	4	4	7	1	3	3	3	0	3	0	0	0	0	0	0	0	0	0.621018	0.0964094	0.537194	0.822158	0.467064	1.12771	0.422749	0.223091	0.225536	0.207786	1.40086	0.898362	0.795894	0.531051	0.836093
O00203-Q(34.063)-P(-30.011)	Q(34.063)P(-30.011)CLFGDK	QPCLFGDK	sp|O00203|AP3B1_HUMAN	O00203	1	0	0	1	1	1	1	0	2	2	1	1	2	1	1	0	1	1	1	1	0	0	0	0	0	0	0	0	0	0	-0.217081	NA	NA	0.368464	0.899826	-0.127054	0.617486	NA	0.0300438	0.409159	0.550009	-0.06213	0.741646	0.539303	0.418851
O00203-R(229.163)	R(229.163)LVGMLAK	RLVGMLAK	sp|O00203|AP3B1_HUMAN	O00203	1	2	1	0	1	2	1	1	1	3	1	1	0	1	1	1	1	1	2	1	0	0	0	0	0	0	0	0	0	0	0.0249715	-0.14039	-0.085297	NA	0.162803	-0.0077927	-0.476662	0.0489735	-0.0844699	0.865655	0.407492	-0.380643	NA	0.26796	-0.0659139
O00203-S(229.163)	S(229.163)FTSEDDLVK	SFTSEDDLVK	sp|O00203|AP3B1_HUMAN	O00203	0	0	1	2	1	1	2	1	0	1	2	2	2	2	1	1	2	2	2	2	0	3	0	0	0	0	0	0	0	0	NA	NA	0.203502	0.958543	0.697561	-0.0252109	0.398667	0.650378	NA	-0.0133582	0.701181	-0.0175328	0.7467	0.505602	0.489896
O00203-S(229.163)-P(2.016)	S(229.163)TLVAGSVVMAFEEVCP(2.016)DRLDLLHK	STLVAGSVVMAFEEVCPDRLDLLHK	sp|O00203|AP3B1_HUMAN	O00203	0	1	2	0	0	0	2	1	0	1	0	1	2	1	1	0	1	1	1	1	0	1	0	0	0	0	0	0	0	0	NA	-0.0208437	0.658671	NA	NA	NA	0.148803	0.34797	NA	0.608769	NA	-0.0246207	0.349364	0.5424	0.181193
O00203-V(229.163)	V(229.163)VNVANVGAVPSGQDNLHR	VVNVANVGAVPSGQDNLHR	sp|O00203|AP3B1_HUMAN	O00203	1	2	1	1	1	1	1	1	2	1	2	1	1	1	2	0	1	1	1	1	0	1	0	0	0	0	0	0	0	0	-0.161888	0.157552	0.22041	0.566474	0.552323	-0.40114	0.685748	0.271993	0.239515	0.154713	0.849028	0.239829	1.0321	0.441486	0.25703
O00203-Y(229.163)	Y(229.163)AEEQQDLALLSLSTFQR	YAEEQQDLALLSLSTFQR	sp|O00203|AP3B1_HUMAN;sp|Q13367|AP3B2_HUMAN	O00203	3	3	1	2	1	3	2	3	1	3	1	2	2	2	1	2	3	2	2	1	0	0	0	0	0	0	0	0	0	0	0.107218	0.307531	0.181893	0.684464	0.380701	0.429522	0.308246	0.27909	-0.0855311	0.492665	0.243467	0.247365	0.615244	0.797958	0.178091
O00204-S(229.163)	S(229.163)VPLWER	SVPLWER	sp|O00204|ST2B1_HUMAN;sp|Q06520|ST2A1_HUMAN	O00204	1	1	1	1	0	0	1	1	1	1	1	1	1	0	1	2	1	0	0	1	0	1	0	0	0	0	0	0	0	0	0.549139	0.767617	0.105971	1.2942	NA	NA	0.274352	0.427166	-0.0209376	0.763058	1.1195	0.943009	2.216	NA	0.0549945
O00213-E(229.163)	E(229.163)GQNQLR	EGQNQLR	sp|O00213|APBB1_HUMAN	O00213	0	0	1	0	2	1	1	1	0	0	0	0	1	1	1	1	2	1	1	2	0	1	0	0	0	0	0	0	0	0	NA	NA	0.212571	NA	0.935092	0.530193	0.334728	0.520463	NA	NA	NA	NA	0.80908	0.326789	1.27379
O00213-N(68.063)-N(-16.990)	N(68.063)ARCLVN(-16.990)GLSLDHSK	NARCLVNGLSLDHSK	sp|O00213|APBB1_HUMAN	O00213	1	2	3	1	2	3	2	4	2	4	4	3	2	1	3	2	2	0	3	3	0	2	0	0	0	0	0	0	0	0	-0.360691	-0.26604	0.251471	0.36038	0.511461	0.119316	-0.157074	0.204491	0.0112648	0.395939	0.514202	-0.0776162	0.208607	-0.0142487	-0.10028
O00214-	AGCLVCNTLLNEK	AGCLVCNTLLNEK	sp|O00214|LEG8_HUMAN	O00214	2	2	1	0	1	1	1	1	1	2	2	3	2	2	2	2	3	2	0	1	0	2	0	0	0	0	0	0	0	0	0.0254313	0.0677778	-0.0609811	NA	0.0180751	0.0810926	0.423552	0.372009	0.584162	0.272261	0.572077	0.0641346	0.205326	0.220499	0.181934
O00214-A(229.163)	A(229.163)DVAFHFNPR	ADVAFHFNPR	sp|O00214|LEG8_HUMAN	O00214	1	1	1	1	1	2	1	1	1	0	1	1	1	0	1	2	0	1	1	1	0	0	0	0	0	0	0	0	0	0	-0.0115863	-0.4057	-0.00988024	0.0323398	0.444378	-0.168686	0.442687	0.337765	0.197598	NA	0.223394	-0.668844	0.0491426	NA	-1.11782
O00214-D(229.163)	D(229.163)LALHLNPR	DLALHLNPR	sp|O00214|LEG8_HUMAN;sp|P56470|LEG4_HUMAN	O00214	1	1	1	2	1	1	1	2	0	0	1	1	2	2	1	1	1	1	1	0	0	1	0	0	0	0	0	0	0	0	-0.263269	-1.06784	-0.03629	1.18066	-0.526857	-0.695774	-0.625111	0.0590648	NA	NA	-0.361337	-0.900348	0.0749004	0.155902	0.515999
O00214-L(229.163)	L(229.163)DTLGLYGK	LDTLGLYGK	sp|O00214|LEG8_HUMAN	O00214	1	1	1	1	0	1	0	1	2	2	1	1	1	0	2	1	3	2	2	1	0	2	0	0	0	0	0	0	0	0	0.0399952	-0.75374	-0.082697	0.279048	NA	-0.22595	NA	0.0799322	0.0911393	0.184794	0.118806	-0.560686	-0.446762	NA	-0.24134
O00214-L(248.199)-D(-17.974)	L(248.199)D(-17.974)TLGLYGK	LDTLGLYGK	sp|O00214|LEG8_HUMAN	O00214	2	1	1	0	1	1	1	0	1	1	0	1	0	0	1	0	1	1	0	1	0	1	0	0	0	0	0	0	0	0	0.189503	-0.39895	-0.0784651	NA	-0.012347	-0.103127	0.797061	NA	0.58708	0.0478101	NA	0.515917	NA	NA	0.31619
O00214-N(229.163)	N(229.163)SFLQESWGEEER	NSFLQESWGEEER	sp|O00214|LEG8_HUMAN	O00214	1	1	2	2	2	1	0	0	1	1	2	2	1	1	1	1	2	0	0	1	0	2	0	0	0	0	0	0	0	0	-0.00355331	-0.671368	0.931503	0.463221	0.095654	-0.474611	NA	NA	0.0591596	-0.360178	0.551018	-0.624435	-0.384974	0.468071	0.0142981
O00217-A(229.163)	A(229.163)TLNYPFEK	ATLNYPFEK	sp|O00217|NDUS8_HUMAN	O00217	1	0	2	2	2	1	1	2	2	2	2	2	1	1	4	2	2	2	2	2	0	2	0	0	0	0	0	0	0	0	-0.159285	NA	0.348183	0.588284	1.05044	-0.168547	-0.0732584	-0.134952	0.180242	0.533832	0.812705	0.136326	0.595798	0.893888	-0.0670203
O00217-E(229.163)	E(229.163)PATLNYPFEK	EPATLNYPFEK	sp|O00217|NDUS8_HUMAN	O00217	2	2	2	2	2	2	2	2	2	0	2	1	2	2	2	0	0	0	0	0	0	0	0	0	0	0	0	0	0	0	0.0111725	-0.0322315	-0.100343	0.195311	-0.165109	-0.942436	-0.71294	0.0420916	-0.263211	NA	0.360158	-0.338479	-0.136506	0.253544	-0.128717
O00217-G(229.163)	G(229.163)LGMTLSYLFR	GLGMTLSYLFR	sp|O00217|NDUS8_HUMAN	O00217	1	2	1	2	2	3	3	1	3	2	1	1	4	2	3	1	2	2	3	2	0	0	0	0	0	0	0	0	0	0	-0.391044	0.372667	0.758956	0.503128	0.36595	0.313672	0.548808	-0.429735	0.12169	1.07967	0.0565252	-0.590714	0.597786	0.497329	0.1766
O00217-L(229.163)	L(229.163)CEALCPAQALTLEAEPR	LCEALCPAQALTLEAEPR	sp|O00217|NDUS8_HUMAN	O00217	1	1	3	2	2	4	4	1	1	2	1	1	1	3	2	1	2	3	2	1	2	2	0	0	0	0	0	0	0	0	-0.582397	-0.378043	-0.241282	0.534965	0.355668	0.325574	0.194803	0.116745	-0.224775	0.301223	0.521461	-1.2961	-0.851049	0.666928	0.270045
O00217-R(229.163)	R(229.163)YPSGEER	RYPSGEER	sp|O00217|NDUS8_HUMAN	O00217	2	0	0	1	2	1	3	0	4	3	2	2	1	2	2	0	0	0	1	1	0	0	0	0	0	0	0	0	0	0	0.0674571	NA	NA	0.220768	0.0224868	-1.06048	0.30294	NA	0.0790847	0.283038	0.375112	-0.173192	-0.261787	0.263102	-0.582822
O00217-T(229.163)	T(229.163)LLWTELFR	TLLWTELFR	sp|O00217|NDUS8_HUMAN	O00217	2	1	1	1	1	1	4	2	0	1	1	2	2	2	1	1	1	1	2	2	0	2	0	0	0	0	0	0	0	0	0.36369	0.117642	-0.180131	0.153459	-0.0695113	-0.625765	0.645255	-0.129488	NA	0.046696	0.258885	-0.379247	0.15138	0.398604	-0.808796
O00217-Y(229.163)	Y(229.163)DLDMTK	YDLDMTK	sp|O00217|NDUS8_HUMAN	O00217	2	3	5	3	2	1	4	3	2	2	3	3	2	4	3	3	2	4	3	5	0	4	0	0	0	0	0	0	0	0	-0.0804453	-0.384321	0.195985	0.499848	0.122246	-0.395414	-0.0130242	-0.305174	-0.118386	-0.15227	0.211949	-0.470988	-0.0973003	0.252865	-0.594241
O00221-H(229.163)	H(229.163)GDTALHVACQR	HGDTALHVACQR	sp|O00221|IKBE_HUMAN	O00221	1	1	0	0	0	0	2	1	1	2	4	1	1	0	1	1	0	2	1	1	0	1	0	0	0	0	0	0	0	0	0.291848	-0.201278	NA	NA	NA	NA	0.397703	0.446018	0.0800871	0.0005395	0.681321	0.217177	0.365545	NA	-0.377874
O00221-N(229.163)	N(229.163)GADLDVQEGTSGK	NGADLDVQEGTSGK	sp|O00221|IKBE_HUMAN	O00221	0	0	0	2	0	1	0	1	2	2	0	1	2	2	1	2	1	2	0	1	0	1	0	0	0	0	0	0	0	0	NA	NA	NA	0.346713	NA	-0.402242	NA	0.0742938	0.107441	-0.0542217	NA	-0.282076	0.347913	0.204338	0.0674642
O00231-A(229.163)	A(229.163)ALTSAR	AALTSAR	sp|O00231|PSD11_HUMAN	O00231	6	6	6	9	6	8	4	4	5	6	10	7	6	6	7	7	3	3	8	5	1	6	0	0	0	0	0	0	0	0	0.460218	0.0328609	0.74107	0.575465	0.525666	-0.0294488	0.0762623	0.270791	0.011439	0.226658	0.881896	-0.241153	0.377283	0.584844	0.0593312
O00231-A(229.163)-M(-17.956)-S(41.027)	A(229.163)LETLQNM(-17.956)S(41.027)K	ALETLQNMSK	sp|O00231|PSD11_HUMAN	O00231	0	1	1	0	1	0	1	2	1	2	0	0	1	1	1	1	1	1	0	0	0	1	0	0	0	0	0	0	0	0	NA	0.00333711	0.193563	NA	0.452211	NA	0.227585	0.387647	0.166451	0.195453	NA	NA	0.347723	0.460501	0.242832
O00231-A(42.011)	A(42.011)AAAVVEFQR	AAAAVVEFQR	sp|O00231|PSD11_HUMAN	O00231	1	1	0	1	1	0	1	0	1	1	1	1	1	0	1	0	1	0	1	1	0	1	0	0	0	0	0	0	0	0	0.735368	0.134637	NA	0.694484	0.205625	NA	0.296818	NA	0.162717	0.360911	0.745979	-0.0993758	0.590155	NA	-0.367277
O00231-D(229.163)	D(229.163)LQENDEEAVQVK	DLQENDEEAVQVK	sp|O00231|PSD11_HUMAN	O00231	1	3	1	0	2	2	2	2	1	4	1	2	1	1	1	0	1	2	2	2	0	2	0	0	0	0	0	0	0	0	-0.447677	-0.185058	-0.43324	NA	0.193804	-0.428999	-0.628727	-0.115765	-0.210173	-0.183597	0.135456	-0.739485	-0.0950536	-0.100994	0.0317341
O00231-E(229.163)	E(229.163)QSLLELGSLLAK	EQSLLELGSLLAK	sp|O00231|PSD11_HUMAN	O00231	2	4	2	1	4	3	2	2	2	2	2	2	1	2	3	2	2	2	2	2	0	2	0	0	0	0	0	0	0	0	-0.0137138	0.345058	0.00343604	0.130183	0.317618	0.65104	0.193381	0.112329	-0.0720584	0.076342	0.205526	-0.318545	-0.0741697	0.00154792	0.515699
O00231-F(229.163)	F(229.163)HGLLDQGEGVLLLFDEPPVDK	FHGLLDQGEGVLLLFDEPPVDK	sp|O00231|PSD11_HUMAN	O00231	1	0	2	1	1	2	3	0	0	1	0	0	2	2	1	2	0	1	1	2	0	0	0	0	0	0	0	0	0	0	-0.0959778	NA	0.40183	0.436532	-0.00323259	-0.191783	-0.242608	NA	NA	0.0346159	NA	NA	-0.0261311	0.12831	-0.0708782
O00231-L(229.163)	L(229.163)HSLVK	LHSLVK	sp|Q9C0K7|STRAB_HUMAN;sp|O00231|PSD11_HUMAN;sp|O43813|LANC1_HUMAN;sp|Q5T2T1|MPP7_HUMAN	O00231	11	9	12	8	8	7	11	9	11	8	12	10	10	11	12	9	11	12	9	10	0	10	0	0	0	0	0	0	0	0	0.407457	0.150177	0.549626	0.7326	0.602238	0.0626106	0.824773	0.852257	0.678724	1.01303	0.466444	1.2496	0.461539	0.167514	0.234177
O00231-L(229.163)-M(15.995)	L(229.163)M(15.995)LNTPEDVQALVSGK	LMLNTPEDVQALVSGK	sp|O00231|PSD11_HUMAN	O00231	4	0	1	1	0	2	2	1	2	1	1	2	1	1	4	3	3	2	4	1	0	1	0	0	0	0	0	0	0	0	0.332694	NA	0.301299	-0.03237	NA	-0.152937	0.0949628	0.200143	0.167978	0.337326	0.432667	0.225941	0.189197	-0.0289249	0.211061
O00231-N(34.063)-S(76.031)	N(34.063)RS(76.031)LADFEK	NRSLADFEK	sp|O00231|PSD11_HUMAN	O00231	2	1	3	3	0	2	1	3	3	4	2	1	0	3	1	0	1	1	5	3	0	1	0	0	0	0	0	0	0	0	-0.0199046	-0.214408	0.241202	0.419934	NA	-0.231383	-0.205168	0.226353	0.335884	0.189302	0.435307	-0.224318	NA	-0.00911158	0.0183555
O00231-Q(229.163)	Q(229.163)TEALK	QTEALK	sp|Q8IVE3|PKHH2_HUMAN;sp|O00231|PSD11_HUMAN;sp|O15553|MEFV_HUMAN;sp|Q9ULM0|PKHH1_HUMAN	O00231	1	1	1	2	1	2	1	1	0	1	3	1	2	1	1	1	1	1	1	0	0	1	0	0	0	0	0	0	0	0	0.0288505	-0.449545	0.174263	0.249323	-0.0704705	-0.357233	-0.217784	-0.0483912	NA	0.205516	0.488646	-0.539243	-0.0438886	-0.0399615	0.266953
O00231-R(229.163)	R(229.163)DLQENDEEAVQVK	RDLQENDEEAVQVK	sp|O00231|PSD11_HUMAN	O00231	2	4	4	4	2	0	3	2	3	3	2	2	5	2	2	0	3	2	0	3	0	5	0	0	0	0	0	0	0	0	0.019636	-0.205681	0.324952	0.449972	0.284111	NA	-0.131959	0.0760665	-0.0610904	0.00708835	0.183013	-0.419272	0.326698	0.231547	-0.246747
O00231-S(229.163)	S(229.163)LADFEK	SLADFEK	sp|O00231|PSD11_HUMAN	O00231	0	1	1	1	1	1	1	2	1	1	2	1	1	2	2	3	2	0	2	3	0	0	0	0	0	0	0	0	0	0	NA	-0.312742	-0.0758234	0.418154	0.10333	-0.318079	-0.119506	0.346291	-0.0357291	-0.286886	0.306934	-0.310815	0.189708	0.210049	-0.0440692
O00231-T(229.163)	T(229.163)AYSYFYEAFEGYDSLDSPK	TAYSYFYEAFEGYDSLDSPK	sp|O00231|PSD11_HUMAN	O00231	9	7	10	6	7	3	15	12	8	7	7	10	11	13	5	8	8	7	8	9	0	9	0	0	0	0	0	0	0	0	0.564614	0.585124	0.67099	0.586779	0.53367	-0.176449	0.479736	0.410451	0.13215	0.939212	0.869046	0.293708	0.612033	0.429588	0.0704369
O00231-T(229.163)-M(15.995)	T(229.163)YEAALETLQNM(15.995)SK	TYEAALETLQNMSK	sp|O00231|PSD11_HUMAN	O00231	1	0	1	0	1	1	0	1	0	0	2	0	1	2	1	1	2	2	2	1	0	0	0	0	0	0	0	0	0	0	0.254663	NA	0.406539	NA	0.31019	0.0131504	NA	-0.13119	NA	NA	0.614854	NA	0.577144	0.283693	0.0507293
O00231-V(229.163)	V(229.163)VDSLYNK	VVDSLYNK	sp|O00231|PSD11_HUMAN	O00231	2	3	0	5	3	0	3	4	2	1	2	2	1	2	1	2	1	2	2	2	0	2	0	0	0	0	0	0	0	0	-0.213452	0.110623	NA	0.498716	0.321909	NA	0.813938	0.951626	0.333539	-0.0426835	0.179015	-0.238845	-0.214386	0.169886	-0.141066
O00231-Y(229.163)	Y(229.163)MLLCK	YMLLCK	sp|O00231|PSD11_HUMAN	O00231	1	1	0	1	1	0	1	1	2	3	3	1	2	1	4	0	0	2	2	1	0	1	0	0	0	0	0	0	0	0	-0.115779	-0.511924	NA	0.511391	0.0780751	NA	-0.261929	0.303687	0.215347	0.475241	0.169268	-0.411157	-0.0818735	0.0328305	0.329298
O00231-Y(229.163)-Q(19.010)-R(210.162)	Y(229.163)QEALHLGSQ(19.010)LLR(210.162)	YQEALHLGSQLLR	sp|O00231|PSD11_HUMAN	O00231	0	2	1	3	2	3	2	2	0	1	2	1	0	2	1	0	1	3	2	2	0	2	0	0	0	0	0	0	0	0	NA	-0.155178	-0.155083	0.304737	0.447035	0.000398872	-0.56554	0.257995	NA	-0.220822	0.888068	-0.613545	NA	0.101874	-0.158867
O00232-A(229.163)	A(229.163)LYDTPCLQAESEK	ALYDTPCLQAESEK	sp|O00232|PSD12_HUMAN	O00232	3	1	3	3	2	4	5	3	0	1	1	3	4	2	3	2	0	2	3	3	0	2	0	0	0	0	0	0	0	0	-0.0357298	-0.176295	-0.0419763	1.47653	0.201757	1.41347	-0.118606	0.272471	NA	-0.543615	-0.383669	-0.521326	1.65441	-0.0161708	0.380231
O00232-D(229.163)	D(229.163)PNNLLNDWSQK	DPNNLLNDWSQK	sp|O00232|PSD12_HUMAN	O00232	1	1	1	0	2	2	1	6	2	1	2	1	3	0	0	1	1	2	2	5	0	2	0	0	0	0	0	0	0	0	-0.170615	-0.381162	-0.174907	NA	-0.0327113	-0.772876	-0.611184	0.169122	0.0306836	-0.165966	0.200826	-0.540841	1.12435	NA	NA
O00232-E(229.163)	E(229.163)AASLLQELQVETYGSMEK	EAASLLQELQVETYGSMEK	sp|O00232|PSD12_HUMAN	O00232	10	6	7	7	6	7	7	7	5	6	7	5	6	7	8	9	7	6	6	4	0	10	0	0	0	0	0	0	0	0	0.82413	0.130041	0.36489	0.366413	0.4325	-0.0443775	-0.0248853	0.12229	0.840487	0.274024	1.01135	0.173061	0.405254	0.692855	0.466732
O00232-F(229.163)	F(229.163)FQEENTEK	FFQEENTEK	sp|O00232|PSD12_HUMAN	O00232	3	2	3	2	3	3	2	1	2	1	3	3	3	4	3	1	4	1	4	4	2	2	0	0	0	0	0	0	0	0	0.363871	-0.083256	0.385798	0.419607	0.119503	-0.0641898	0.337507	0.0474131	0.16925	-0.237892	0.462453	0.0334192	0.519264	0.380726	0.14795
O00232-G(229.163)	G(229.163)LLNFQRPK	GLLNFQRPK	sp|O00232|PSD12_HUMAN	O00232	1	2	3	0	1	2	2	1	3	2	1	3	3	2	3	2	2	2	4	3	0	3	0	0	0	0	0	0	0	0	-0.620909	0.346959	0.0722466	NA	0.22887	0.273294	1.02907	0.00129011	0.107622	0.028529	0.547376	0.0145644	0.96467	0.552054	-0.0342687
O00232-L(229.163)	L(229.163)AGLLNF	LAGLLNF	sp|O00232|PSD12_HUMAN	O00232	11	8	14	14	12	9	7	10	10	7	12	8	7	8	9	10	13	11	13	14	0	11	0	0	0	0	0	0	0	0	0.842343	0.431309	0.614173	0.500218	0.283447	0.22816	0.230249	0.191255	0.0536993	0.00964258	0.34562	-0.138095	0.0670538	0.292556	-0.167601
O00232-L(229.163)-M(15.995)	L(229.163)FTTMELM(15.995)R	LFTTMELMR	sp|O00232|PSD12_HUMAN	O00232	0	1	0	1	1	1	2	0	1	1	0	1	0	1	1	0	1	1	1	0	0	1	0	0	0	0	0	0	0	0	NA	-0.0510152	NA	0.423924	0.306194	-0.175573	0.172949	NA	0.0496911	0.035231	NA	0.0387185	NA	0.235732	-0.172187
O00232-M(229.163)	M(229.163)CYEAK	MCYEAK	sp|O00232|PSD12_HUMAN	O00232	5	7	4	4	4	5	6	4	6	6	3	5	3	7	5	8	4	5	7	9	0	5	0	0	0	0	0	0	0	0	0.153356	-0.301205	-0.0663107	0.222745	0.292223	-0.145109	0.0924107	0.215893	0.118272	-0.00974994	0.196313	0.345419	0.189093	0.293899	1.33217
O00232-N(229.163)	N(229.163)NLLNDWSQK	NNLLNDWSQK	sp|O00232|PSD12_HUMAN	O00232	3	0	2	2	2	0	3	2	4	2	2	2	1	2	1	2	2	2	0	4	0	3	0	0	0	0	0	0	0	0	0.174735	NA	0.309875	0.570033	0.882121	NA	0.611728	0.0652932	0.439855	0.124219	0.99444	0.0565335	0.941909	0.452749	0.016386
O00232-S(229.163)	S(229.163)DMVSTSR	SDMVSTSR	sp|O00232|PSD12_HUMAN	O00232	0	1	1	1	1	0	0	1	1	1	1	1	1	1	1	0	2	1	0	0	0	0	0	0	0	0	0	0	0	0	NA	-0.254732	0.177025	0.407149	0.83565	NA	NA	-0.108459	0.0430025	-0.180353	0.451707	-0.347701	0.689851	0.196734	-0.0842665
O00232-T(229.163)	T(229.163)LATLK	TLATLK	sp|Q13402|MYO7A_HUMAN;sp|A0A1B0GX78|TVBL5_HUMAN;sp|Q9UBK8|MTRR_HUMAN;sp|O15055|PER2_HUMAN;sp|O00232|PSD12_HUMAN;sp|Q9NQS3|NECT3_HUMAN;sp|Q2NKJ3|CTC1_HUMAN;sp|O95800|GPR75_HUMAN	O00232	6	6	2	7	4	5	2	5	5	3	6	5	5	5	4	2	2	4	2	5	0	4	0	0	0	0	0	0	0	0	0.344339	0.100451	0.239383	1.01705	0.202873	-0.131305	0.000343873	0.0967513	-0.0736461	-0.00375059	0.987605	-0.129668	0.557117	0.178452	-0.385647
O00232-V(229.163)	V(229.163)VEHNLR	VVEHNLR	sp|O00232|PSD12_HUMAN	O00232	1	1	2	1	1	3	1	1	2	3	3	1	2	1	2	4	2	3	2	3	0	3	0	0	0	0	0	0	0	0	-0.390916	-0.145285	0.176282	0.217693	0.182226	-0.030508	-0.240336	-0.115774	0.0312659	-0.117988	0.199933	-0.621068	-0.0497692	-0.187081	0.345607
O00232-W(229.163)	W(229.163)QQALK	WQQALK	sp|O00232|PSD12_HUMAN	O00232	1	1	2	2	1	1	2	2	1	1	1	2	2	5	3	3	3	2	3	4	0	2	0	0	0	0	0	0	0	0	0.477324	-0.321776	0.356807	0.431967	0.270206	-0.316504	0.297911	0.26486	0.0461328	0.0728605	0.0545924	0.135016	0.21232	0.316663	-0.0651958
O00233-A(229.163)	A(229.163)NYDVLESQK	ANYDVLESQK	sp|O00233|PSMD9_HUMAN	O00233	2	2	2	4	2	4	2	2	3	3	2	3	4	2	2	2	2	1	2	2	0	2	0	0	0	0	0	0	0	0	0.910298	0.10956	0.443206	0.781003	0.630117	0.427066	0.414915	0.310864	0.284997	0.0923535	1.06008	0.767559	0.324523	0.15784	0.265152
O00233-D(229.163)	D(229.163)MAEAHK	DMAEAHK	sp|O00233|PSMD9_HUMAN	O00233	2	2	1	1	1	0	3	2	3	3	2	2	3	1	1	2	1	0	2	1	0	0	0	0	0	0	0	0	0	0	0.626577	0.417079	-0.0235318	0.592441	0.225577	NA	0.00815028	0.117999	0.0204463	0.248395	1.05774	-0.0698172	-0.305913	0.0827475	0.712068
O00233-E(229.163)	E(229.163)ELEAQLK	EELEAQLK	sp|Q53HC0|CCD92_HUMAN;sp|O00233|PSMD9_HUMAN	O00233	1	1	0	1	0	1	2	0	1	0	2	0	1	2	1	3	2	2	3	4	0	2	0	0	0	0	0	0	0	0	-0.0114702	-0.0802751	NA	0.452379	NA	0.0149365	0.337101	NA	0.272166	NA	0.233668	NA	0.0344136	0.219285	-0.140433
O00233-G(229.163)	G(229.163)LGMNEPLVDCEGYPR	GLGMNEPLVDCEGYPR	sp|O00233|PSMD9_HUMAN	O00233	2	2	4	2	1	0	4	2	2	0	2	2	2	3	0	2	4	2	2	1	0	4	0	0	0	0	0	0	0	0	0.290453	-0.0404781	0.712351	0.431035	0.256819	NA	0.340085	0.356716	0.362696	NA	0.548922	0.259551	0.443977	0.252064	NA
O00233-G(229.163)-M(15.995)	G(229.163)LGM(15.995)NEPLVDCEGYPR	GLGMNEPLVDCEGYPR	sp|O00233|PSMD9_HUMAN	O00233	1	0	0	1	2	4	1	4	2	0	1	0	1	0	0	2	3	1	2	1	0	1	0	0	0	0	0	0	0	0	-0.628617	NA	NA	0.424502	0.819505	0.673337	-1.52e-05	0.458442	0.352235	NA	0.342085	NA	0.711823	NA	NA
O00233-H(229.163)	H(229.163)NLLCLQNDHK	HNLLCLQNDHK	sp|O00233|PSMD9_HUMAN	O00233	2	0	2	2	2	0	1	3	2	2	0	1	2	1	1	1	1	2	2	1	0	2	0	0	0	0	0	0	0	0	-0.0447777	NA	0.542594	0.528579	0.635502	NA	0.222167	0.349548	0.322222	0.243768	NA	0.200787	0.286368	0.256197	0.255957
O00233-L(229.163)	L(229.163)GQSESQGPPR	LGQSESQGPPR	sp|O00233|PSMD9_HUMAN	O00233	2	2	5	2	1	2	3	1	4	4	2	3	4	1	2	5	2	4	3	2	0	2	0	0	0	0	0	0	0	0	-0.0366182	0.0535444	0.512901	0.466232	0.624447	-0.0406073	0.421749	0.228297	0.616995	0.298721	0.485152	0.213938	0.659265	0.191107	0.500635
O00233-Q(229.163)	Q(229.163)VEEALHQLHAR	QVEEALHQLHAR	sp|O00233|PSMD9_HUMAN	O00233	2	3	2	2	2	3	2	2	3	2	2	2	1	2	2	2	2	3	1	2	0	3	0	0	0	0	0	0	0	0	0.127691	0.134889	0.404103	0.584293	0.381988	0.146782	0.935619	0.303301	0.422768	-0.107624	0.705329	0.239459	0.486875	0.207101	0.454317
O00233-Q(229.163)-V(-28.031)	Q(229.163)SGGSSQAGV(-28.031)VTVSDVQELMR	QSGGSSQAGVVTVSDVQELMR	sp|O00233|PSMD9_HUMAN	O00233	2	2	2	3	2	1	1	2	1	2	2	2	1	1	1	3	1	1	3	1	0	0	0	0	0	0	0	0	0	0	0.0371995	0.0509712	0.487629	0.639053	0.746699	0.311873	0.369501	0.45643	0.376002	0.0306499	0.903287	0.229321	0.506126	0.390054	-0.142654
O00233-S(229.163)	S(229.163)DVDLYQVR	SDVDLYQVR	sp|O00233|PSMD9_HUMAN	O00233	1	2	1	0	1	1	1	2	1	1	1	1	1	1	1	0	0	1	1	1	0	1	0	0	0	0	0	0	0	0	-0.0334807	0.403827	0.430572	NA	0.670504	-0.0223725	0.445663	0.319151	0.349448	0.174485	0.530146	0.0577949	0.299018	0.170734	0.397724
O00244-H(229.163)	H(229.163)EFSVDMTCGGCAEAVSR	HEFSVDMTCGGCAEAVSR	sp|O00244|ATOX1_HUMAN	O00244	1	1	1	1	1	1	2	0	2	1	0	0	1	0	0	0	1	1	2	1	0	2	0	0	0	0	0	0	0	0	0.292021	0.439749	0.465903	0.411644	0.585484	0.183918	0.463603	NA	0.469583	0.252551	NA	NA	0.447125	NA	NA
O00244-H(229.163)-M(-44.008)-T(59.019)	H(229.163)EFSVDM(-44.008)T(59.019)CGGCAEAVSR	HEFSVDMTCGGCAEAVSR	sp|O00244|ATOX1_HUMAN	O00244	0	1	1	0	1	2	0	0	1	1	1	2	0	1	1	0	1	1	1	1	0	1	0	0	0	0	0	0	0	0	NA	-0.301115	0.0449635	NA	0.509582	-0.0409393	NA	NA	0.0979817	0.0475433	0.584075	0.0423139	NA	0.0196711	0.0169703
O00244-Y(229.163)	Y(229.163)DLDLPNK	YDLDLPNK	sp|O00244|ATOX1_HUMAN	O00244	1	2	2	3	3	2	3	0	3	2	1	3	2	2	0	1	0	2	2	0	0	0	0	0	0	0	0	0	0	0	0.0828793	-0.246694	0.0595096	0.755092	0.837598	-0.0294799	0.411407	NA	0.607393	0.181506	0.169412	-0.227672	0.190873	0.565849	NA
O00255-G(229.163)	G(229.163)LGTGQGAVSGPPR	GLGTGQGAVSGPPR	sp|O00255|MEN1_HUMAN	O00255	5	3	2	3	2	2	3	1	3	1	2	4	4	4	1	0	0	3	1	1	0	3	0	0	0	0	0	0	0	0	0.258561	0.165737	-0.166242	0.627162	0.33049	0.0517178	-0.0383727	0.279099	0.256874	0.000526796	-0.155416	-0.0534108	-0.197181	0.0739047	0.942982
O00255-T(229.163)	T(229.163)LFPLR	TLFPLR	sp|O00255|MEN1_HUMAN	O00255	2	2	2	2	2	2	3	1	1	2	1	1	2	2	2	1	1	2	2	2	1	2	0	0	0	0	0	0	0	0	0.210254	-0.136986	-0.033533	0.23137	0.720692	-0.00808964	0.366357	0.290775	0.284628	0.521038	-0.0168903	-0.248903	0.184946	0.39753	0.814041
O00255-V(229.163)	V(229.163)STPSDYTLSFLK	VSTPSDYTLSFLK	sp|O00255|MEN1_HUMAN	O00255	1	2	0	1	0	2	0	1	1	2	2	2	0	0	2	0	1	1	0	1	0	2	0	0	0	0	0	0	0	0	0.209718	0.073915	NA	0.701097	NA	0.199911	NA	0.426908	0.325885	0.211845	0.362007	0.271262	NA	NA	0.440726
O00257-E(229.163)	E(229.163)AVTGNGLGGK	EAVTGNGLGGK	sp|O00257|CBX4_HUMAN	O00257	1	1	0	0	0	1	1	1	1	1	0	0	0	1	2	0	1	1	1	1	1	0	0	0	0	0	0	0	0	0	-0.766043	-0.72492	NA	NA	NA	-0.694033	-0.435188	-0.219922	0.118638	0.593891	NA	NA	NA	0.0825876	0.439332
O00264-D(229.163)	D(229.163)FTPAELR	DFTPAELR	sp|O00264|PGRC1_HUMAN	O00264	0	2	1	1	1	0	1	1	1	1	0	0	0	1	0	0	1	1	1	1	0	2	0	0	0	0	0	0	0	0	NA	-0.202044	0.176461	0.296606	0.527522	NA	-0.260283	-0.0010144	0.175466	-0.108676	NA	NA	NA	0.0543939	NA
O00264-E(229.163)	E(229.163)GEEPTVYSDEEEPK	EGEEPTVYSDEEEPK	sp|O00264|PGRC1_HUMAN	O00264	1	2	3	0	2	0	0	2	1	2	2	3	1	0	2	2	0	0	0	2	0	2	0	0	0	0	0	0	0	0	-0.172299	-0.547383	-0.0489492	NA	-0.17793	NA	NA	0.177381	0.135067	0.136479	-0.940699	-0.149786	-1.63194	NA	0.341969
O00264-F(229.163)	F(229.163)DGVQDPR	FDGVQDPR	sp|O00264|PGRC1_HUMAN	O00264	4	5	7	3	3	5	5	5	4	4	3	6	7	4	4	4	6	7	4	6	0	4	0	0	0	0	0	0	0	0	0.64118	0.518592	0.928923	0.829095	0.61242	0.627422	0.15852	0.411983	0.214448	0.455082	0.395436	0.133343	0.593227	0.586339	0.452999
O00264-G(229.163)	G(229.163)LATFCLDK	GLATFCLDK	sp|O15173|PGRC2_HUMAN;sp|O00264|PGRC1_HUMAN	O00264	2	2	2	1	2	2	0	3	2	1	2	2	2	1	2	2	2	2	0	2	0	3	0	0	0	0	0	0	0	0	-0.590236	-0.624654	-0.239861	0.0641225	-0.0245209	-0.251345	NA	0.142031	0.121321	0.772832	-0.691697	-0.600286	-0.876658	0.0307554	-0.505607
O00264-L(229.163)	L(229.163)LMALNGK	LLMALNGK	sp|O00264|PGRC1_HUMAN	O00264	3	1	2	2	2	2	4	4	3	3	3	2	2	3	2	2	2	4	2	4	0	2	0	0	0	0	0	0	0	0	-0.358408	-0.261023	0.0147482	0.349997	0.539474	-0.306792	-0.125823	0.121644	0.136375	0.784629	-0.179067	-0.0110623	-0.600659	0.958114	0.502531
O00264-S(229.163)	S(229.163)DWESQFTFK	SDWESQFTFK	sp|O00264|PGRC1_HUMAN	O00264	0	0	1	1	1	1	1	0	1	1	0	0	2	1	1	1	2	1	2	2	0	0	0	0	0	0	0	0	0	0	NA	NA	0.826588	1.07724	0.481287	0.443331	0.780621	NA	0.30491	-0.45852	NA	NA	0.050552	0.500627	0.106118
O00267-D(229.163)	D(229.163)MLEFPAQELR	DMLEFPAQELR	sp|O00267|SPT5H_HUMAN	O00267	5	6	7	5	5	6	4	5	8	5	5	7	8	9	6	7	4	8	5	5	0	7	0	0	0	0	0	0	0	0	-0.0253982	-0.035672	0.371234	-0.0125558	0.451915	0.0635488	-0.0413158	0.204984	0.357341	0.419808	0.42802	0.333489	0.975405	0.707961	0.507886
O00267-E(229.163)	E(229.163)ELEASNLDNVVLDEDR	EELEASNLDNVVLDEDR	sp|O00267|SPT5H_HUMAN	O00267	4	4	4	4	4	4	5	2	5	3	3	4	4	5	4	3	3	3	3	2	0	2	0	0	0	0	0	0	0	0	0.0659531	0.0937532	0.0770227	0.407286	0.265797	0.176385	0.107548	0.0204422	0.134122	0.0939619	0.0375698	0.279658	0.116646	0.122253	0.575782
O00267-F(229.163)	F(229.163)AVALDSEQNNLHVK	FAVALDSEQNNLHVK	sp|O00267|SPT5H_HUMAN	O00267	5	8	4	4	4	5	4	3	3	4	6	6	4	6	4	4	5	4	3	2	0	4	0	0	0	0	0	0	0	0	0.587366	0.377876	-0.0309466	0.853801	0.754223	-0.243398	0.194001	0.141236	0.127785	0.774329	0.368731	0.121055	0.130383	0.0618485	0.264759
O00267-G(229.163)	G(229.163)YLGVVK	GYLGVVK	sp|O00267|SPT5H_HUMAN	O00267	2	3	2	5	3	4	3	1	4	3	5	4	3	3	3	2	2	2	2	2	0	2	0	0	0	0	0	0	0	0	-0.123446	-0.0646785	-0.232164	0.729363	0.482671	-0.0214801	-0.023281	-0.0357222	0.138431	0.212198	0.755775	0.28023	-0.239843	-0.0321027	0.105205
O00267-H(229.163)	H(229.163)LVLAGGSK	HLVLAGGSK	sp|O00267|SPT5H_HUMAN	O00267	2	1	1	1	1	1	2	3	1	1	1	1	1	1	2	1	2	1	2	2	0	1	0	0	0	0	0	0	0	0	-0.253248	-0.295928	-0.139958	-0.0590871	0.227817	-0.562898	-0.284628	0.00594491	0.197613	-0.102654	-0.424627	-0.292218	-0.461007	-0.328486	0.097605
O00267-L(-14.016)	L(-14.016)TLMPK	LTLMPK	sp|O00267|SPT5H_HUMAN	O00267	1	1	2	3	3	0	0	1	1	0	2	0	1	2	0	1	0	1	0	1	0	1	0	0	0	0	0	0	0	0	0.311437	0.540627	0.190318	0.728428	0.0914824	NA	NA	-0.481399	0.0743969	NA	0.500156	NA	-0.229157	0.345571	NA
O00267-L(229.163)	L(229.163)GYWNQQMVPLK	LGYWNQQMVPLK	sp|O00267|SPT5H_HUMAN	O00267	9	6	6	7	6	7	6	4	4	4	7	9	8	9	7	8	6	7	5	6	0	7	0	0	0	0	0	0	0	0	0.192903	-0.00391306	-0.0572454	0.198941	0.538175	-0.0558642	0.00677592	0.0405512	0.181146	0.0164871	-0.183523	0.129425	-0.00311609	0.0276014	0.225042
O00267-Q(229.163)	Q(229.163)ALEGVGNLR	QALEGVGNLR	sp|O00267|SPT5H_HUMAN	O00267	1	1	1	1	1	1	1	1	1	1	1	2	1	2	1	1	0	1	1	0	0	1	0	0	0	0	0	0	0	0	-0.0616435	-0.352129	-0.316293	-0.072549	-0.0473183	-0.571205	-0.26426	-0.122784	0.159302	-0.183078	-0.487609	-0.532618	-0.230218	-0.305844	-0.0794296
O00267-R(229.163)	R(229.163)LQNLWR	RLQNLWR	sp|O00267|SPT5H_HUMAN	O00267	1	4	2	1	2	1	2	3	2	3	3	2	1	2	1	2	0	0	1	1	0	0	0	0	0	0	0	0	0	0	-0.18643	0.720323	-0.0123892	0.230583	0.0526434	-0.760646	0.00181943	0.287602	0.321116	0.0156264	0.543172	-0.146173	-0.0374142	-0.0912508	0.0136188
O00267-S(229.163)	S(229.163)FAFLHCK	SFAFLHCK	sp|O00267|SPT5H_HUMAN	O00267	4	8	7	8	8	6	7	8	4	8	8	8	8	8	3	5	8	9	4	6	0	7	0	0	0	0	0	0	0	0	0.255116	-0.0814841	0.499932	0.608112	0.28092	0.276473	0.956437	0.259193	0.323573	0.229321	0.143858	0.486894	-0.0304516	-0.0349141	0.204384
O00267-S(229.163)-Q(0.984)	S(229.163)SVGETVYGGSDELSDDLTQ(0.984)QQLLPGVK	SSVGETVYGGSDELSDDLTQQQLLPGVK	sp|O00267|SPT5H_HUMAN	O00267	0	1	1	1	0	0	2	2	2	1	2	2	1	1	1	1	0	2	1	0	0	2	0	0	0	0	0	0	0	0	NA	-0.278568	0.0205644	-0.00930565	NA	NA	-0.0481058	0.144248	0.188363	-0.130958	-0.366148	-0.327195	-0.374189	-0.102676	-0.122451
O00267-T(229.163)	T(229.163)PAQSGAWDPNNPNTPSR	TPAQSGAWDPNNPNTPSR	sp|O00267|SPT5H_HUMAN	O00267	0	4	3	3	0	2	3	3	2	2	2	1	3	4	4	1	1	3	4	2	0	6	0	0	0	0	0	0	0	0	NA	0.345281	0.341512	0.334789	NA	-0.398306	0.502597	0.46903	0.127712	0.0199405	-0.187868	0.0246334	1.28255	0.270729	0.462865
O00267-V(229.163)	V(229.163)EENFVLLFSDLTMHELK	VEENFVLLFSDLTMHELK	sp|O00267|SPT5H_HUMAN	O00267	8	5	4	3	4	4	4	3	5	4	7	3	7	5	7	6	3	5	4	4	0	5	0	0	0	0	0	0	0	0	0.146658	0.0902285	0.197925	-0.0174175	0.253526	-0.036365	0.0596447	0.0517203	0.125866	0.840589	0.905568	-0.431352	0.457303	-0.032855	0.521454
O00268-F(229.163)	F(229.163)FEQLDQLEK	FFEQLDQLEK	sp|O00268|TAF4_HUMAN	O00268	1	2	2	2	2	1	2	2	2	2	2	1	2	1	3	2	2	2	3	2	0	3	0	0	0	0	0	0	0	0	0.369467	0.0429028	0.257239	0.691281	0.641693	-0.210182	0.143635	0.140181	0.407311	0.136899	0.234802	-0.134846	0.131974	0.018697	0.307045
O00268-L(229.163)	L(229.163)EAEDFTSR	LEAEDFTSR	sp|O00268|TAF4_HUMAN	O00268	2	2	0	4	4	4	2	2	2	1	3	3	2	2	5	1	5	4	2	3	0	4	0	0	0	0	0	0	0	0	0.568686	-0.34367	NA	0.447491	1.03729	-0.133008	0.0488346	0.120904	0.176173	0.0332536	1.44767	0.0742217	0.346036	0.0323857	0.358921
O00268-Q(229.163)	Q(229.163)STETAANVK	QSTETAANVK	sp|O00268|TAF4_HUMAN	O00268	0	1	2	2	2	2	2	1	2	2	1	1	2	2	1	2	3	2	3	2	0	2	0	0	0	0	0	0	0	0	NA	-0.393793	0.0181364	0.444698	0.562179	-0.295914	0.0739034	0.0269549	0.250254	0.275698	0.233527	-0.294444	0.0802736	0.0563842	-0.0288059
O00273-A(229.163)	A(229.163)CDLLALDK	ACDLLALDK	sp|O00273|DFFA_HUMAN	O00273	6	4	2	3	3	2	4	8	3	1	3	3	5	6	6	4	7	3	2	6	0	6	0	0	0	0	0	0	0	0	0.473345	0.359508	0.426406	0.668296	0.353676	0.0955246	0.0780874	0.559348	0.32754	2.14286	0.509481	0.737616	1.48336	0.823453	1.35678
O00273-E(229.163)	E(229.163)GSLLSK	EGSLLSK	sp|O00273|DFFA_HUMAN	O00273	3	4	3	3	3	3	4	3	3	3	3	3	3	3	4	3	3	2	2	3	0	5	0	0	0	0	0	0	0	0	0.451841	-0.190085	0.655606	0.620011	0.445156	0.0884697	0.233129	0.611269	0.443312	-0.0262282	0.456805	-0.13733	0.282917	0.790678	0.418891
O00273-F(229.163)	F(229.163)VALASNEK	FVALASNEK	sp|O00273|DFFA_HUMAN	O00273	0	0	1	0	0	2	3	2	1	2	1	4	1	2	3	2	3	1	0	1	0	0	0	0	0	0	0	0	0	0	NA	NA	1.21861	NA	NA	0.0631689	0.617703	0.524913	0.0295415	0.467743	0.347719	0.293932	0.109346	0.331103	0.63858
O00273-L(229.163)	L(229.163)QHTLQQVLDQR	LQHTLQQVLDQR	sp|O00273|DFFA_HUMAN	O00273	2	0	0	1	2	2	2	2	1	2	0	0	3	3	1	1	0	0	2	1	0	0	0	0	0	0	0	0	0	0	1.13867	NA	NA	0.554407	0.486839	0.115212	0.449147	0.166128	0.248788	0.327616	NA	NA	0.586169	0.361631	0.2864
O00273-M(42.011)	M(42.011)EVTGDAGVPESGELR	MEVTGDAGVPESGELR	sp|O00273|DFFA_HUMAN	O00273	1	1	1	1	0	1	1	1	1	1	1	1	1	1	1	1	1	0	0	1	0	1	0	0	0	0	0	0	0	0	0.135112	0.040573	0.758142	0.670284	NA	0.283173	0.249185	0.108012	-0.189655	0.275823	0.569695	-0.0161869	0.461235	-0.0512064	0.116933
O00273-Q(229.163)	Q(229.163)APELSLSSQDLELVTK	QAPELSLSSQDLELVTK	sp|O00273|DFFA_HUMAN	O00273	7	3	1	2	1	3	1	2	5	5	5	4	6	2	5	3	3	6	2	2	0	2	0	0	0	0	0	0	0	0	0.86402	-0.124005	0.0736808	0.668145	0.334108	0.0644795	-0.155951	0.291404	0.253027	0.783811	1.53518	0.270351	0.0591941	0.206823	1.12741
O00287-L(229.163)	L(229.163)EESADNLLSLVK	LEESADNLLSLVK	sp|O00287|RFXAP_HUMAN	O00287	0	2	1	1	1	2	2	1	1	1	0	0	1	1	2	2	2	0	0	1	0	1	0	0	0	0	0	0	0	0	NA	0.302608	0.173736	0.342737	0.532044	0.0957987	0.244709	0.435519	0.176625	0.330143	NA	NA	0.0675192	0.325264	0.976861
O00291-A(229.163)	A(229.163)ELDELRR	AELDELRR	sp|O00291|HIP1_HUMAN	O00291	2	5	5	5	7	4	6	8	5	6	6	6	8	4	7	6	9	5	10	6	0	8	0	0	0	0	0	0	0	0	0.246587	0.821926	1.0317	1.3796	1.05594	0.457836	0.771705	0.765259	0.317639	1.1311	0.717986	0.45971	1.07958	1.26612	1.05357
O00291-A(229.163)-E(-42.011)	A(229.163)EFAELE(-42.011)K	AEFAELEK	sp|O00291|HIP1_HUMAN	O00291	1	1	1	3	2	1	1	1	2	3	1	0	1	1	0	1	0	0	1	2	1	1	0	0	0	0	0	0	0	0	0.947047	0.404522	0.788825	1.15926	0.856394	0.476125	0.871681	0.133542	0.410092	0.730169	1.194	NA	1.15983	0.845679	NA
O00291-A(229.163)-L(-14.016)-E(-42.011)	A(229.163)AEFAEL(-14.016)E(-42.011)K	AAEFAELEK	sp|O00291|HIP1_HUMAN	O00291	2	3	3	4	5	6	3	4	5	4	1	4	3	2	6	1	0	3	3	2	0	6	0	0	0	0	0	0	0	0	0.766245	0.148867	1.14706	1.07844	1.32163	0.649206	0.993717	0.128826	0.30812	0.838215	1.87867	0.24061	1.01347	0.70184	0.713091
O00291-D(229.163)	D(229.163)GHPNVLK	DGHPNVLK	sp|O00291|HIP1_HUMAN	O00291	3	1	1	2	3	5	2	3	3	2	1	3	2	4	4	3	3	2	3	1	0	3	0	0	0	0	0	0	0	0	0.458836	0.340322	0.575717	0.946016	0.820669	0.875119	0.309921	0.778528	0.264859	0.609567	0.545235	0.305802	0.94362	0.835783	0.844858
O00291-E(229.163)	E(229.163)LEDSLER	ELEDSLER	sp|O00291|HIP1_HUMAN	O00291	2	0	3	3	2	3	3	3	3	4	1	2	0	1	1	3	1	1	2	3	0	1	0	0	0	0	0	0	0	0	0.113768	NA	0.613012	0.929917	1.13421	0.50405	0.552154	0.839719	0.280167	0.508338	0.964555	0.318852	NA	0.940019	0.853629
O00291-F(229.163)	F(229.163)CHVFHK	FCHVFHK	sp|O00291|HIP1_HUMAN	O00291	2	1	1	2	1	3	2	2	2	1	2	2	1	0	2	1	2	3	3	0	0	3	0	0	0	0	0	0	0	0	0.229215	-0.16923	0.604287	0.916391	0.744236	0.604165	0.4397	0.626061	0.198496	0.358627	0.722856	0.414082	0.884789	NA	0.877326
O00291-F(229.163)-P(2.016)	F(229.163)DDLFGSSFSSDP(2.016)FNFNSQNGVNKDEK	FDDLFGSSFSSDPFNFNSQNGVNKDEK	sp|O00291|HIP1_HUMAN	O00291	0	1	1	1	1	1	2	0	1	1	0	1	2	1	2	0	1	1	0	0	0	0	0	0	0	0	0	0	0	0	NA	0.257065	0.564555	0.475416	0.530102	0.465748	0.534742	NA	0.251337	0.552174	NA	0.355654	0.921855	0.74068	0.687036
O00291-G(229.163)	G(229.163)VNQATAGVVASTLSGK	GVNQATAGVVASTLSGK	sp|O00291|HIP1_HUMAN	O00291	2	0	2	2	3	2	2	2	2	0	1	1	0	3	1	2	1	2	1	2	0	1	0	0	0	0	0	0	0	0	1.91895	NA	0.631342	0.804148	0.976973	0.591317	0.549777	0.724084	0.187549	NA	0.830103	0.562006	NA	2.05139	1.40765
O00291-L(229.163)	L(229.163)ASTEESMCQLAK	LASTEESMCQLAK	sp|O00291|HIP1_HUMAN	O00291	4	3	3	5	6	5	5	7	4	4	3	5	4	6	5	5	6	8	7	4	0	6	0	0	0	0	0	0	0	0	0.251673	0.457082	0.535054	0.820875	1.0069	0.614382	0.550441	0.921842	0.499691	0.657688	0.685118	0.360551	1.13648	0.883686	1.12593
O00291-Q(229.163)	Q(229.163)ELATSQR	QELATSQR	sp|O00291|HIP1_HUMAN	O00291	4	5	5	4	5	9	5	4	4	5	3	5	3	4	4	6	7	8	5	5	0	6	0	0	0	0	0	0	0	0	0.31579	1.13111	0.650577	1.07823	1.0167	0.764257	0.729308	0.643961	0.200074	0.5877	1.23333	0.595277	1.17193	0.94893	1.17411
O00291-R(229.163)	R(229.163)QEMDSQVR	RQEMDSQVR	sp|O00291|HIP1_HUMAN	O00291	1	0	1	1	0	2	3	2	2	1	2	1	1	1	2	1	1	2	1	1	0	1	0	0	0	0	0	0	0	0	0.574499	NA	0.681071	0.897652	NA	0.533548	0.453753	0.677309	0.173866	0.702353	0.511681	0.285698	0.909129	0.929771	1.26889
O00291-S(229.163)	S(229.163)LSELER	SLSELER	sp|Q6ZRI8|RHG36_HUMAN;sp|O00291|HIP1_HUMAN;sp|O43182|RHG06_HUMAN	O00291	5	5	5	7	5	7	4	4	9	6	6	6	6	6	6	7	4	6	5	6	0	7	0	0	0	0	0	0	0	0	0.393067	0.306766	0.73796	0.960332	1.36018	0.991527	1.67501	0.821541	0.527371	0.937678	1.19427	0.762238	2.02135	1.3122	1.17287
O00291-T(229.163)	T(229.163)QEQLEVLESLK	TQEQLEVLESLK	sp|O00291|HIP1_HUMAN	O00291	3	4	4	3	3	3	3	4	5	2	5	4	4	5	2	4	3	3	2	3	0	3	0	0	0	0	0	0	0	0	0.324989	0.452413	0.775896	0.835882	1.09214	0.625486	0.693599	1.01806	0.381153	0.87134	1.11569	0.561483	1.1715	1.12731	0.900385
O00291-V(229.163)	V(229.163)LELENELQK	VLELENELQK	sp|O00291|HIP1_HUMAN	O00291	1	2	2	0	0	1	1	2	2	0	2	2	2	0	2	0	2	2	2	2	2	2	0	0	0	0	0	0	0	0	0.311355	0.538799	0.805134	NA	NA	0.480513	0.570726	0.711056	0.449543	NA	1.07481	0.325359	1.08895	NA	0.83774
O00291-Y(229.163)	Y(229.163)RNELSDMSR	YRNELSDMSR	sp|O00291|HIP1_HUMAN	O00291	3	1	3	1	2	2	0	2	1	1	3	2	2	4	2	1	2	1	2	1	0	3	0	0	0	0	0	0	0	0	0.242463	0.544831	0.702015	0.653581	0.827442	0.475746	NA	0.64338	0.748783	0.672697	0.719715	0.233746	0.825462	1.06574	0.863409
O00299-	GFTLPEAFR	GFTLPEAFR	sp|O00299|CLIC1_HUMAN	O00299	0	3	4	3	5	3	1	3	4	3	3	2	1	5	2	1	5	3	4	3	0	3	0	0	0	0	0	0	0	0	NA	0.902306	0.595604	0.831596	0.205101	0.120488	-0.213015	0.14599	0.00814294	0.812613	0.534272	0.518632	-1.05872	0.349637	0.241101
O00299-A(229.163)	A(229.163)DCNLLPK	ADCNLLPK	sp|Q96NY7|CLIC6_HUMAN;sp|Q9Y696|CLIC4_HUMAN;sp|Q9NZA1|CLIC5_HUMAN;sp|O00299|CLIC1_HUMAN	O00299	3	4	4	5	6	4	3	3	4	2	5	4	3	3	3	3	2	3	3	5	0	4	0	0	0	0	0	0	0	0	0.312653	0.00762158	0.65504	1.08665	1.25992	0.858337	1.65188	0.271479	0.464105	0.444303	1.16734	0.721341	1.42033	0.855984	0.603757
O00299-E(229.163)-A(15.995)	E(229.163)SNTAGLDLFA(15.995)K	ESNTAGLDLFAK	sp|O00299|CLIC1_HUMAN	O00299	2	1	0	0	2	0	0	1	1	1	2	1	1	1	1	1	1	0	0	1	0	1	0	0	0	0	0	0	0	0	1.82093	1.88053	NA	NA	2.28256	NA	NA	1.48007	0.671705	0.988648	2.08783	1.42103	1.47281	2.02438	2.07922
O00299-E(229.163)-L(33.951)	E(229.163)SNTAGL(33.951)DLFAK	ESNTAGLDLFAK	sp|O00299|CLIC1_HUMAN	O00299	2	3	2	3	4	2	3	4	6	2	1	2	3	1	2	2	3	4	3	0	0	2	0	0	0	0	0	0	0	0	0.290466	0.282873	1.02248	1.00885	1.36737	0.273085	1.43048	0.686671	0.391713	0.644637	0.864233	0.680672	1.78325	0.809677	1.00314
O00299-F(229.163)	F(229.163)LDGNELTLADCNLLPK	FLDGNELTLADCNLLPK	sp|O00299|CLIC1_HUMAN	O00299	6	4	4	5	4	3	7	4	7	3	4	4	5	4	3	5	8	6	4	1	0	3	0	0	0	0	0	0	0	0	-0.0581227	0.212652	0.0785905	0.695616	0.382098	-0.0850024	0.415162	0.198981	0.17876	0.248541	1.04266	0.142243	0.833562	0.482332	0.135823
O00299-F(229.163)-D(-18.011)	F(229.163)LD(-18.011)GNELTLADCNLLPK	FLDGNELTLADCNLLPK	sp|O00299|CLIC1_HUMAN	O00299	2	2	2	3	1	4	2	1	1	2	1	3	2	3	2	2	3	1	2	2	0	2	0	0	0	0	0	0	0	0	-0.168408	-0.0105568	0.204468	0.648761	0.353651	0.992725	0.469344	-0.038939	0.16123	0.460894	0.273618	0.134885	0.800094	0.762405	0.180085
O00299-F(229.163)-D(53.919)	F(229.163)LDGNELTLAD(53.919)CNLLPK	FLDGNELTLADCNLLPK	sp|O00299|CLIC1_HUMAN	O00299	0	2	1	1	1	1	2	1	0	1	0	1	1	1	0	1	0	3	1	2	0	1	0	0	0	0	0	0	0	0	NA	-0.227951	0.0775574	0.363444	0.321315	-0.115389	0.367407	0.129253	NA	0.126618	NA	-0.205879	0.389386	0.342619	NA
O00299-F(229.163)-N(0.984)	F(229.163)LDGNELTLADCN(0.984)LLPK	FLDGNELTLADCNLLPK	sp|O00299|CLIC1_HUMAN	O00299	2	1	0	1	2	1	2	0	3	1	4	2	0	4	3	1	2	2	0	3	0	2	0	0	0	0	0	0	0	0	0.00925564	0.157564	NA	0.515867	0.494035	0.0154927	0.458914	NA	0.685478	0.273222	0.774591	0.272502	NA	0.533493	0.0983185
O00299-G(229.163)	G(229.163)FTLPEAFR	GFTLPEAFR	sp|O00299|CLIC1_HUMAN	O00299	6	5	2	5	6	6	7	8	4	7	5	7	7	6	4	7	7	8	8	9	0	6	0	0	0	0	0	0	0	0	0.374542	-0.0163122	0.501341	0.454015	0.297379	0.437864	0.330026	0.357815	0.774428	0.258681	0.895697	-0.110956	0.736338	0.319906	0.480445
O00299-G(27.995)	G(27.995)FTLPEAFR	GFTLPEAFR	sp|O00299|CLIC1_HUMAN	O00299	1	0	2	2	1	1	1	2	2	0	2	2	2	2	2	2	1	2	2	1	0	2	0	0	0	0	0	0	0	0	0.915623	NA	0.574792	0.441614	0.62587	0.472893	0.635091	0.281525	0.0119243	NA	0.523005	0.366166	1.1947	0.477014	0.313428
O00299-G(72.021)	G(72.021)FTLPEAFR	GFTLPEAFR	sp|O00299|CLIC1_HUMAN	O00299	1	1	1	1	1	0	0	1	1	1	1	1	1	1	1	1	1	2	0	1	0	2	0	0	0	0	0	0	0	0	1.47112	-0.150338	1.18679	0.132092	0.655199	NA	NA	-0.0274521	0.18106	0.53151	0.0701828	0.168463	1.10514	0.52663	-0.00281364
O00299-H(229.163)	H(229.163)LVQVVCK	HLVQVVCK	sp|O00299|CLIC1_HUMAN	O00299	1	0	0	0	1	1	1	0	1	2	1	1	1	2	1	2	1	0	1	0	0	1	0	0	0	0	0	0	0	0	-0.0991895	NA	NA	NA	-0.243528	-0.725143	-0.516777	NA	-0.500872	-0.224541	-0.0253648	-0.551495	-0.788749	0.413749	0.284648
O00299-H(72.021)	LH(72.021)LVQVVCK	LHLVQVVCK	sp|O00299|CLIC1_HUMAN	O00299	2	1	1	1	1	1	0	0	2	0	1	1	1	2	2	1	1	0	0	1	0	1	0	0	0	0	0	0	0	0	0.893994	0.738196	1.24095	1.19413	0.845556	0.785842	NA	NA	0.76262	NA	1.01124	0.930358	2.1075	1.33688	1.97842
O00299-L(229.163)	L(229.163)AALNPESNTAGLDLFAK	LAALNPESNTAGLDLFAK	sp|O00299|CLIC1_HUMAN	O00299	23	26	28	30	25	30	24	22	30	24	21	17	21	27	23	28	27	21	19	22	3	23	0	0	0	0	0	0	0	0	1.25698	0.601283	0.792841	1.31544	0.712023	1.06733	1.38565	1.5667	0.245688	0.925877	1.08555	1.23592	1.07053	1.39858	1.81986
O00299-L(229.163)-Q(0.984)	L(229.163)CPGGQ(0.984)LPFLLYGTEVHTDTNK	LCPGGQLPFLLYGTEVHTDTNK	sp|O00299|CLIC1_HUMAN	O00299	1	1	0	2	3	0	1	2	1	3	1	3	1	2	3	2	0	2	2	1	1	1	0	0	0	0	0	0	0	0	-0.275678	-0.398427	NA	0.468367	0.0901901	NA	0.345961	0.0390331	0.126825	0.424247	-0.0423734	-0.15117	0.455134	0.32296	0.193336
O00299-L(27.995)	L(27.995)HLVQVVCK	LHLVQVVCK	sp|O00299|CLIC1_HUMAN	O00299	1	1	1	1	0	2	1	1	1	0	1	1	2	1	2	1	0	1	1	1	0	1	0	0	0	0	0	0	0	0	-0.0767457	0.335009	-0.0346863	0.399428	NA	-0.0219266	0.499656	-0.0800519	-0.705833	NA	0.471335	0.213272	0.888812	0.315913	-0.470499
O00299-L(57.021)	L(57.021)GNCPFSQR	LGNCPFSQR	sp|Q9Y696|CLIC4_HUMAN;sp|Q96NY7|CLIC6_HUMAN;sp|Q9NZA1|CLIC5_HUMAN;sp|O00299|CLIC1_HUMAN	O00299	1	1	1	1	1	1	1	0	0	1	0	1	1	1	1	1	1	1	1	1	0	1	0	0	0	0	0	0	0	0	-0.144806	-0.291003	0.0905146	0.273914	0.491986	-0.219345	-0.434142	NA	NA	0.30644	NA	-0.535345	-0.567267	0.227244	-0.165031
O00299-N(229.163)	N(229.163)CPFSQR	NCPFSQR	sp|Q96NY7|CLIC6_HUMAN;sp|Q9Y696|CLIC4_HUMAN;sp|Q9NZA1|CLIC5_HUMAN;sp|O00299|CLIC1_HUMAN	O00299	4	5	4	5	7	7	6	7	5	8	5	4	5	6	5	5	4	5	5	4	0	3	0	0	0	0	0	0	0	0	0.479097	0.028364	0.599875	1.03673	0.533835	0.64675	0.879658	0.489478	0.189402	0.442388	0.887966	0.50704	0.489009	0.489818	0.484754
O00299-N(229.163)-N(-17.027)	N(229.163)SNPALNDN(-17.027)LEK	NSNPALNDNLEK	sp|O00299|CLIC1_HUMAN	O00299	0	0	0	1	1	1	1	1	1	1	1	1	1	1	1	1	0	1	0	0	0	1	0	0	0	0	0	0	0	0	NA	NA	NA	0.634131	0.184239	-0.0306402	0.170707	0.37502	0.266439	0.0187272	0.214996	-0.127384	0.159126	0.195289	0.127529
O00299-R(229.163)	R(229.163)TETVQK	RTETVQK	sp|O00299|CLIC1_HUMAN	O00299	1	2	1	1	2	0	2	2	2	0	0	0	1	1	2	2	3	2	1	3	0	1	0	0	0	0	0	0	0	0	-0.779038	0.273815	0.673797	0.386029	0.564969	NA	0.334476	-0.133833	-0.423337	NA	NA	NA	-0.393917	0.494141	0.905127
O00299-T(229.163)	T(229.163)ETVQK	TETVQK	sp|O00299|CLIC1_HUMAN	O00299	2	2	2	3	4	3	2	2	2	2	3	2	4	5	1	2	2	2	1	2	0	1	0	0	0	0	0	0	0	0	0.0657773	0.565622	0.627739	1.05083	1.84619	1.56266	0.84024	0.206708	-0.359999	0.704815	0.846785	0.179985	2.07594	2.2178	0.66508
O00299-Y(229.163)	Y(229.163)LSNAY	YLSNAY	sp|O00299|CLIC1_HUMAN	O00299	1	1	1	1	1	1	1	1	1	1	1	0	1	1	0	1	0	0	1	0	0	0	0	0	0	0	0	0	0	0	0.344437	-0.189446	0.36526	0.63149	0.585996	0.126058	0.139716	0.148307	0.740893	-0.0293279	0.735567	NA	0.657981	0.669964	NA
O00299-Y(43.006)	Y(43.006)LSNAYAR	YLSNAYAR	sp|O00299|CLIC1_HUMAN	O00299	0	1	0	1	1	1	1	1	1	0	1	1	1	1	0	0	1	1	1	1	0	0	0	0	0	0	0	0	0	0	NA	0.527153	NA	0.279109	0.0300935	-0.0858983	-0.289073	0.303875	0.0648423	NA	0.739136	-0.0926776	0.31961	0.480942	NA
O00303-A(229.163)	A(229.163)YVSTLMGVPGR	AYVSTLMGVPGR	sp|O00303|EIF3F_HUMAN	O00303	2	2	2	2	3	3	4	1	3	4	3	3	3	3	3	3	1	1	3	3	0	2	0	0	0	0	0	0	0	0	0.208422	0.176291	0.177519	0.441769	0.477487	0.00464502	0.251681	0.0413738	-0.0222996	0.309188	0.328424	-0.348016	0.304954	0.098763	0.0811499
O00303-E(229.163)	E(229.163)APNPLHLTVDTSLQNGR	EAPNPLHLTVDTSLQNGR	sp|O00303|EIF3F_HUMAN	O00303	2	2	1	1	1	0	1	0	1	1	2	1	2	1	1	2	0	1	0	1	0	1	0	0	0	0	0	0	0	0	0.0330367	0.161469	0.446879	0.690845	0.870256	NA	0.842907	NA	0.0226639	0.19665	1.07307	-0.0339754	0.688271	0.730124	0.343907
O00303-F(229.163)	F(229.163)LMSLVNQVPK	FLMSLVNQVPK	sp|O00303|EIF3F_HUMAN	O00303	1	1	4	4	3	4	3	2	3	1	2	3	2	2	2	2	2	3	2	2	0	1	0	0	0	0	0	0	0	0	-0.173708	-0.36004	0.402182	0.465962	0.0859083	2.66736	1.72507	0.821645	0.342364	0.0892558	1.99633	0.7306	-0.20889	0.979727	0.0630558
O00303-F(229.163)-M(15.995)	F(229.163)LM(15.995)SLVNQVPK	FLMSLVNQVPK	sp|O00303|EIF3F_HUMAN	O00303	4	1	0	0	2	3	0	1	3	1	0	1	1	0	1	2	2	2	2	2	0	2	0	0	0	0	0	0	0	0	0.328086	0.0563163	NA	NA	0.305393	0.284259	NA	0.0598973	0.190987	0.280282	NA	-0.111478	0.157803	NA	0.00502895
O00303-L(229.163)	L(229.163)GVDLLMK	LGVDLLMK	sp|O00303|EIF3F_HUMAN	O00303	3	3	4	2	2	4	3	3	5	2	4	4	3	4	3	5	3	5	4	3	0	4	0	0	0	0	0	0	0	0	0.22886	-0.0527598	1.45598	1.02418	0.249356	0.260538	0.480624	0.172011	0.170072	0.16067	0.796366	1.05485	0.920793	0.838948	0.00330667
O00303-N(229.163)	N(229.163)MYELHK	NMYELHK	sp|O00303|EIF3F_HUMAN	O00303	2	1	1	1	1	1	1	1	1	2	1	1	1	1	1	2	2	1	2	2	0	2	0	0	0	0	0	0	0	0	-0.0882135	-0.71239	-0.155688	0.207549	0.0775366	-0.313457	-0.261962	0.0523777	-0.198835	-0.0600889	-0.054497	-0.473416	-0.10218	0.0149394	-0.402148
O00303-T(229.163)	T(229.163)MGVMFTPLTVK	TMGVMFTPLTVK	sp|O00303|EIF3F_HUMAN	O00303	3	3	3	3	2	2	4	7	4	3	6	3	4	4	2	3	2	4	1	1	0	1	0	0	0	0	0	0	0	0	0.452542	-0.0703805	0.232181	0.254413	0.251452	-0.262561	0.319041	0.366841	0.327612	0.922281	1.07398	-0.1316	0.404841	0.457269	0.209411
O00303-V(229.163)	V(229.163)LGLSSDLQQVGGASAR	VLGLSSDLQQVGGASAR	sp|O00303|EIF3F_HUMAN	O00303	7	8	6	5	6	6	4	5	3	5	8	4	3	3	5	3	9	6	9	7	0	6	0	0	0	0	0	0	0	0	0.257881	0.049907	0.998896	0.279601	0.31438	-0.100216	1.4445	0.362003	0.100432	0.299432	1.02026	0.127381	0.607663	0.0612788	0.42591
O00303-V(229.163)-T(-18.011)	V(229.163)LGTLLGT(-18.011)VDK	VLGTLLGTVDK	sp|O00303|EIF3F_HUMAN	O00303	1	1	0	1	0	0	1	0	1	1	0	1	1	1	1	1	1	1	3	1	0	2	0	0	0	0	0	0	0	0	-0.295521	-0.526249	NA	0.0486097	NA	NA	-0.19503	NA	-0.277096	-0.163032	NA	-0.658641	-0.248351	0.00972796	-0.233327
O00303-Y(229.163)	Y(229.163)AYYDTER	YAYYDTER	sp|O00303|EIF3F_HUMAN	O00303	1	1	1	2	3	2	2	2	1	0	1	1	1	1	1	1	1	2	1	1	0	1	0	0	0	0	0	0	0	0	-0.106107	0.0490219	-0.169624	0.382334	1.35948	-0.809725	-0.482711	0.266422	-0.85264	NA	-0.178998	-0.510784	-0.690722	-0.262414	-0.869134
O00308-D(229.163)	D(229.163)SSGTAVAPENR	DSSGTAVAPENR	sp|O00308|WWP2_HUMAN	O00308	0	1	1	1	1	1	1	1	1	1	1	1	1	1	1	1	1	1	1	1	0	1	0	0	0	0	0	0	0	0	NA	0.199305	-0.115963	0.625463	0.823584	0.000319905	0.531361	0.531311	0.750061	0.207848	0.541203	0.175759	0.285833	0.371728	0.667674
O00308-H(229.163)	H(229.163)QPPSTNCFGGR	HQPPSTNCFGGR	sp|O00308|WWP2_HUMAN	O00308	1	1	1	1	0	0	1	0	1	1	1	1	0	1	1	1	0	1	1	1	0	0	0	0	0	0	0	0	0	0	-0.282427	-0.408633	-0.205206	0.86913	NA	NA	-0.264936	NA	0.504315	0.167353	0.346203	-0.014844	NA	0.19823	0.486579
O00329-A(229.163)	A(229.163)KPPPLPAK	AKPPPLPAK	sp|O00329|PK3CD_HUMAN	O00329	3	2	3	3	3	2	2	2	2	3	1	2	3	2	1	2	1	2	3	2	0	3	0	0	0	0	0	0	0	0	0.451954	-0.112637	1.76307	2.036	1.08923	0.545121	2.08351	0.935333	0.0935831	0.475197	0.683267	-0.0797388	2.06639	1.62436	-0.15055
O00329-D(229.163)	D(229.163)LQYLK	DLQYLK	sp|O00329|PK3CD_HUMAN	O00329	1	2	0	1	1	1	4	1	2	0	2	2	3	1	2	1	1	1	3	0	0	2	0	0	0	0	0	0	0	0	0.0427893	-0.118409	NA	0.150178	0.632082	-0.0724091	0.493364	0.0792672	-0.160187	NA	1.09966	-0.195457	1.0998	0.264309	-0.0778848
O00329-E(229.163)	E(229.163)LMHLCMR	ELMHLCMR	sp|O00329|PK3CD_HUMAN	O00329	1	2	1	1	1	1	1	1	0	0	1	1	1	1	0	1	2	1	1	2	0	1	0	0	0	0	0	0	0	0	0.47156	-0.190357	-0.160652	0.372214	0.677171	-0.101287	0.779472	0.162295	NA	NA	0.445005	-0.260107	0.0958654	0.354556	NA
O00329-L(229.163)	L(229.163)CDVQPFLPVLR	LCDVQPFLPVLR	sp|O00329|PK3CD_HUMAN	O00329	2	2	2	3	2	4	3	2	1	4	2	2	1	0	3	0	2	3	3	1	0	4	0	0	0	0	0	0	0	0	0.353161	-0.0318677	0.69496	0.23163	0.593968	0.398516	0.96795	0.291541	0.0887084	0.921381	1.06504	0.404084	0.589104	NA	0.254521
O00329-M(229.163)	M(229.163)CQFCEEAAAR	MCQFCEEAAAR	sp|O00329|PK3CD_HUMAN	O00329	0	1	1	1	1	1	1	0	1	0	1	1	1	1	1	1	1	2	1	1	0	0	0	0	0	0	0	0	0	0	NA	-0.541269	-0.260722	0.00723298	0.892177	-0.290652	0.737736	NA	-0.177075	NA	0.474711	-0.421792	0.501846	0.209983	-0.205435
O00329-N(229.163)	N(229.163)ANLSTLK	NANLSTLK	sp|O00329|PK3CD_HUMAN	O00329	0	1	1	2	1	1	1	1	2	2	2	1	2	1	2	2	1	2	1	2	0	1	0	0	0	0	0	0	0	0	NA	-0.259562	0.0225852	0.334717	0.644807	-0.217555	0.729023	0.0820264	0.0623023	0.289395	0.766848	-0.284483	0.791265	0.40875	0.0848372
O00329-Y(229.163)	Y(229.163)ESYLDCELTK	YESYLDCELTK	sp|O00329|PK3CD_HUMAN	O00329	1	1	1	1	0	1	1	1	1	1	1	1	1	0	0	1	0	1	1	0	0	1	0	0	0	0	0	0	0	0	0.300266	0.129253	-0.025714	0.0110613	NA	-0.157802	0.549516	0.204413	-0.186577	0.0685938	0.50985	-0.360466	0.520085	NA	NA
O00330-A(229.163)	A(229.163)NLENPLR	ANLENPLR	sp|O00330|ODPX_HUMAN	O00330	1	1	1	2	1	1	0	0	1	0	1	1	0	2	1	1	0	1	0	1	0	0	0	0	0	0	0	0	0	0	0.163241	-0.27005	0.00169827	0.460687	0.2212	-0.408416	NA	NA	0.0545139	NA	0.10736	-0.225845	NA	0.122797	-0.512168
O00330-G(124.068)-L(1.943)	G(124.068)L(1.943)LTPLLK	GLLTPLLK	sp|O00330|ODPX_HUMAN	O00330	3	1	1	1	1	0	1	1	1	0	2	0	1	1	1	0	1	1	1	1	0	1	0	0	0	0	0	0	0	0	1.12699	1.04862	1.52833	1.11884	0.526192	NA	0.978215	0.295416	0.487392	NA	1.72341	NA	1.51656	0.621173	1.00107
O00330-H(229.163)	H(229.163)SLDASQGTATGPR	HSLDASQGTATGPR	sp|O00330|ODPX_HUMAN	O00330	0	2	2	1	1	1	1	1	1	2	0	1	0	0	3	3	1	1	1	2	0	3	0	0	0	0	0	0	0	0	NA	0.244548	0.172537	0.075519	0.409063	-0.390206	-0.227163	-0.0421375	-0.321349	0.269794	NA	-0.376476	NA	NA	-0.497364
O00330-L(229.163)	L(229.163)TEDEEGNAK	LTEDEEGNAK	sp|O00330|ODPX_HUMAN	O00330	2	2	4	4	5	3	4	4	1	2	2	2	3	6	2	4	3	4	3	2	1	2	0	0	0	0	0	0	0	0	0.175593	-0.336073	0.0139795	0.718071	0.503892	-0.144943	0.0796021	0.221915	-0.00762669	0.332559	0.340099	-0.296413	0.322432	0.161461	-0.514513
O00330-Q(229.163)	Q(229.163)LLTVTMSSDSR	QLLTVTMSSDSR	sp|O00330|ODPX_HUMAN	O00330	5	4	5	5	3	3	3	5	6	3	5	7	6	7	5	5	2	4	3	4	0	5	0	0	0	0	0	0	0	0	0.569205	0.0103298	0.248823	0.592388	0.607377	-0.191973	0.483143	0.571401	0.925642	0.732399	0.932212	0.376932	0.429577	0.446174	-0.271751
O00330-V(229.163)	V(229.163)SVNDFLLK	VSVNDFLLK	sp|O00330|ODPX_HUMAN	O00330	1	0	1	1	1	1	2	2	1	1	1	2	1	2	1	2	1	1	1	1	0	1	0	0	0	0	0	0	0	0	0.172122	NA	-0.106041	0.339739	0.00642271	-0.326377	-0.0909265	0.255205	-0.0427907	0.419156	0.254842	0.255021	-0.0615107	0.284719	-0.786462
O00338-L(229.163)	L(229.163)VQETSFEK	LVQETSFEK	sp|O00338|ST1C2_HUMAN	O00338	1	0	1	2	0	2	1	0	1	1	1	1	1	0	0	1	1	1	1	2	0	0	0	0	0	0	0	0	0	0	0.51658	NA	0.413343	0.546642	NA	0.305959	1.10683	NA	-0.415315	0.617471	0.522659	0.117564	1.79609	NA	NA
O00339-A(229.163)	A(229.163)QDDVSEWASK	AQDDVSEWASK	sp|O00339|MATN2_HUMAN	O00339	2	0	1	2	1	1	1	1	2	1	0	1	0	1	2	2	2	0	2	2	0	2	0	0	0	0	0	0	0	0	-0.570002	NA	0.374687	0.199807	-0.165738	-0.751029	-0.422891	-0.277662	0.192614	-0.00606265	NA	0.00297973	NA	0.291702	-0.38635
O00339-L(53.972)-Y(94.968)	VGLL(53.972)QY(94.968)GSTVK	VGLLQYGSTVK	sp|O00339|MATN2_HUMAN	O00339	1	1	1	0	1	0	0	0	0	1	2	1	2	1	1	0	1	1	0	1	0	1	0	0	0	0	0	0	0	0	0.378098	0.142351	0.887979	NA	0.428815	NA	NA	NA	NA	0.520003	0.506295	-0.0302429	0.418813	0.1478	-0.190474
O00339-Q(229.163)	Q(229.163)FVTGLLDSLTLSPK	QFVTGLLDSLTLSPK	sp|O00339|MATN2_HUMAN	O00339	1	1	1	2	2	2	2	1	1	0	1	1	1	2	1	1	1	1	1	1	0	3	0	0	0	0	0	0	0	0	-0.860248	-0.691364	0.670495	0.737246	0.353257	-0.0786976	0.396489	-0.123051	0.379345	NA	0.263698	0.0256064	-0.761566	0.283421	-0.622009
O00339-S(229.163)	S(229.163)FTQGEGAR	SFTQGEGAR	sp|O00339|MATN2_HUMAN	O00339	2	0	1	1	2	2	1	2	2	4	2	0	2	2	1	0	1	1	1	0	0	0	0	0	0	0	0	0	0	0	1.42925	NA	0.444203	0.14665	1.21392	-0.468352	-0.0551666	-0.234212	0.0394767	-0.0118905	2.18389	NA	1.87069	1.00844	-0.599481
O00339-V(229.163)	V(229.163)GLLQYGSTVK	VGLLQYGSTVK	sp|O00339|MATN2_HUMAN	O00339	2	2	2	2	2	2	2	1	2	2	2	1	2	2	3	3	1	2	1	0	0	3	0	0	0	0	0	0	0	0	-0.408487	-0.301158	0.542481	0.112596	0.213808	-0.326097	-0.0600469	-0.152125	-0.112316	0.418141	0.172396	-0.00985884	-0.506915	-0.0818104	-0.127223
O00339-Y(229.163)	Y(229.163)LFEEDNLLR	YLFEEDNLLR	sp|O00339|MATN2_HUMAN	O00339	1	1	1	1	1	1	2	1	1	1	1	1	1	2	1	1	1	1	1	1	1	1	0	0	0	0	0	0	0	0	-2.35303	-0.374418	0.462027	0.265453	-0.32165	-0.584421	0.0210238	-0.306955	0.00327507	-0.00721424	0.185841	0.12497	-0.492808	-0.265196	-0.456861
O00391-A(229.163)	A(229.163)LAEDVK	ALAEDVK	sp|O00391|QSOX1_HUMAN	O00391	1	1	2	2	0	0	2	1	0	1	1	1	0	2	0	2	2	1	2	0	0	0	0	0	0	0	0	0	0	0	-0.0965053	0.278694	0.922881	0.823636	NA	NA	0.609277	0.164043	NA	0.390409	0.728179	0.658049	NA	0.770163	NA
O00391-E(229.163)	E(229.163)GAVLAK	EGAVLAK	sp|O00391|QSOX1_HUMAN	O00391	1	1	3	2	2	0	1	2	1	0	1	1	1	1	1	1	1	2	1	3	0	1	0	0	0	0	0	0	0	0	-0.176177	-0.0670612	0.771402	0.743297	1.05976	NA	0.57349	0.244688	0.202542	NA	0.662659	0.163104	0.658561	0.63476	-0.334956
O00391-F(229.163)	F(229.163)VAVLAK	FVAVLAK	sp|O00391|QSOX1_HUMAN	O00391	2	1	1	1	1	0	0	0	1	1	0	1	0	0	0	1	1	1	1	1	0	1	0	0	0	0	0	0	0	0	-0.190436	0.34737	0.67339	0.967711	0.639061	NA	NA	NA	0.107391	0.361648	NA	0.280733	NA	NA	NA
O00391-L(229.163)	L(229.163)AGAPSEDPQFPK	LAGAPSEDPQFPK	sp|O00391|QSOX1_HUMAN	O00391	3	0	0	0	2	0	1	2	1	0	3	2	2	2	2	1	2	2	2	0	0	0	0	0	0	0	0	0	0	0	0.42434	NA	NA	NA	0.554585	NA	0.0915851	0.261431	0.247036	NA	0.988898	0.143229	0.397635	0.319142	-0.182438
O00391-S(229.163)	S(229.163)ALYSPSDPLTLLQADTVR	SALYSPSDPLTLLQADTVR	sp|O00391|QSOX1_HUMAN	O00391	3	1	2	3	1	2	3	2	4	2	2	1	2	1	2	2	1	2	3	1	0	2	0	0	0	0	0	0	0	0	0.400238	0.33234	1.26736	1.06248	0.573008	0.348048	0.565811	0.613615	0.121289	0.845045	0.892513	0.308424	0.937371	0.539079	-0.00783606
O00391-Y(-60.054)	SFY(-60.054)TAYLQR	SFYTAYLQR	sp|O00391|QSOX1_HUMAN	O00391	3	0	2	2	2	2	1	1	1	3	3	1	1	3	1	3	3	3	1	1	0	3	0	0	0	0	0	0	0	0	-0.0417111	NA	0.549263	1.10353	0.620881	-0.11383	-0.316875	0.376952	-0.083976	0.283345	0.27725	-0.0236205	0.17681	0.106487	-0.497289
O00399-G(229.163)	G(229.163)DVTLGPR	GDVTLGPR	sp|O00399|DCTN6_HUMAN	O00399	2	2	2	3	3	2	2	2	2	2	1	2	3	3	0	3	1	0	0	3	0	1	0	0	0	0	0	0	0	0	0.43624	0.122167	0.436487	1.38617	1.36909	0.624136	0.436802	0.674002	-0.0126871	0.531149	0.45215	-0.0114856	0.67856	0.660523	NA
O00399-M(229.163)	M(229.163)GDNNVLESK	MGDNNVLESK	sp|O00399|DCTN6_HUMAN	O00399	2	1	1	0	1	1	1	1	1	1	1	1	0	2	1	1	1	1	1	3	0	1	0	0	0	0	0	0	0	0	0.656654	-0.0333499	0.381357	NA	0.644005	-0.162492	0.365572	0.454595	0.206869	0.255052	0.447238	0.156824	NA	1.91309	0.359683
O00399-V(229.163)	V(229.163)QTERPQPQTLQLDFLMK	VQTERPQPQTLQLDFLMK	sp|O00399|DCTN6_HUMAN	O00399	2	2	1	2	2	2	2	2	2	3	2	2	4	3	2	4	1	3	1	1	0	1	0	0	0	0	0	0	0	0	0.288236	-0.0295224	0.368075	0.606405	0.581303	0.0272127	0.373383	0.533525	0.0940659	0.462093	0.60844	0.0888845	0.606712	0.487159	0.38519
O00400-E(229.163)	E(229.163)ALLGDTGTGDFLK	EALLGDTGTGDFLK	sp|O00400|ACATN_HUMAN	O00400	2	2	4	4	2	4	3	5	2	2	1	2	1	3	3	2	2	2	3	3	0	3	0	0	0	0	0	0	0	0	-0.430074	-0.712546	-0.523983	-0.0491304	0.373832	-0.789659	-0.619914	0.593503	-0.181496	-0.351207	-0.509653	-0.648061	-1.1737	-0.152502	-0.304455
O00400-L(229.163)	L(229.163)VEEGVPK	LVEEGVPK	sp|O00400|ACATN_HUMAN	O00400	2	1	1	1	1	1	0	2	1	1	0	1	1	1	2	1	1	1	1	0	0	1	0	0	0	0	0	0	0	0	-0.327019	-0.72639	-0.162667	-0.0150045	0.225958	-0.677613	NA	-0.187728	-0.416855	-0.321897	NA	-0.664544	-0.745208	-0.177737	-0.350759
O00401-A(229.163)	A(229.163)ALLDQLR	AALLDQLR	sp|O00401|WASL_HUMAN	O00401	1	1	3	2	5	1	0	2	2	2	1	1	3	2	2	2	3	0	3	2	0	2	0	0	0	0	0	0	0	0	0.170129	-0.19611	0.799481	1.2594	0.674116	0.123413	NA	0.561211	0.142504	0.364657	0.128318	-0.0908972	1.08362	0.37659	-0.161486
O00401-D(229.163)	D(229.163)ALLDQLR	DALLDQLR	sp|O00401|WASL_HUMAN	O00401	1	2	1	0	0	1	1	0	1	1	1	1	1	4	2	1	1	1	1	1	0	1	0	0	0	0	0	0	0	0	-0.00508576	-0.210955	-0.061164	NA	NA	0.0806461	-0.20311	NA	-0.148611	0.110611	0.234602	-0.0297905	0.225731	0.598332	0.329425
O00401-N(229.163)	N(229.163)NFVYNSPR	NNFVYNSPR	sp|O00401|WASL_HUMAN	O00401	1	1	1	1	2	1	1	1	2	1	1	1	1	1	0	0	2	2	1	2	0	1	0	0	0	0	0	0	0	0	0.735093	-0.23157	0.886942	1.77615	0.410647	1.17883	1.37426	0.710443	0.26503	-0.13691	1.71748	0.583594	1.15498	0.9059	NA
O00401-V(229.163)	V(229.163)EQNSRPVSCSGR	VEQNSRPVSCSGR	sp|O00401|WASL_HUMAN	O00401	3	2	3	3	3	3	3	2	2	4	3	3	3	2	3	3	3	3	3	3	0	3	0	0	0	0	0	0	0	0	0.152072	-0.206555	0.16137	0.760979	0.587108	0.108907	0.00946418	0.330762	0.0862248	0.374273	0.117275	0.15421	0.327864	0.403648	0.201311
O00408-V(229.163)	V(229.163)SDDEYTK	VSDDEYTK	sp|O00408|PDE2A_HUMAN	O00408	2	0	1	1	0	1	1	1	0	1	1	1	0	1	1	0	1	1	1	0	0	0	0	0	0	0	0	0	0	0	1.02819	NA	1.53522	1.89908	NA	1.50427	1.80231	0.452291	NA	1.23415	1.35411	1.70094	NA	1.70692	0.947502
O00410-	TKVSDLLHSLFSSYK	TKVSDLLHSLFSSYK	sp|O00410|IPO5_HUMAN	O00410	2	1	3	1	2	2	1	0	2	2	2	2	2	1	2	3	2	2	1	2	0	3	0	0	0	0	0	0	0	0	0.474839	-0.424854	0.365606	0.491514	0.298346	-0.0375872	-0.272389	NA	0.00605612	0.375288	0.895829	-0.338197	0.357724	-0.255965	-0.0663323
O00410-A(229.163)	A(229.163)KLEEHFK	AKLEEHFK	sp|O00410|IPO5_HUMAN	O00410	2	3	4	4	4	7	4	4	3	5	5	3	5	5	8	5	1	4	3	2	0	2	0	0	0	0	0	0	0	0	-0.0297306	0.109648	0.535831	0.290979	0.57378	0.312102	0.111188	0.210391	0.0629783	0.364096	0.543376	0.0235047	-0.0437862	0.348508	0.489322
O00410-E(229.163)	E(229.163)FQQYLPV	EFQQYLPV	sp|O00410|IPO5_HUMAN	O00410	7	7	4	5	7	7	8	10	5	9	7	7	7	8	8	9	7	11	7	8	0	6	0	0	0	0	0	0	0	0	0.595506	0.398254	0.22901	0.478398	0.452667	0.582539	0.744046	0.48819	-0.149035	0.358103	1.14399	-0.094423	0.496526	0.274269	0.614094
O00410-E(229.163)-M(15.995)	E(229.163)FQQYLPVVMGPLM(15.995)K	EFQQYLPVVMGPLMK	sp|O00410|IPO5_HUMAN	O00410	2	0	0	1	1	0	1	0	1	0	2	1	2	2	0	1	1	1	1	1	0	1	0	0	0	0	0	0	0	0	0.155897	NA	NA	0.613339	0.383889	NA	0.182866	NA	-0.0480745	NA	0.256072	0.200703	0.461313	0.600851	NA
O00410-F(229.163)	F(229.163)LFDSVSSQNVGLR	FLFDSVSSQNVGLR	sp|O00410|IPO5_HUMAN	O00410	6	4	6	5	3	4	5	3	3	6	5	5	3	6	5	6	3	6	4	6	0	7	0	0	0	0	0	0	0	0	0.498686	-0.410237	1.13521	0.412671	0.270049	0.140219	0.305567	0.419486	1.10369	1.10509	-0.0358912	0.434778	0.543689	0.271091	-0.348301
O00410-F(229.163)-M(15.995)	F(229.163)VPYYDLFM(15.995)PSLK	FVPYYDLFMPSLK	sp|O60518|RNBP6_HUMAN;sp|O00410|IPO5_HUMAN	O00410	1	0	1	1	0	3	1	1	1	0	1	0	1	2	1	1	1	0	1	2	0	1	0	0	0	0	0	0	0	0	-0.293874	NA	0.235372	0.181133	NA	-0.0964319	-0.19627	0.128738	-0.155627	NA	-0.0925169	NA	-0.125034	0.0450706	-0.524607
O00410-H(229.163)	H(229.163)EDPCAK	HEDPCAK	sp|O00410|IPO5_HUMAN	O00410	7	6	5	2	5	6	6	5	7	5	8	4	7	5	7	6	6	4	7	7	0	6	0	0	0	0	0	0	0	0	0.220133	-0.117127	0.017126	0.469373	0.379481	0.279835	0.0432452	0.246662	0.162015	-0.0316866	2.12664	-0.077154	1.79789	0.330317	0.2758
O00410-L(229.163)	L(229.163)CGDTSLNNMQR	LCGDTSLNNMQR	sp|O00410|IPO5_HUMAN	O00410	4	6	6	6	4	5	5	6	6	9	8	10	7	6	9	4	9	6	11	8	0	7	0	0	0	0	0	0	0	0	0.123201	0.314241	0.448066	0.262137	0.594425	0.0636873	0.631259	0.43186	0.006062	0.61285	0.786576	0.204545	0.489396	0.264135	0.096579
O00410-N(229.163)	N(229.163)FTEDCPK	NFTEDCPK	sp|O00410|IPO5_HUMAN	O00410	2	4	3	2	3	3	2	2	3	3	2	3	4	3	3	1	2	0	4	3	0	1	0	0	0	0	0	0	0	0	0.660951	0.54241	0.706824	0.469978	0.45248	0.175245	-0.0363732	0.0999534	0.0260685	0.10723	0.787334	-0.0822307	0.703837	-0.191632	-0.258829
O00410-Q(229.163)	Q(229.163)AEETYENLPGQSK	QAEETYENLPGQSK	sp|O00410|IPO5_HUMAN	O00410	3	4	3	2	1	3	2	3	3	3	3	6	6	5	4	4	1	2	2	3	0	4	0	0	0	0	0	0	0	0	0.453502	-0.18175	0.601101	0.610512	0.250844	0.744991	-0.172799	0.122889	0.335666	0.496865	-0.120943	0.203142	0.437186	0.657483	1.51406
O00410-Q(229.163)-P(2.016)	Q(229.163)AAAYGLGVMAQYGGDNYRP(2.016)FCTEALPLLVR	QAAAYGLGVMAQYGGDNYRPFCTEALPLLVR	sp|O00410|IPO5_HUMAN	O00410	1	1	0	2	2	1	1	1	0	2	3	1	1	2	2	3	1	1	1	1	0	3	0	0	0	0	0	0	0	0	0.180116	-0.0629171	NA	0.31313	0.229555	-0.581666	-0.382693	0.310709	NA	0.618669	0.946469	-0.0270624	-0.130745	0.346297	0.34457
O00410-R(229.163)	R(229.163)LANVVR	RLANVVR	sp|O60518|RNBP6_HUMAN;sp|O00410|IPO5_HUMAN	O00410	2	1	1	1	1	1	1	2	2	2	1	2	1	2	2	3	2	1	2	1	0	1	0	0	0	0	0	0	0	0	0.0776606	-1.11962	-0.487888	-0.143061	0.166164	-0.95035	-1.03153	0.352432	-0.150126	0.148214	0.105401	-0.277021	0.143456	-0.00326596	-0.0196425
O00410-S(229.163)	S(229.163)ELLMLLQMETQSSMR	SELLMLLQMETQSSMR	sp|O00410|IPO5_HUMAN	O00410	9	8	9	10	8	9	11	6	6	8	9	8	12	11	5	8	9	10	8	13	0	4	0	0	0	0	0	0	0	0	0.748652	0.261667	1.42619	0.508664	0.926616	1.1776	0.356477	0.440797	0.184444	1.00033	0.893659	0.523842	1.13105	1.20811	-0.299842
O00410-T(229.163)	T(229.163)AGLEEK	TAGLEEK	sp|O00410|IPO5_HUMAN	O00410	5	1	3	3	1	3	4	4	4	3	4	5	3	8	4	3	1	4	3	5	0	3	0	0	0	0	0	0	0	0	0.0293703	-0.585664	0.0964011	0.700229	0.410129	0.142099	-0.400309	0.534894	-0.226809	1.51254	-0.0931923	0.711269	-0.186828	0.92773	1.06198
O00410-V(229.163)	V(229.163)AAAESMPLLLECAR	VAAAESMPLLLECAR	sp|O00410|IPO5_HUMAN	O00410	8	5	6	7	6	9	10	8	7	7	10	7	8	7	9	9	7	8	9	9	0	8	0	0	0	0	0	0	0	0	0.552001	-0.422569	0.905848	0.658266	0.662916	0.63892	0.369386	0.426468	0.188709	0.308001	1.16131	0.20116	0.627248	0.685011	0.568265
O00410-Y(229.163)	Y(229.163)AEYFLRPMLQYVCDNSPEVR	YAEYFLRPMLQYVCDNSPEVR	sp|O00410|IPO5_HUMAN	O00410	0	3	3	2	4	4	4	3	2	3	4	1	1	3	2	3	2	5	2	1	0	3	0	0	0	0	0	0	0	0	NA	-0.274903	0.370464	0.919269	0.701444	0.109297	1.05658	0.478678	0.600917	0.458921	1.46591	0.012022	1.10843	1.08707	0.385004
O00418-A(229.163)	A(229.163)FDSGQNLSPDR	AFDSGQNLSPDR	sp|O00418|EF2K_HUMAN	O00418	1	1	1	1	2	1	1	1	1	1	0	1	0	1	1	1	1	1	0	1	0	1	0	0	0	0	0	0	0	0	-0.443834	0.0606116	0.00214786	0.41081	0.451657	0.074524	-0.0562331	0.363247	-0.0992512	-0.272596	NA	0.0683078	NA	0.339553	0.302732
O00418-D(229.163)	D(229.163)AVNQNTK	DAVNQNTK	sp|O00418|EF2K_HUMAN	O00418	1	2	1	1	2	0	1	2	1	1	0	3	1	2	1	1	2	1	1	1	0	1	0	0	0	0	0	0	0	0	-0.72606	0.22603	0.395041	0.330831	0.350298	NA	0.649347	0.709362	0.0824679	0.119371	NA	1.37265	-0.148741	0.994835	1.42765
O00418-G(229.163)	G(229.163)ASNYVAK	GASNYVAK	sp|O00418|EF2K_HUMAN	O00418	1	1	1	1	1	0	0	1	1	1	0	1	0	1	1	1	1	1	1	2	0	1	0	0	0	0	0	0	0	0	-0.502434	-0.0466849	-0.0577611	0.36232	0.22083	NA	NA	0.18693	0.343311	-0.13495	NA	-0.0458612	NA	0.310843	0.172389
O00418-L(229.163)	L(229.163)CESMGLAPFDLSPR	LCESMGLAPFDLSPR	sp|O00418|EF2K_HUMAN	O00418	2	2	2	1	1	2	0	1	0	2	2	1	2	2	0	0	1	0	2	0	0	1	0	0	0	0	0	0	0	0	0.179111	0.442958	0.296004	0.461221	0.295566	0.357453	NA	0.226429	NA	0.305437	0.913203	0.871091	0.423704	0.486038	NA
O00418-V(229.163)	V(229.163)HLAMVR	VHLAMVR	sp|O00418|EF2K_HUMAN	O00418	1	0	1	1	1	1	1	1	1	1	1	1	1	1	1	0	1	1	1	1	0	1	0	0	0	0	0	0	0	0	-0.653868	NA	-0.179845	0.374059	0.309796	-0.20041	0.592723	0.591403	0.441557	0.0712815	0.0370902	0.0135044	0.361943	0.355079	-0.211624
O00418-Y(229.163)	Y(229.163)NSNSGFVR	YNSNSGFVR	sp|O00418|EF2K_HUMAN	O00418	2	1	2	2	2	2	1	1	2	2	2	2	1	1	2	1	1	1	1	0	0	1	0	0	0	0	0	0	0	0	-0.48848	-0.192406	0.0545706	0.479761	0.465676	-0.0290285	0.0259893	0.373537	0.209043	0.0507691	0.51765	-0.00597061	0.142031	0.38238	0.0430109
O00422-E(229.163)	E(229.163)LGSTMSGR	ELGSTMSGR	sp|O00422|SAP18_HUMAN	O00422	4	4	3	2	3	1	3	4	6	5	4	4	3	4	4	4	2	2	5	4	0	2	0	0	0	0	0	0	0	0	-0.0879851	-0.142453	-0.0467322	0.164	0.0940408	-0.4901	-0.016019	0.322081	0.425437	-0.00127638	-0.198254	-0.453888	-0.322753	0.153087	0.192137
O00422-F(229.163)	F(229.163)QLGDYLDLALTPPNR	FQLGDYLDLALTPPNR	sp|O00422|SAP18_HUMAN	O00422	3	3	3	4	3	3	2	0	1	3	3	2	3	3	1	1	4	4	7	4	0	4	0	0	0	0	0	0	0	0	0.241994	0.635535	0.3874	0.58505	0.382654	0.0120602	-0.0574597	NA	-0.549326	0.139549	0.657315	-0.0976204	-0.596255	0.111132	-0.0855172
O00422-G(229.163)	G(229.163)NVPSSELQLYTWMDATLK	GNVPSSELQLYTWMDATLK	sp|O00422|SAP18_HUMAN	O00422	5	5	5	8	5	4	5	7	4	8	6	5	8	5	6	3	3	5	2	3	0	4	0	0	0	0	0	0	0	0	0.905678	-0.155945	0.281439	0.97119	0.267984	0.0330586	0.527105	0.337505	0.294829	0.932036	0.0355815	0.0302103	0.66431	0.0874117	0.498259
O00422-M(229.163)	M(229.163)AVESR	MAVESR	sp|O00422|SAP18_HUMAN	O00422	3	2	3	1	3	2	3	1	3	1	2	3	3	3	2	2	1	4	2	2	0	1	0	0	0	0	0	0	0	0	0.292463	-0.409542	0.190978	0.588779	0.499232	-0.152222	0.335612	0.15584	0.666828	-0.463909	0.0190584	0.134579	-0.150454	-0.150239	0.0545327
O00422-T(229.163)	T(229.163)CPLLLR	TCPLLLR	sp|O00422|SAP18_HUMAN	O00422	1	1	1	0	1	1	2	0	2	1	1	0	1	1	1	1	0	0	0	1	0	1	0	0	0	0	0	0	0	0	-0.16806	-0.467799	-0.331903	NA	0.0903234	-0.644482	-0.213409	NA	0.199423	0.0321687	-0.189465	NA	-0.442361	-0.204884	0.0519625
O00422-V(229.163)	V(229.163)FTTNNGR	VFTTNNGR	sp|O00422|SAP18_HUMAN	O00422	2	1	3	1	1	0	1	0	0	2	1	0	0	1	1	1	1	1	0	1	0	1	0	0	0	0	0	0	0	0	0.0470457	-0.294997	0.0822392	0.0502415	0.139817	NA	-0.16109	NA	NA	-0.150318	0.269591	NA	NA	0.0837368	-0.123233
O00422-V(229.163)-N(0.984)	V(229.163)FTTNN(0.984)GR	VFTTNNGR	sp|O00422|SAP18_HUMAN	O00422	0	0	1	1	2	2	2	1	2	1	0	0	0	1	4	0	1	1	2	2	0	2	0	0	0	0	0	0	0	0	NA	NA	-0.268978	0.259011	0.396231	-0.339984	-0.38346	-0.246874	0.112104	0.166001	NA	NA	NA	-0.392867	0.0269803
O00423-	TKDLVTVHTDGNEQLSVMR	TKDLVTVHTDGNEQLSVMR	sp|O00423|EMAL1_HUMAN	O00423	0	0	1	1	1	0	2	1	1	1	1	1	2	0	2	1	0	1	1	0	0	1	0	0	0	0	0	0	0	0	NA	NA	0.0301855	0.243668	0.457623	NA	0.477622	0.217552	0.274138	-0.120032	0.337335	-0.44256	0.204385	NA	0.165076
O00423-A(229.163)	A(229.163)RPLMQTLPLR	ARPLMQTLPLR	sp|O00423|EMAL1_HUMAN	O00423	1	0	1	2	1	2	1	1	1	1	1	2	1	2	1	1	0	0	1	2	0	2	0	0	0	0	0	0	0	0	0.95289	NA	0.634033	1.17753	1.15236	0.356828	0.408918	1.03339	0.235213	0.83364	0.822439	0.956587	0.882817	1.07306	1.46227
O00423-D(229.163)	D(229.163)GTLVSGGGK	DGTLVSGGGK	sp|O00423|EMAL1_HUMAN	O00423	3	2	1	3	0	2	2	2	4	1	3	2	2	3	1	1	4	4	3	3	0	3	0	0	0	0	0	0	0	0	1.25226	0.264903	0.788751	1.15072	NA	0.443889	0.369994	1.19864	0.499256	1.16818	1.21216	0.949989	1.16435	1.11389	1.54169
O00423-E(229.163)	E(229.163)PVFSAEEGYVK	EPVFSAEEGYVK	sp|O00423|EMAL1_HUMAN	O00423	4	4	3	2	2	2	3	2	4	4	3	3	4	3	2	3	5	2	3	5	0	4	0	0	0	0	0	0	0	0	1.26522	0.535843	1.73406	1.01998	1.35472	0.505522	0.392955	1.1284	0.646998	1.32828	1.24404	1.00311	1.29	1.11918	1.64174
O00423-G(229.163)	G(229.163)DVLLLGTTR	GDVLLLGTTR	sp|O00423|EMAL1_HUMAN	O00423	2	1	3	4	2	1	2	2	2	1	3	1	2	3	2	2	1	1	1	2	0	1	0	0	0	0	0	0	0	0	1.02935	0.28192	0.884178	1.13625	1.1882	0.526014	0.545438	1.06243	0.488134	0.707237	1.18494	0.234251	1.34232	1.01056	1.01385
O00423-H(229.163)	H(229.163)YAGHNDDVK	HYAGHNDDVK	sp|O00423|EMAL1_HUMAN	O00423	1	1	0	0	2	1	2	0	1	1	2	0	2	0	2	2	2	2	2	0	0	0	0	0	0	0	0	0	0	0	1.1601	0.685083	NA	NA	1.44006	0.535639	0.448351	NA	0.578854	0.617673	1.53732	NA	1.39668	NA	1.48932
O00423-L(229.163)	L(229.163)ADVVR	LADVVR	sp|O00423|EMAL1_HUMAN	O00423	4	6	2	4	4	5	6	4	4	5	5	4	6	6	5	6	7	5	6	3	0	7	0	0	0	0	0	0	0	0	1.43463	0.47399	0.840893	1.05528	1.2096	0.486498	0.754367	1.10837	0.714181	1.30055	1.23484	0.997259	1.29615	1.22025	1.49182
O00423-Q(229.163)	Q(229.163)LPPHVR	QLPPHVR	sp|O00423|EMAL1_HUMAN	O00423	2	3	4	4	2	6	5	5	6	3	3	3	4	1	6	6	0	3	5	4	0	3	0	0	0	0	0	0	0	0	0.319991	-0.00727678	0.359744	0.553709	0.131737	0.182735	0.057238	0.538226	0.397105	0.405917	0.865301	0.794683	1.46825	0.472009	0.290186
O00423-T(229.163)	T(229.163)ELPEQFGPLR	TELPEQFGPLR	sp|O00423|EMAL1_HUMAN	O00423	2	2	2	2	1	1	2	2	2	1	1	1	2	2	1	2	2	2	0	2	0	2	0	0	0	0	0	0	0	0	1.27045	0.209106	0.865198	1.09227	1.01157	0.487853	0.506757	1.02546	0.440445	0.278291	1.16471	0.246017	1.22232	1.03095	1.38673
O00423-T(229.163)-N(0.984)	T(229.163)TVNN(0.984)GTVLPK	TTVNNGTVLPK	sp|O00423|EMAL1_HUMAN	O00423	4	2	0	1	0	3	1	0	2	4	1	1	3	1	1	0	2	0	1	1	0	0	0	0	0	0	0	0	0	0	1.18476	0.552244	NA	1.34211	NA	0.872376	0.847957	NA	0.879466	1.2372	1.42567	0.832231	1.94065	1.36743	1.27141
O00423-V(229.163)	V(229.163)FSAEEGYVK	VFSAEEGYVK	sp|O00423|EMAL1_HUMAN	O00423	3	2	3	1	2	2	2	3	2	1	2	4	4	3	3	4	4	4	0	4	2	3	0	0	0	0	0	0	0	0	1.48959	0.363779	0.951393	1.23033	1.32255	0.802459	1.39799	1.22589	0.700045	1.35993	1.38416	1.35072	1.8262	1.36978	1.4583
O00423-W(229.163)	W(229.163)FVFDTETK	WFVFDTETK	sp|O00423|EMAL1_HUMAN	O00423	1	0	0	0	0	1	1	1	1	0	1	0	1	1	1	2	2	1	2	1	0	1	0	0	0	0	0	0	0	0	1.43319	NA	NA	NA	NA	0.816273	1.04326	1.19387	0.84521	NA	1.46467	NA	1.46543	1.25461	1.50918
O00425-D(229.163)	D(229.163)QTPDENDQVVVK	DQTPDENDQVVVK	sp|O00425|IF2B3_HUMAN	O00425	2	2	2	2	2	1	2	2	1	2	1	2	2	2	2	4	2	2	1	2	0	2	0	0	0	0	0	0	0	0	-0.709944	-0.862767	-1.04693	-0.404328	-1.07291	-1.32756	-2.39858	-0.605413	-0.391039	0.0465006	-0.835289	-1.13827	-0.255646	-0.824856	-0.106652
O00425-E(229.163)	E(229.163)ENFVSPK	EENFVSPK	sp|O00425|IF2B3_HUMAN	O00425	1	1	2	1	2	0	0	0	3	0	1	3	1	2	1	1	0	1	0	0	0	2	0	0	0	0	0	0	0	0	-1.17154	-2.05916	0.736016	0.03286	0.325812	NA	NA	NA	0.699875	NA	-0.501033	-0.299315	-1.17031	-0.683366	-0.228367
O00425-F(229.163)	F(229.163)TEELPLK	FTEELPLK	sp|O00425|IF2B3_HUMAN	O00425	1	2	2	3	3	2	4	2	2	1	3	2	1	2	3	3	3	2	1	1	0	2	0	0	0	0	0	0	0	0	-1.39306	-1.66641	-1.03165	0.275858	0.29306	-0.462743	0.246302	-0.427704	-1.10556	0.299615	0.436275	-1.21588	-1.65904	-1.31166	-0.362713
O00425-L(229.163)	L(229.163)KEENFVSPK	LKEENFVSPK	sp|O00425|IF2B3_HUMAN	O00425	15	8	10	9	10	12	15	11	9	5	14	12	13	15	10	12	10	13	10	5	0	10	0	0	0	0	0	0	0	0	0.673259	-0.526871	0.555336	0.754589	0.618978	0.752644	0.426123	0.212042	0.12009	0.570835	0.514531	0.53256	0.45758	0.573506	0.456286
O00425-S(229.163)	S(229.163)LLELMHK	SLLELMHK	sp|O00425|IF2B3_HUMAN	O00425	5	2	5	3	3	3	3	2	2	3	4	5	3	2	2	2	3	2	2	1	0	2	0	0	0	0	0	0	0	0	0.414728	-0.974583	0.000507074	0.332011	-0.202521	-0.165389	-1.09236	-0.924713	-0.876065	0.568734	1.15901	-0.269731	-1.13011	-0.571183	-0.0331047
O00425-T(229.163)	T(229.163)GYAFVDCPDESWALK	TGYAFVDCPDESWALK	sp|O00425|IF2B3_HUMAN	O00425	3	3	3	4	1	3	3	2	3	2	3	1	5	0	4	0	0	2	1	3	0	1	0	0	0	0	0	0	0	0	-0.252498	0.0490829	0.134313	0.46906	-1.57562	0.154099	-0.229549	-0.575481	0.312398	0.878038	0.156969	-1.54376	-0.0322003	NA	0.10272
O00425-V(229.163)	V(229.163)SGPFLVK	VSGPFLVK	sp|O00425|IF2B3_HUMAN	O00425	4	1	1	1	1	1	1	2	2	2	1	3	2	0	1	0	1	2	0	1	0	1	0	0	0	0	0	0	0	0	0.261976	-1.78712	-0.699935	-0.36591	-0.832892	-0.618287	-1.14139	0.367421	-0.440317	0.40258	0.250925	-0.152545	0.230603	NA	0.164489
O00429-A(229.163)	A(229.163)EELLAEEK	AEELLAEEK	sp|O00429|DNM1L_HUMAN	O00429	6	6	8	9	8	9	4	4	5	6	6	7	5	7	8	11	3	10	6	6	0	6	0	0	0	0	0	0	0	0	0.199758	0.205866	0.15883	0.556024	0.87148	-0.219554	-0.105685	0.379678	0.261915	0.917006	0.415755	0.21478	0.015511	0.456158	0.785793
O00429-D(229.163)	D(229.163)CLPELK	DCLPELK	sp|O00429|DNM1L_HUMAN	O00429	2	2	3	2	4	2	3	4	3	4	3	3	2	4	4	5	3	2	3	5	0	3	0	0	0	0	0	0	0	0	0.442922	-0.272259	0.195749	0.206462	0.000353132	-0.858276	0.19711	0.246364	-0.133008	-0.0451829	0.542321	-0.107137	-0.162779	0.332055	-0.00233506
O00429-E(229.163)	E(229.163)AADMLK	EAADMLK	sp|O00429|DNM1L_HUMAN	O00429	1	2	1	2	2	1	1	1	1	1	0	1	1	1	0	1	1	3	1	1	0	1	0	0	0	0	0	0	0	0	0.198851	0.451335	-0.177725	0.86196	0.79085	-0.516932	0.0866561	0.121333	-0.0383443	-0.204853	NA	-0.281348	-0.190298	0.100884	NA
O00429-F(229.163)	F(229.163)ATEYCNTLEGTAK	FATEYCNTLEGTAK	sp|O00429|DNM1L_HUMAN	O00429	3	3	3	2	2	2	3	4	3	3	3	3	2	4	3	2	3	3	2	4	0	3	0	0	0	0	0	0	0	0	0.78289	0.580893	0.79891	0.643904	0.0542621	0.921132	1.29439	0.342583	0.0229565	0.276666	1.04409	0.212591	0.699856	1.11969	0.00119756
O00429-G(229.163)	G(229.163)HAVNLLDVPVPV	GHAVNLLDVPVPV	sp|O00429|DNM1L_HUMAN	O00429	1	1	2	1	2	3	1	2	1	1	1	2	2	2	1	2	2	3	2	2	0	1	0	0	0	0	0	0	0	0	0.271235	0.563207	0.783601	0.02603	0.366285	0.152317	-0.433039	0.234916	-0.358375	-0.0939845	0.645787	0.126665	0.336336	0.0173615	0.066468
O00429-H(229.163)	H(229.163)PDFADACGLMNNNLEEQR	HPDFADACGLMNNNLEEQR	sp|O00429|DNM1L_HUMAN	O00429	1	1	0	1	1	1	1	1	1	2	1	1	1	1	2	0	2	2	0	3	0	0	0	0	0	0	0	0	0	0	0.258889	0.276247	NA	0.257104	0.34397	-0.180155	-0.221556	0.37988	0.0715223	0.763485	0.564628	-0.00455016	0.633578	0.304537	0.147159
O00429-L(229.163)	L(229.163)CYLFHETFGR	LCYLFHETFGR	sp|O00429|DNM1L_HUMAN	O00429	10	14	11	10	13	14	13	9	10	15	11	11	10	11	10	11	9	8	12	9	0	9	0	0	0	0	0	0	0	0	0.354992	0.204515	0.390638	0.850541	0.458201	0.149697	0.0751971	0.387657	0.189366	0.705612	0.676562	0.181456	0.655572	1.25227	0.783366
O00429-L(229.163)-H(142.111)-T(87.051)	L(229.163)CYLFH(142.111)ET(87.051)FGR	LCYLFHETFGR	sp|O00429|DNM1L_HUMAN	O00429	0	0	1	1	1	2	0	0	1	0	0	1	1	1	1	1	1	1	1	1	0	1	0	0	0	0	0	0	0	0	NA	NA	-0.317402	0.153211	-0.0301658	-0.545259	NA	NA	-0.170505	NA	NA	-0.208286	-0.501069	0.0829927	0.0614801
O00429-M(42.011)	M(42.011)EALLPVLNK	MEALLPVLNK	sp|O00429|DNM1L_HUMAN	O00429	1	1	1	1	1	1	1	2	0	1	1	1	1	0	0	1	2	1	2	3	0	2	0	0	0	0	0	0	0	0	0.11544	-0.310261	0.0786552	0.190127	0.0430172	-0.090037	0.297002	1.02504	NA	0.225434	0.226712	-0.232116	-0.0631752	NA	NA
O00429-N(229.163)	N(229.163)LQDSVPK	NLQDSVPK	sp|O00429|DNM1L_HUMAN	O00429	3	6	5	5	3	3	6	5	4	3	4	4	2	3	2	6	3	1	3	3	0	5	0	0	0	0	0	0	0	0	0.216512	1.06371	0.224466	0.447216	0.211939	-0.401681	0.47152	0.276431	0.125963	0.00955958	0.429724	0.478601	0.145332	0.304703	-1.16493
O00429-Q(229.163)	Q(229.163)ELENETER	QELENETER	sp|O00429|DNM1L_HUMAN	O00429	1	2	1	1	1	0	1	1	1	2	1	1	0	2	1	1	1	1	0	1	0	2	0	0	0	0	0	0	0	0	0.116639	-0.286635	0.0939518	-0.0734563	0.308342	NA	-0.211391	0.0773647	-0.222174	-0.373391	0.0758278	-0.495668	NA	0.155419	0.0117836
O00429-R(229.163)	R(229.163)LEEPSLR	RLEEPSLR	sp|O00429|DNM1L_HUMAN	O00429	2	1	1	1	0	2	2	2	2	4	1	2	0	1	0	2	0	0	2	1	0	2	0	0	0	0	0	0	0	0	0.377922	-0.443191	-0.0590967	0.325615	NA	0.66833	-0.1949	0.251498	-0.244917	0.206449	0.200408	-0.238756	NA	0.0339849	NA
O00429-S(229.163)	S(229.163)ATLLQLL	SATLLQLL	sp|O00429|DNM1L_HUMAN	O00429	11	13	12	18	13	15	12	16	17	14	14	13	17	12	13	15	12	12	13	14	0	13	0	0	0	0	0	0	0	0	0.662092	0.318217	0.245429	0.666161	0.500736	0.221313	0.391973	0.520385	0.251883	0.270663	0.804466	0.0951924	0.467247	1.15418	0.261064
O00429-T(229.163)	T(229.163)AANTDMATSEALK	TAANTDMATSEALK	sp|O00429|DNM1L_HUMAN	O00429	5	8	7	8	6	8	5	7	7	3	7	7	7	5	3	10	5	11	7	6	0	7	0	0	0	0	0	0	0	0	0.924711	0.539796	0.633087	0.522821	0.140592	-0.222659	0.0903964	0.320949	0.180191	-0.28157	0.753877	-0.117243	0.439952	0.169494	-0.201578
O00429-T(229.163)-N(0.984)	T(229.163)TGEEN(0.984)GVEAEEWGK	TTGEENGVEAEEWGK	sp|O00429|DNM1L_HUMAN	O00429	2	1	2	3	0	3	3	3	2	0	1	1	0	0	0	1	2	0	2	2	0	0	0	0	0	0	0	0	0	0	0.254021	-0.0913619	0.422402	0.508057	NA	0.223861	0.277494	0.371896	0.159429	NA	0.243447	-0.327143	NA	NA	NA
O00429-V(229.163)	V(229.163)ASGGGGVGDGVQEPTTGNWR	VASGGGGVGDGVQEPTTGNWR	sp|O00429|DNM1L_HUMAN	O00429	2	3	3	1	3	3	3	2	2	3	3	1	2	2	1	4	1	2	2	2	0	1	0	0	0	0	0	0	0	0	0.318249	0.202749	0.571994	0.492182	0.206057	0.113641	0.242176	0.0595985	0.145272	0.522644	0.65353	-0.299	0.374402	0.146861	0.0346808
O00429-Y(229.163)	Y(229.163)LETSELCGGAR	YLETSELCGGAR	sp|O00429|DNM1L_HUMAN	O00429	2	2	2	2	4	2	2	5	2	2	3	2	2	3	4	2	1	2	0	2	0	3	0	0	0	0	0	0	0	0	0.3597	-0.143468	0.0212659	0.457228	0.422729	-0.236464	-0.0365543	0.335257	-0.0924922	0.173231	0.474161	-0.0997664	0.219164	0.265882	0.326797
O00442-A(229.163)	A(229.163)FVAGVLPFK	AFVAGVLPFK	sp|O00442|RTCA_HUMAN	O00442	2	2	4	4	3	4	2	2	2	2	2	4	3	4	2	2	2	2	2	2	0	2	0	0	0	0	0	0	0	0	-0.0343896	-0.384962	0.361049	0.416828	0.543106	0.535546	0.279165	0.355145	-0.155323	0.340483	0.428839	0.114408	0.51265	0.19029	0.239599
O00442-D(229.163)	D(229.163)LYVNLQPVQEPK	DLYVNLQPVQEPK	sp|O00442|RTCA_HUMAN	O00442	5	3	5	6	4	6	6	6	2	5	5	6	5	6	8	4	6	3	5	6	0	4	0	0	0	0	0	0	0	0	0.139801	0.0130955	0.708131	0.639383	0.494849	0.249281	0.517082	0.307598	0.207518	0.221745	0.713641	-0.0074667	0.442742	0.40146	0.424547
O00442-F(229.163)	F(229.163)GFLFNCDLK	FGFLFNCDLK	sp|O00442|RTCA_HUMAN	O00442	1	0	0	4	2	3	2	1	2	0	2	2	2	2	2	1	3	2	2	1	0	2	0	0	0	0	0	0	0	0	-0.147339	NA	NA	0.402448	0.703641	-0.230002	0.322477	0.191433	-0.226694	NA	0.156643	-0.347309	0.283587	0.229266	0.487598
O00442-G(229.163)	G(229.163)GLHTADTK	GGLHTADTK	sp|O00442|RTCA_HUMAN	O00442	5	3	0	1	1	0	1	2	2	3	2	3	1	2	2	2	3	3	4	1	0	3	0	0	0	0	0	0	0	0	0.591928	-0.0713819	NA	0.533389	0.36346	NA	0.450886	0.622512	-0.330199	0.404596	0.93978	0.929222	0.0273348	0.41944	0.898457
O00442-Q(229.163)	Q(229.163)LNPLNLTER	QLNPLNLTER	sp|O00442|RTCA_HUMAN	O00442	2	1	1	1	2	1	0	2	2	1	1	2	1	3	2	1	3	2	4	2	0	3	0	0	0	0	0	0	0	0	0.299922	-0.424039	0.324903	0.342715	0.864616	-0.124044	NA	0.200837	0.169113	0.223442	0.209029	-0.267735	0.363811	0.212799	0.436695
O00442-S(229.163)	S(229.163)EDEEDAAK	SEDEEDAAK	sp|O00442|RTCA_HUMAN	O00442	1	2	1	1	0	1	1	1	1	1	1	1	0	1	1	0	1	1	0	1	0	1	0	0	0	0	0	0	0	0	-0.268747	-0.422337	0.211638	0.151483	NA	-0.155285	-0.0124303	-0.147413	-0.522256	-0.0109971	0.453187	-0.552172	NA	-0.153159	0.231944
O00442-T(229.163)	T(229.163)GPVTLHTQTALHFAEQLAK	TGPVTLHTQTALHFAEQLAK	sp|O00442|RTCA_HUMAN	O00442	2	1	1	1	1	0	0	1	0	0	1	1	3	1	1	0	0	1	2	1	0	1	0	0	0	0	0	0	0	0	-0.0751556	-0.131487	0.367512	0.338964	0.552394	NA	NA	-0.101235	NA	NA	0.368972	-0.245885	0.384052	0.241722	0.359815
O00442-V(229.163)	V(229.163)EVDGSLMEGGGQLLR	VEVDGSLMEGGGQLLR	sp|O00442|RTCA_HUMAN	O00442	7	5	8	5	5	4	6	6	8	5	8	5	7	6	5	7	7	6	6	6	0	6	0	0	0	0	0	0	0	0	0.204866	0.0440074	0.75736	0.902045	0.710504	0.29581	0.745054	0.331362	1.01806	0.973039	0.811218	-0.14517	0.517449	0.712823	1.85313
O00442-V(229.163)-M(15.995)	V(229.163)GLEAAEM(15.995)LLANLR	VGLEAAEMLLANLR	sp|O00442|RTCA_HUMAN	O00442	2	3	0	0	1	0	1	1	0	1	1	2	0	1	1	1	0	1	1	3	0	1	0	0	0	0	0	0	0	0	0.578552	-0.0827157	NA	NA	0.757183	NA	0.503273	0.011138	NA	0.622664	0.203331	0.00422126	NA	0.921713	0.536037
O00443-A(229.163)	A(229.163)FLWEK	AFLWEK	sp|O00443|P3C2A_HUMAN	O00443	1	0	1	1	1	1	1	1	1	1	1	1	1	1	1	0	1	1	0	1	0	0	0	0	0	0	0	0	0	0	0.280533	NA	0.0224172	0.448223	0.478921	-0.139964	0.0598757	0.344087	-0.0806906	0.251875	0.0183831	-0.168366	0.323181	0.185494	-0.0284425
O00443-D(-18.011)-R(-53.092)	LQKD(-18.011)R(-53.092)QVTDNQR	LQKDRQVTDNQR	sp|O00443|P3C2A_HUMAN	O00443	2	1	2	2	1	3	3	1	1	2	0	3	1	3	1	1	0	1	2	0	0	0	0	0	0	0	0	0	0	0	-0.321395	-0.859038	0.387432	-0.0522541	0.239223	-0.00931435	0.6131	-0.238135	-0.489137	-0.501467	NA	-0.679205	0.0995348	0.563083	-0.299903
O00443-E(229.163)	E(229.163)LQLSVLSAESLR	ELQLSVLSAESLR	sp|O00443|P3C2A_HUMAN	O00443	4	1	3	4	3	2	3	4	1	0	2	3	3	2	5	3	2	2	3	2	0	3	0	0	0	0	0	0	0	0	0.479652	-0.204042	0.437879	0.837665	0.48482	0.0982317	0.234785	0.6026	-0.119344	NA	0.797482	0.249774	0.542542	0.397899	0.395596
O00443-F(229.163)	F(229.163)NFFLHNLAQLR	FNFFLHNLAQLR	sp|O00443|P3C2A_HUMAN	O00443	1	2	2	0	0	5	0	3	5	3	4	0	4	4	7	5	0	0	4	6	0	0	0	0	0	0	0	0	0	0	-0.255019	1.71145	1.34955	NA	NA	3.44346	NA	1.29423	1.27339	2.35333	3.09355	NA	2.79162	1.69358	2.54228
O00443-L(229.163)	L(229.163)LLDDSFETK	LLLDDSFETK	sp|O00443|P3C2A_HUMAN	O00443	3	3	3	2	3	2	2	2	0	1	3	2	3	2	4	3	3	2	3	3	0	4	0	0	0	0	0	0	0	0	0.474167	-0.0269502	0.422958	0.528406	0.536358	0.24011	0.133806	0.363971	NA	0.456727	0.242782	0.0796713	0.503648	0.362423	0.182802
O00443-N(229.163)	N(229.163)LCGENASVK	NLCGENASVK	sp|O00443|P3C2A_HUMAN	O00443	2	0	1	3	1	3	1	2	2	2	1	3	1	2	2	2	3	4	2	0	0	0	0	0	0	0	0	0	0	0	0.15946	NA	-0.182257	0.451079	0.44171	0.328686	-0.0163192	0.496581	0.416486	0.276035	0.0644206	-0.162285	0.294794	0.264462	0.00925869
O00443-Q(229.163)	Q(229.163)VVLQR	QVVLQR	sp|O00443|P3C2A_HUMAN	O00443	1	1	1	0	1	1	0	1	1	1	0	1	0	1	0	0	1	1	1	0	0	1	0	0	0	0	0	0	0	0	0.206843	-0.307658	0.00386148	NA	0.388329	0.0942023	NA	0.306884	-0.156	0.360982	NA	-0.127495	NA	0.335216	NA
O00443-S(229.163)	S(229.163)LSVATVTR	SLSVATVTR	sp|O00443|P3C2A_HUMAN	O00443	2	2	1	2	2	2	1	2	2	0	2	2	3	1	1	1	2	2	2	1	0	0	0	0	0	0	0	0	0	0	0.694934	-0.0731356	0.111141	0.555406	0.902667	0.435829	0.887553	0.403542	0.202413	NA	1.02358	0.330651	0.949859	0.695012	-0.0522647
O00443-T(229.163)	T(229.163)DLELTDSK	TDLELTDSK	sp|O00443|P3C2A_HUMAN	O00443	1	1	0	2	1	1	2	1	2	0	1	1	1	0	1	0	0	2	2	1	0	0	0	0	0	0	0	0	0	0	0.346881	-0.0761899	NA	0.868114	0.624296	0.250413	0.160777	0.499052	0.333274	NA	0.286817	0.158086	0.316735	NA	0.204973
O00443-V(229.163)	V(229.163)DNVEVLDHEEEK	VDNVEVLDHEEEK	sp|O00443|P3C2A_HUMAN	O00443	4	2	3	3	3	5	7	5	3	3	4	2	4	2	4	5	4	4	1	3	0	3	0	0	0	0	0	0	0	0	0.50531	-0.133476	0.343868	0.445003	0.489259	1.03805	0.309422	0.662181	0.54603	0.129316	1.13942	0.890924	1.07867	0.307849	0.103216
O00443-W(229.163)	W(229.163)VNLAK	WVNLAK	sp|O00443|P3C2A_HUMAN	O00443	1	1	0	1	0	0	1	1	1	2	0	1	1	1	1	1	1	1	1	1	0	0	0	0	0	0	0	0	0	0	0.325703	0.181915	NA	0.649212	NA	NA	0.316026	0.521641	0.00486541	0.0882573	NA	0.116979	0.602763	0.222927	-0.0927514
O00458-G(229.163)	G(229.163)SSAGGGGSGAAAATAATAGGQHR	GSSAGGGGSGAAAATAATAGGQHR	sp|O00458|IFRD1_HUMAN	O00458	2	1	0	0	1	1	0	1	1	0	1	1	1	0	1	1	1	0	1	1	0	1	0	0	0	0	0	0	0	0	0.40346	-0.713748	NA	NA	-0.182618	0.220197	NA	-0.111323	0.185022	NA	-0.159306	-1.08307	-0.0408856	NA	0.21861
O00459-A(229.163)	A(229.163)LGATFGPLLLR	ALGATFGPLLLR	sp|O00459|P85B_HUMAN	O00459	1	0	1	1	0	1	0	1	1	0	1	1	1	1	1	0	1	1	1	1	0	2	0	0	0	0	0	0	0	0	0.0991153	NA	0.18269	0.60004	NA	-0.379805	NA	0.127099	0.00340019	NA	0.00237563	-0.630399	-0.27396	0.302698	-0.132816
O00459-F(229.163)	F(229.163)LLQHLGR	FLLQHLGR	sp|O00459|P85B_HUMAN	O00459	1	1	1	0	0	1	1	1	1	1	1	1	0	0	1	1	1	1	1	1	0	1	0	0	0	0	0	0	0	0	-0.172487	-0.571856	-0.580882	NA	NA	-0.752094	-0.463291	-0.135945	0.00430062	0.111201	0.152957	-0.495195	NA	NA	-0.59319
O00459-R(229.163)	R(229.163)DGTFLLR	RDGTFLLR	sp|O00459|P85B_HUMAN	O00459	0	1	1	1	1	0	0	1	1	1	1	1	0	1	1	1	1	1	0	0	0	0	0	0	0	0	0	0	0	0	NA	-0.546763	-0.0962957	0.591071	-0.0929742	NA	NA	0.324915	0.134364	0.0590806	0.175201	0.102144	NA	0.0779511	-0.529232
O00461-	EENLPDENEEQK	EENLPDENEEQK	sp|O00461|GOLI4_HUMAN	O00461	2	2	2	2	2	2	1	1	2	2	1	1	0	2	1	2	2	2	2	2	0	2	0	0	0	0	0	0	0	0	-1.96232	-3.32449	0.391511	-2.38019	-1.70152	-0.68265	-2.78436	-2.13526	-1.75124	0.253507	-2.46359	-0.52667	NA	-0.196244	-3.02862
O00461-E(229.163)	E(229.163)AANLLEGHAR	EAANLLEGHAR	sp|O00461|GOLI4_HUMAN	O00461	3	4	4	4	2	6	4	3	4	5	5	5	5	4	3	5	5	3	3	4	1	2	0	0	0	0	0	0	0	0	0.271975	-0.402105	0.765676	1.18748	0.314394	0.235659	-0.493877	0.52048	0.0161048	0.863439	0.552889	0.62207	0.463852	0.260126	-0.373062
O00461-F(229.163)	F(229.163)QSPYEEQLEQQR	FQSPYEEQLEQQR	sp|O00461|GOLI4_HUMAN	O00461	0	1	1	1	0	0	3	2	1	0	0	2	0	1	2	1	2	2	1	2	0	2	0	0	0	0	0	0	0	0	NA	-0.495029	-0.291526	0.298017	NA	NA	-0.0407234	0.192747	-0.0284145	NA	NA	-0.0828021	NA	0.141366	-0.0320671
O00461-G(229.163)	G(229.163)NGMCSR	GNGMCSR	sp|O00461|GOLI4_HUMAN	O00461	0	0	1	1	1	1	1	1	1	1	1	1	1	1	1	1	1	1	1	1	0	1	0	0	0	0	0	0	0	0	NA	NA	-0.30979	-0.00197378	0.00939179	-0.507541	-2.09874	0.106078	-0.57335	0.282975	0.318479	-0.777293	-1.17952	0.112567	1.00445
O00461-L(229.163)	L(229.163)AVQQVEEAQQLR	LAVQQVEEAQQLR	sp|O00461|GOLI4_HUMAN	O00461	4	1	5	3	5	2	6	4	2	5	4	5	5	6	4	3	3	1	3	1	0	4	0	0	0	0	0	0	0	0	0.572535	-0.195653	0.902005	1.15085	0.379946	0.131634	0.784831	0.232716	-0.0662264	0.301481	1.47677	0.0429767	1.26748	0.351936	-0.0400694
O00461-N(229.163)	N(229.163)NDGEEQEVR	NNDGEEQEVR	sp|O00461|GOLI4_HUMAN	O00461	1	1	2	2	2	1	1	1	2	3	1	1	1	1	2	2	1	1	1	1	0	1	0	0	0	0	0	0	0	0	-0.0637481	-0.675314	-0.352866	0.115959	0.38938	-0.374816	-1.09877	0.227145	0.0279726	0.189264	-0.105342	-0.530758	-0.145652	0.277548	-0.563971
O00461-Q(-17.027)	Q(-17.027)QEQQQQQVAR	QQEQQQQQVAR	sp|O00461|GOLI4_HUMAN	O00461	1	1	1	1	1	1	0	1	1	1	1	1	1	1	1	0	1	1	1	1	1	1	0	0	0	0	0	0	0	0	0.431562	-0.890472	0.45785	0.430747	0.0958934	0.495942	NA	-0.499465	-0.82745	-0.286718	0.0421785	-1.34594	-0.437536	0.464771	-0.0163887
O00461-Q(229.163)	Q(229.163)GEDFSR	QGEDFSR	sp|O00461|GOLI4_HUMAN	O00461	0	1	2	1	1	3	2	1	3	2	2	3	3	0	3	3	2	3	3	2	0	2	0	0	0	0	0	0	0	0	NA	-0.601949	-0.30601	0.221651	0.100914	-0.458595	-1.23172	0.0251754	-0.0218062	0.168397	-0.057586	-0.371481	0.0122491	NA	0.179537
O00461-Y(229.163)	Y(229.163)LQLQQEK	YLQLQQEK	sp|O00461|GOLI4_HUMAN	O00461	2	4	4	0	2	2	5	2	2	1	2	2	5	2	2	2	2	3	0	2	0	0	0	0	0	0	0	0	0	0	-0.119412	0.0178602	-0.00850124	NA	0.234168	-0.412081	0.505272	0.240767	0.0444685	0.188153	0.215635	-0.174335	1.0792	0.252902	-0.379398
O00462-D(229.163)	D(229.163)TLYLTQVMQAQCVK	DTLYLTQVMQAQCVK	sp|O00462|MANBA_HUMAN	O00462	1	1	1	1	0	1	1	1	1	1	1	1	2	0	2	0	1	1	1	2	0	2	0	0	0	0	0	0	0	0	0.388795	-0.280744	0.510913	0.57629	NA	0.136854	0.0562439	0.184168	0.180515	-0.107417	0.0790863	-0.0728399	0.484144	NA	0.417166
O00462-E(229.163)	E(229.163)LVLAGDK	ELVLAGDK	sp|O00462|MANBA_HUMAN	O00462	1	0	0	1	1	1	1	1	1	0	1	1	0	2	1	1	1	1	1	0	0	0	0	0	0	0	0	0	0	0	0.357174	NA	NA	0.586032	0.420405	0.0559475	0.238655	0.179061	0.290341	NA	0.34592	-0.267573	NA	0.551324	0.273836
O00462-F(229.163)	F(229.163)QSAVLYAAQQSK	FQSAVLYAAQQSK	sp|O00462|MANBA_HUMAN	O00462	3	3	2	3	2	3	3	2	3	0	4	2	3	4	2	3	3	3	3	2	0	2	0	0	0	0	0	0	0	0	0.481603	-0.283964	0.657129	0.737732	0.388691	0.402808	0.658446	0.310943	0.188768	NA	1.17163	-0.0909396	0.308995	0.704921	0.377577
O00462-G(229.163)	G(229.163)GEAVCLYEEPVSELLR	GGEAVCLYEEPVSELLR	sp|O00462|MANBA_HUMAN	O00462	2	0	2	2	2	0	1	2	1	0	1	1	2	0	1	1	1	1	1	1	0	2	0	0	0	0	0	0	0	0	0.579188	NA	0.53916	0.6611	0.512953	NA	0.162644	0.269566	0.114427	NA	0.269969	0.14742	0.438212	NA	0.551958
O00462-L(229.163)	L(229.163)NGFPLFLK	LNGFPLFLK	sp|O00462|MANBA_HUMAN	O00462	1	1	2	2	0	2	2	1	2	2	2	1	1	2	2	2	2	2	2	1	0	2	0	0	0	0	0	0	0	0	0.484795	-0.247348	0.509074	0.743913	NA	0.288079	0.509231	0.159505	0.248875	-0.0465235	0.148135	-0.123196	0.277326	0.636077	0.598489
O00462-T(229.163)	T(229.163)VELLEEPLK	TVELLEEPLK	sp|O00462|MANBA_HUMAN	O00462	3	1	3	2	1	2	2	2	2	1	0	1	1	1	2	2	0	2	0	0	0	1	0	0	0	0	0	0	0	0	0.615068	-0.224686	0.844418	0.699945	0.380312	0.234761	0.291131	0.248727	0.299749	-0.16093	NA	-0.157729	0.315146	0.697868	0.405696
O00462-V(229.163)	V(229.163)NLLLEGVDTVSK	VNLLLEGVDTVSK	sp|O00462|MANBA_HUMAN	O00462	3	2	4	0	3	2	4	2	3	1	3	2	2	5	2	4	5	3	4	4	0	1	0	0	0	0	0	0	0	0	0.499209	-0.219541	0.864877	NA	0.37446	0.0953189	0.125689	0.379447	0.234994	0.0305197	0.385206	-0.192089	0.23551	0.758988	0.576903
O00468-	RPEMLLRPESCPAR	RPEMLLRPESCPAR	sp|O00468|AGRIN_HUMAN	O00468	1	0	0	2	1	0	0	1	1	3	2	2	2	0	0	0	1	1	2	3	0	1	0	0	0	0	0	0	0	0	0.267904	NA	NA	1.11906	0.84081	NA	NA	0.174037	0.301568	0.229201	0.840697	1.17101	0.838405	NA	NA
O00468-A(229.163)	A(229.163)AAVSSGFDGALQLV	AAAVSSGFDGALQLV	sp|O00468|AGRIN_HUMAN	O00468	12	5	6	7	10	8	10	11	4	9	9	9	6	10	9	10	7	8	8	7	0	6	0	0	0	0	0	0	0	0	0.896953	0.51057	1.34845	1.26499	1.3616	0.902284	2.17347	1.56101	1.03901	1.34563	1.42681	1.31866	1.93685	1.93687	1.30721
O00468-A(229.163)-M(15.995)	A(229.163)LGPAGCEADASAPATCAEM(15.995)R	ALGPAGCEADASAPATCAEMR	sp|O00468|AGRIN_HUMAN	O00468	3	1	1	3	1	1	3	1	1	1	1	3	1	3	2	1	3	0	2	4	0	3	0	0	0	0	0	0	0	0	0.434407	-0.0580903	0.398826	1.03627	0.619724	0.425726	0.734836	0.378789	0.549246	0.895647	0.180122	1.11702	-0.154267	1.26008	0.881704
O00468-A(229.163)-P(16.990)	A(229.163)LGPAGCEADASAP(16.990)ATCAEMR	ALGPAGCEADASAPATCAEMR	sp|O00468|AGRIN_HUMAN	O00468	2	0	1	0	1	1	0	1	2	2	2	1	3	1	1	1	2	2	1	2	0	0	0	0	0	0	0	0	0	0	-0.0117377	NA	0.0890087	NA	0.80454	0.349489	NA	0.29249	0.437002	0.848516	1.09247	-0.0663491	0.751635	1.11538	0.321103
O00468-D(229.163)	D(229.163)DCEQMTGLCSCK	DDCEQMTGLCSCK	sp|O00468|AGRIN_HUMAN	O00468	7	2	6	5	6	4	6	7	7	5	5	7	5	5	6	8	8	8	7	7	1	8	0	0	0	0	0	0	0	0	0.692252	0.31152	0.92419	1.41212	1.71869	1.04262	1.40058	1.5878	0.608425	1.09014	1.0415	1.07371	1.68765	1.41673	0.804898
O00468-D(42.011)-F(-16.028)	D(42.011)F(-16.028)LALALLDGR	DFLALALLDGR	sp|O00468|AGRIN_HUMAN	O00468	1	1	1	1	1	1	1	1	0	0	1	1	1	0	1	1	1	1	1	1	0	1	0	0	0	0	0	0	0	0	-0.465309	0.577508	0.510604	1.05775	0.477179	1.83859	0.764879	1.12753	NA	NA	1.43607	0.0549993	2.34746	NA	0.822997
O00468-E(229.163)	E(229.163)AACLQQTQLEEAR	EAACLQQTQLEEAR	sp|O00468|AGRIN_HUMAN	O00468	6	6	5	7	4	7	6	7	7	4	3	5	8	3	7	6	7	9	6	3	0	5	0	0	0	0	0	0	0	0	0.592119	0.951874	0.911824	1.82497	2.91206	1.50504	1.25219	1.21176	0.96166	1.94348	1.10128	1.23098	2.58464	1.90056	1.86427
O00468-E(70.089)-H(160.085)	CE(70.089)H(160.085)PPPGPVCGSDGVTYGSACELR	CEHPPPGPVCGSDGVTYGSACELR	sp|O00468|AGRIN_HUMAN	O00468	1	1	0	2	2	0	2	0	2	3	1	0	2	3	2	1	0	1	1	1	0	3	0	0	0	0	0	0	0	0	0.734073	0.179571	NA	1.40691	1.00509	NA	0.881039	NA	0.597409	0.916838	0.897944	NA	1.22199	0.978146	1.12702
O00468-F(229.163)	F(229.163)DTGSGPAVLTSAVPVEPGQWHR	FDTGSGPAVLTSAVPVEPGQWHR	sp|O00468|AGRIN_HUMAN	O00468	7	4	4	2	3	3	3	4	3	2	0	3	2	7	3	3	3	5	3	5	1	4	0	0	0	0	0	0	0	0	0.458246	0.087388	1.08292	1.55767	1.42357	0.874254	1.54016	0.81126	0.681769	0.876162	NA	0.0680835	1.26089	1.15029	0.973481
O00468-G(229.163)	G(229.163)AVCSAGQCVCPR	GAVCSAGQCVCPR	sp|O00468|AGRIN_HUMAN	O00468	10	13	11	7	9	8	10	8	10	10	7	12	8	11	12	9	7	9	8	9	0	7	0	0	0	0	0	0	0	0	1.29832	0.529113	1.19694	1.77123	1.94416	1.00845	2.57766	1.38738	0.794959	1.09478	1.56199	2.00733	2.10061	1.27426	1.40144
O00468-G(229.163)-M(15.995)	G(229.163)M(15.995)LCGFGAVCEPNAEGPGR	GMLCGFGAVCEPNAEGPGR	sp|O00468|AGRIN_HUMAN	O00468	2	1	2	1	1	1	0	2	2	0	1	2	0	2	4	2	1	2	2	2	0	1	0	0	0	0	0	0	0	0	0.585005	-0.000480965	0.830979	0.868782	0.736923	0.303803	NA	0.989867	0.428039	NA	0.803655	0.0113954	NA	0.376682	1.23942
O00468-H(229.163)	H(229.163)QGPCDQAPSPCLGVQCAFGATCAVK	HQGPCDQAPSPCLGVQCAFGATCAVK	sp|O00468|AGRIN_HUMAN	O00468	1	0	0	1	3	2	1	1	3	1	2	0	2	2	0	1	3	3	2	0	0	2	0	0	0	0	0	0	0	0	0.53805	NA	NA	1.3471	1.61608	0.870638	1.2192	1.04663	0.588814	1.0957	1.03147	NA	1.62189	1.17842	NA
O00468-L(229.163)	L(229.163)ELGLGPGAATR	LELGLGPGAATR	sp|O00468|AGRIN_HUMAN	O00468	5	4	5	6	5	4	3	5	5	6	6	6	7	5	7	6	3	4	5	5	0	5	0	0	0	0	0	0	0	0	0.258811	-0.013339	0.693621	1.17589	0.950595	0.873255	1.13121	1.08572	0.616847	1.64005	1.24652	0.736823	1.60862	1.1171	0.991784
O00468-M(229.163)	M(229.163)ALEVV	MALEVV	sp|O00468|AGRIN_HUMAN	O00468	1	1	1	1	1	1	0	1	0	1	1	0	1	0	0	0	1	1	0	1	0	1	0	0	0	0	0	0	0	0	0.878779	0.037341	1.00274	1.2899	0.499978	1.19818	NA	0.348886	NA	-0.61915	1.03568	NA	1.66813	NA	NA
O00468-N(229.163)	N(229.163)AVCLSR	NAVCLSR	sp|O00468|AGRIN_HUMAN	O00468	1	2	2	2	2	1	2	2	1	1	2	2	2	3	2	2	2	3	5	3	0	3	0	0	0	0	0	0	0	0	1.78597	-0.215281	1.07457	2.1432	0.957414	0.513431	2.12344	1.05483	0.284788	1.01756	1.20985	0.940164	1.05521	2.2605	1.40331
O00468-Q(229.163)	Q(229.163)APVCGDDGVTYENDCVMGR	QAPVCGDDGVTYENDCVMGR	sp|O00468|AGRIN_HUMAN	O00468	4	4	9	6	7	7	9	8	5	5	7	9	6	8	6	8	4	9	5	7	0	9	0	0	0	0	0	0	0	0	0.866259	0.484802	1.27386	1.51571	1.54852	1.52844	1.55751	1.36312	0.677223	1.02867	1.2752	1.18928	1.86404	1.2764	1.02058
O00468-Q(229.163)-D(15.011)	Q(229.163)APVCGDDGVTYEND(15.011)CVMGR	QAPVCGDDGVTYENDCVMGR	sp|O00468|AGRIN_HUMAN	O00468	1	0	1	0	1	0	1	1	1	0	1	1	0	1	1	1	1	1	1	1	0	1	0	0	0	0	0	0	0	0	0.512321	NA	0.997712	NA	1.07974	NA	1.21266	0.399409	0.276596	NA	0.771097	0.193521	NA	1.04155	1.02056
O00468-Q(229.163)-M(15.995)	Q(229.163)APVCGDDGVTYENDCVM(15.995)GR	QAPVCGDDGVTYENDCVMGR	sp|O00468|AGRIN_HUMAN	O00468	1	1	1	3	0	1	1	1	2	2	1	1	1	0	1	1	1	1	2	2	0	1	0	0	0	0	0	0	0	0	0.263497	0.288292	0.569714	1.17089	NA	0.524427	0.836186	0.676455	0.564422	0.618603	0.919754	0.0957719	1.32412	NA	0.532356
O00468-S(229.163)	S(229.163)ADGLTASCLCPATCR	SADGLTASCLCPATCR	sp|O00468|AGRIN_HUMAN	O00468	15	21	19	20	17	16	14	22	20	12	15	17	20	22	18	15	21	14	20	16	0	23	0	0	0	0	0	0	0	0	1.6568	1.72003	1.6536	1.95789	1.72291	2.09848	3.48695	1.85531	1.7011	1.58343	3.20747	2.15715	3.55263	2.81461	2.43578
O00468-S(41.063)-R(170.013)	S(41.063)R(170.013)KVPHTVLNLK	SRKVPHTVLNLK	sp|O00468|AGRIN_HUMAN	O00468	1	1	1	1	1	0	1	2	1	0	1	1	1	2	1	0	1	1	1	0	0	1	0	0	0	0	0	0	0	0	0.424489	0.248383	0.849135	1.07148	0.933415	NA	1.17955	0.443939	0.0533454	NA	0.350461	0.436682	0.846794	0.908103	0.336923
O00468-T(229.163)	T(229.163)EATQGLVLWSGK	TEATQGLVLWSGK	sp|O00468|AGRIN_HUMAN	O00468	4	7	8	4	3	5	4	5	6	8	8	5	7	7	5	6	3	6	4	5	0	5	0	0	0	0	0	0	0	0	1.09492	0.579446	1.30944	1.96769	1.85338	1.13117	1.0534	0.929656	0.838374	1.23972	1.21854	1.49435	2.07099	0.872219	1.19635
O00468-V(229.163)	V(229.163)CGSDGVTYGNECQLK	VCGSDGVTYGNECQLK	sp|O00468|AGRIN_HUMAN	O00468	6	8	8	11	8	8	8	5	8	14	10	6	12	4	9	4	4	5	6	8	0	6	0	0	0	0	0	0	0	0	1.7255	0.985857	1.41385	1.93691	1.49871	1.73728	2.61334	2.04521	0.880998	1.65259	1.78069	0.805014	3.08551	1.27299	1.76764
O00469-A(229.163)	A(229.163)CDELVEEMEHYGK	ACDELVEEMEHYGK	sp|O00469|PLOD2_HUMAN	O00469	0	1	2	1	0	0	3	2	1	2	1	3	1	1	2	1	2	1	2	2	0	2	0	0	0	0	0	0	0	0	NA	-1.14156	0.145126	-0.181753	NA	NA	-0.363144	-0.327835	-1.10947	0.00629649	-0.701983	-0.13575	-0.825881	-0.646633	-0.679656
O00469-D(229.163)	D(229.163)KLDPDMALCR	DKLDPDMALCR	sp|O00469|PLOD2_HUMAN	O00469	0	1	1	0	1	1	0	0	0	0	1	0	1	1	1	1	1	0	1	1	1	1	0	0	0	0	0	0	0	0	NA	-1.53163	-0.292368	NA	-0.544576	-1.58403	NA	NA	NA	NA	-1.11428	NA	-0.870678	-0.792491	-1.05278
O00469-E(229.163)	E(229.163)FLAPVTLK	EFLAPVTLK	sp|O00469|PLOD2_HUMAN	O00469	1	1	1	3	2	3	2	2	2	1	3	3	1	2	4	2	5	5	4	3	0	3	0	0	0	0	0	0	0	0	-0.933852	-0.747185	-0.0442515	-0.00249224	0.147117	-0.262424	-0.619864	0.731693	-0.759062	0.173986	-0.0926505	-0.42999	-0.0188061	-0.32407	0.617985
O00469-F(229.163)	F(229.163)LDLLLTLDYPK	FLDLLLTLDYPK	sp|O00469|PLOD2_HUMAN	O00469	1	1	1	2	1	0	2	0	2	3	0	1	3	2	0	0	0	2	0	1	0	1	0	0	0	0	0	0	0	0	-2.54673	-1.90936	0.727059	-0.326765	-0.315018	NA	-0.432879	NA	0.0557976	-0.593719	NA	-1.57073	-0.975752	-0.304633	NA
O00469-G(229.163)	G(229.163)FALLNFVVK	GFALLNFVVK	sp|O00469|PLOD2_HUMAN	O00469	5	4	6	7	3	7	6	3	6	3	5	4	4	5	4	4	5	6	2	5	0	5	0	0	0	0	0	0	0	0	-0.382486	-0.559095	0.737782	0.327588	-0.112802	0.345755	-0.409069	-0.242064	0.13552	1.4033	-0.488354	-0.549565	-0.0455845	-0.244923	-1.00745
O00469-L(229.163)	L(229.163)DPDMALCR	LDPDMALCR	sp|O00469|PLOD2_HUMAN	O00469	6	7	1	7	4	7	6	4	7	7	4	12	7	7	5	5	7	3	3	9	0	7	0	0	0	0	0	0	0	0	-0.234537	-0.14821	-0.592665	0.314578	-0.468873	0.178273	0.0278828	-0.621971	-0.0280988	0.166521	-0.315654	0.323328	0.124211	0.0299322	-0.27634
O00469-N(229.163)	N(229.163)TFYETLPVALNGNGPTK	NTFYETLPVALNGNGPTK	sp|O00469|PLOD2_HUMAN	O00469	2	2	1	1	0	1	1	0	2	1	1	2	0	2	0	2	1	1	0	1	0	0	0	0	0	0	0	0	0	0	0.235899	-0.402584	0.72993	-0.153745	NA	-0.581658	-1.09996	NA	-0.672327	-1.54034	-0.586027	-0.491973	NA	-0.0767305	NA
O00469-Q(229.163)	Q(229.163)VDLENVWLHFLR	QVDLENVWLHFLR	sp|O00469|PLOD2_HUMAN	O00469	1	1	1	0	1	1	0	0	1	2	2	2	1	0	3	0	1	1	1	1	1	0	0	0	0	0	0	0	0	0	0.536775	0.580047	1.03028	NA	-0.120759	0.997603	NA	NA	0.319869	0.383605	0.623352	0.9618	-0.199443	NA	1.12088
O00469-S(229.163)	S(229.163)EMNER	SEMNER	sp|O00469|PLOD2_HUMAN	O00469	1	2	1	1	0	1	2	2	2	1	1	1	1	1	1	1	4	0	2	0	0	0	0	0	0	0	0	0	0	0	-0.955426	-1.46051	-0.487326	-0.686354	NA	-1.50906	-0.62478	0.306029	-1.21851	-1.49221	0.1907	-0.760918	-2.17211	-1.03261	-1.97818
O00469-V(229.163)	V(229.163)FAGYYTK	VFAGYYTK	sp|O00469|PLOD2_HUMAN	O00469	3	6	3	7	4	6	4	3	6	4	6	3	6	5	4	5	6	6	6	8	0	6	0	0	0	0	0	0	0	0	-1.63036	-0.548818	0.315324	0.362107	0.058175	-0.285202	-0.464395	-0.921928	-0.610746	-0.472263	0.154483	-0.569339	-0.516085	-0.110432	0.165808
O00471-E(229.163)	E(229.163)AADLLQK	EAADLLQK	sp|O00471|EXOC5_HUMAN	O00471	4	3	5	4	3	3	2	5	3	4	4	5	5	6	4	6	4	4	3	3	0	2	0	0	0	0	0	0	0	0	0.37078	0.236357	0.356461	0.709469	0.826568	0.145713	0.120411	0.527635	0.488499	0.196019	0.49322	0.248138	0.324387	0.656042	0.446874
O00471-H(229.163)	H(229.163)LLAAEQK	HLLAAEQK	sp|O00471|EXOC5_HUMAN	O00471	0	1	2	0	0	1	0	2	1	2	2	1	3	2	1	2	3	1	2	0	0	3	0	0	0	0	0	0	0	0	NA	-0.0607907	-0.0144984	NA	NA	-0.363474	NA	0.694931	0.202307	0.251227	0.459599	-0.151362	0.229169	0.350198	0.379628
O00471-L(229.163)	L(229.163)HLLAQELPFDR	LHLLAQELPFDR	sp|O00471|EXOC5_HUMAN	O00471	4	5	7	5	6	8	6	7	6	5	5	5	8	7	5	6	5	8	5	6	0	6	0	0	0	0	0	0	0	0	0.235177	0.121892	0.77553	0.973091	0.684715	0.294582	0.349601	0.683472	0.406077	0.429426	0.57904	0.230132	0.638895	0.500488	0.410375
O00471-N(229.163)	N(229.163)DLFEDAGLLCQR	NDLFEDAGLLCQR	sp|O00471|EXOC5_HUMAN	O00471	5	5	5	4	5	5	6	3	4	6	5	5	3	5	7	3	8	7	4	5	0	5	0	0	0	0	0	0	0	0	0.681758	0.180032	0.256775	0.747998	0.725158	0.383973	0.809793	0.4437	0.619398	0.513878	0.845145	-0.0281759	0.413116	0.466708	0.616313
O00471-Q(229.163)	Q(229.163)CQEGAYLR	QCQEGAYLR	sp|O00471|EXOC5_HUMAN	O00471	3	4	3	1	3	1	2	2	2	3	2	1	4	2	3	3	0	3	1	2	0	2	0	0	0	0	0	0	0	0	0.362688	-0.377138	0.294373	0.613633	0.568694	-0.023947	0.0643597	0.643654	0.200462	0.210554	0.499148	-0.0834595	0.629753	0.356349	0.452982
O00471-S(229.163)	S(229.163)AMLLQR	SAMLLQR	sp|O75928|PIAS2_HUMAN;sp|O00471|EXOC5_HUMAN	O00471	3	2	1	4	3	3	4	5	2	4	1	2	4	3	3	4	7	7	5	5	0	3	0	0	0	0	0	0	0	0	0.239545	-0.285844	0.0386056	0.586475	0.576551	-0.019715	0.0891658	0.748414	0.183919	0.109206	0.435831	-0.134301	0.944087	0.371086	0.203649
O00471-T(229.163)	T(229.163)LNCMLGQMK	TLNCMLGQMK	sp|O00471|EXOC5_HUMAN	O00471	2	0	0	2	2	2	2	1	2	2	1	1	1	1	2	2	2	3	3	3	0	2	0	0	0	0	0	0	0	0	0.25921	NA	NA	0.765074	0.288209	0.132422	-0.0959598	0.198377	-0.0647633	0.244484	0.817711	-0.129108	0.0368776	0.434745	1.05594
O00471-V(229.163)	V(229.163)CHLGDQLEGVNTPR	VCHLGDQLEGVNTPR	sp|O00471|EXOC5_HUMAN	O00471	0	1	1	0	0	2	1	0	1	1	1	1	0	1	1	0	1	1	1	1	0	1	0	0	0	0	0	0	0	0	NA	-0.123875	0.340363	NA	NA	0.0555397	-0.163669	NA	0.22224	0.195067	0.335004	-0.0823129	NA	0.638782	0.531171
O00471-Y(229.163)	Y(229.163)FNEFLDGELK	YFNEFLDGELK	sp|O00471|EXOC5_HUMAN	O00471	0	1	1	1	1	1	1	1	1	1	0	2	3	0	1	1	2	2	1	2	0	1	0	0	0	0	0	0	0	0	NA	-0.329746	0.119412	0.611004	0.47646	-0.0947347	0.114075	0.659961	0.291375	0.27091	NA	0.00861156	0.460466	NA	0.588879
O00478-G(229.163)	G(229.163)ENLPAVEAPVVADGVGLYAVAASVLMR	GENLPAVEAPVVADGVGLYAVAASVLMR	sp|O00478|BT3A3_HUMAN	O00478	2	1	1	1	1	1	2	1	2	2	2	2	2	2	1	4	1	2	1	1	0	1	0	0	0	0	0	0	0	0	0.49004	-0.33852	1.00649	0.554062	1.23771	0.166166	1.08449	0.881263	0.303046	0.735104	0.730066	0.472326	0.914027	1.08175	0.257604
O00478-L(229.163)	L(229.163)LTLEPTALTLCPLPK	LLTLEPTALTLCPLPK	sp|O00478|BT3A3_HUMAN	O00478	1	1	2	3	1	1	2	0	2	1	0	2	0	0	2	2	0	0	2	2	0	2	0	0	0	0	0	0	0	0	0.429895	-0.1449	0.876038	0.640132	1.00668	0.39071	1.11607	NA	0.213526	1.37438	NA	0.888092	NA	NA	1.31435
O00478-Q(229.163)	Q(229.163)SAPYR	QSAPYR	sp|O00481|BT3A1_HUMAN;sp|O00478|BT3A3_HUMAN;sp|P78410|BT3A2_HUMAN	O00478	1	0	4	7	3	4	3	2	3	3	3	2	4	2	4	2	3	4	3	4	0	2	0	0	0	0	0	0	0	0	0.601138	NA	0.743814	0.819559	1.26463	0.11742	0.817218	1.09905	0.355815	0.636864	0.942877	0.516061	1.20998	1.0947	0.325378
O00478-V(34.063)-S(126.104)	V(34.063)AALGS(126.104)DLHLEVK	VAALGSDLHLEVK	sp|O00478|BT3A3_HUMAN	O00478	2	0	0	1	2	1	2	1	0	3	2	0	1	2	0	0	1	0	2	1	0	1	0	0	0	0	0	0	0	0	0.0296181	NA	NA	0.911588	0.851256	0.092713	0.692331	0.531565	NA	0.71292	0.490675	NA	0.0849284	0.84449	NA
O00478-Y(229.163)	Y(229.163)CVLGCENFTSGR	YCVLGCENFTSGR	sp|O00478|BT3A3_HUMAN	O00478	3	3	3	4	1	2	3	2	3	3	2	3	1	4	0	2	4	3	4	3	0	2	0	0	0	0	0	0	0	0	0.427285	-0.123025	0.547213	0.538607	0.965387	0.531364	0.855594	0.88094	0.395596	0.786931	0.841237	0.156598	0.60421	0.940782	NA
O00479-A(229.163)	A(229.163)DAGKDGNNPAK	ADAGKDGNNPAK	sp|O00479|HMGN4_HUMAN	O00479	3	2	2	2	0	0	2	3	1	0	0	1	3	2	1	1	2	1	2	2	0	3	0	0	0	0	0	0	0	0	0.445208	1.13082	1.59167	1.72238	NA	NA	0.861318	0.58432	-0.147153	NA	NA	1.06369	1.84167	1.38822	1.34293
O00479-D(229.163)	D(229.163)ASTLQSQK	DASTLQSQK	sp|O00479|HMGN4_HUMAN	O00479	5	3	3	5	4	5	4	3	5	1	3	2	4	4	4	3	3	6	5	3	0	4	0	0	0	0	0	0	0	0	0.851134	0.387873	1.18034	1.1659	1.05322	0.844632	0.610481	0.523695	0.250345	0.404732	1.42596	1.00384	1.76092	1.11769	1.06373
O00479-N(229.163)	N(229.163)RDASTLQSQK	NRDASTLQSQK	sp|O00479|HMGN4_HUMAN	O00479	6	5	3	3	4	2	4	0	4	6	5	5	5	2	4	2	0	1	2	1	0	1	0	0	0	0	0	0	0	0	0.785296	0.838717	1.52236	1.36652	1.38894	0.460057	1.22455	NA	0.321736	1.0074	1.29615	1.38654	2.00054	1.24003	1.21992
O00479-N(229.163)-R(0.984)	N(229.163)R(0.984)DASTLQSQK	NRDASTLQSQK	sp|O00479|HMGN4_HUMAN	O00479	7	2	3	5	5	5	4	3	4	3	5	2	3	5	5	4	2	6	4	3	0	4	0	0	0	0	0	0	0	0	1.02525	0.590686	1.08402	1.40323	1.77234	0.665308	1.45155	0.701531	0.344538	1.32302	1.39226	0.907083	1.3192	1.27482	1.00113
O00481-G(229.163)	G(229.163)SSGEGVSCTLR	GSSGEGVSCTLR	sp|O00481|BT3A1_HUMAN	O00481	1	1	1	1	1	0	1	1	0	1	1	2	1	1	1	1	0	2	0	1	0	0	0	0	0	0	0	0	0	0	0.431613	-0.398931	0.416514	0.340366	0.943127	NA	0.780779	0.853671	NA	0.410053	0.83584	0.0852749	0.727155	0.824254	0.444402
O00483-F(229.163)	F(229.163)YSVNVDYSK	FYSVNVDYSK	sp|O00483|NDUA4_HUMAN	O00483	1	2	2	1	2	2	3	3	2	2	2	2	2	3	2	2	3	2	2	4	0	2	0	0	0	0	0	0	0	0	0.339066	0.028742	0.0934491	0.625627	0.80064	-0.133158	0.141288	0.443336	0.344511	0.482847	0.472369	0.142467	0.404791	0.644209	-0.170384
O00483-L(229.163)	L(229.163)ALFNPDVCWDR	LALFNPDVCWDR	sp|O00483|NDUA4_HUMAN	O00483	3	3	4	3	1	3	4	3	3	3	3	3	4	5	3	3	3	3	4	2	1	4	0	0	0	0	0	0	0	0	0.801348	0.0168674	0.56787	0.678473	0.702133	1.58208	0.741877	0.693841	0.492676	0.467378	1.03976	0.468788	1.2267	0.830747	0.256507
O00483-Q(229.163)	Q(229.163)LLGQAK	QLLGQAK	sp|O00483|NDUA4_HUMAN	O00483	3	2	2	3	3	1	2	5	2	3	2	4	3	3	3	2	2	2	1	2	0	4	0	0	0	0	0	0	0	0	0.326599	-0.192005	1.64178	0.89913	0.885088	-0.320021	-0.332319	0.447862	0.377145	0.308829	0.306652	0.674558	1.10986	1.10289	0.56054
O00483-Y(229.163)	Y(229.163)SVNVDYSK	YSVNVDYSK	sp|O00483|NDUA4_HUMAN	O00483	1	2	1	2	2	2	2	1	1	3	1	1	2	2	1	1	0	3	2	1	0	1	0	0	0	0	0	0	0	0	0.0702301	-0.414762	-0.740036	-0.490361	0.164104	0.150845	0.00904385	0.371794	-0.258776	-0.245167	0.278055	-0.851319	-0.796443	0.607023	0.546796
O00487-A(229.163)	A(229.163)GVPMEV	AGVPMEV	sp|O00487|PSDE_HUMAN	O00487	7	7	5	6	3	6	7	3	6	6	4	2	6	4	4	7	7	5	6	5	0	7	0	0	0	0	0	0	0	0	0.0350108	0.446656	0.122631	0.710615	0.566477	0.785797	0.192185	0.23603	0.22388	0.476204	0.616555	-0.178706	0.858739	0.255596	0.527289
O00487-E(229.163)	E(229.163)MLELAK	EMLELAK	sp|O00487|PSDE_HUMAN	O00487	1	1	2	1	1	1	1	0	0	0	2	1	1	2	1	2	1	1	0	1	0	3	0	0	0	0	0	0	0	0	-0.355673	-0.159886	1.38501	0.133922	-0.045276	-0.275455	-0.181699	NA	NA	NA	0.474815	-0.413759	-0.275438	-0.0406421	-0.339938
O00487-H(229.163)	H(229.163)NESVVK	HNESVVK	sp|O00487|PSDE_HUMAN	O00487	6	4	5	4	3	3	3	2	2	4	7	5	5	3	3	5	3	4	2	4	0	3	0	0	0	0	0	0	0	0	0.193753	0.118124	0.525299	0.629833	0.278929	-0.34368	-0.0428533	0.147419	-0.0635539	0.420792	0.400206	-0.0584063	-0.0267438	0.306594	0.593333
O00487-L(229.163)	L(229.163)GGGMPGLGQGPPTDAPAVDTAEQVYLSSLALLK	LGGGMPGLGQGPPTDAPAVDTAEQVYLSSLALLK	sp|O00487|PSDE_HUMAN	O00487	3	3	1	1	3	2	1	2	3	1	2	1	1	3	3	2	4	2	5	1	0	3	0	0	0	0	0	0	0	0	0.072842	-0.0411499	-0.0984679	0.656306	0.596791	0.364212	0.00349531	0.051326	-0.0360595	0.141077	0.0900922	-0.0111892	0.024695	0.233251	0.299049
O00487-M(229.163)	M(229.163)LLNLHK	MLLNLHK	sp|O00487|PSDE_HUMAN	O00487	2	1	2	1	2	1	2	1	2	3	2	2	3	4	2	2	1	2	3	3	0	3	0	0	0	0	0	0	0	0	-0.0626278	-0.341593	0.45127	0.373389	0.622866	-0.484754	0.173198	-0.156319	0.268653	0.193004	0.29715	0.399457	0.115464	0.718173	0.224995
O00487-P(229.163)	P(229.163)SLQALLHGLNR	PSLQALLHGLNR	sp|O00487|PSDE_HUMAN	O00487	0	1	3	2	1	1	1	3	2	3	1	1	2	1	2	0	2	2	2	1	0	0	0	0	0	0	0	0	0	0	NA	-0.155044	0.563307	0.466201	-0.160761	-0.110655	0.391339	0.123622	0.427232	0.501297	0.460343	-0.610885	0.0531475	0.00981531	0.209699
O00487-S(229.163)	S(229.163)SLALLK	SSLALLK	sp|O00487|PSDE_HUMAN	O00487	0	2	3	0	3	1	4	4	3	2	1	2	3	2	0	2	3	3	2	2	0	0	0	0	0	0	0	0	0	0	NA	-0.188943	0.393068	NA	0.398507	-0.578117	-0.131976	0.162212	2.4265	0.275263	0.649022	-0.0988933	0.39872	0.148733	NA
O00487-V(229.163)	V(229.163)LDVFAMPQSGTGVSVEAVDPVFQAK	VLDVFAMPQSGTGVSVEAVDPVFQAK	sp|O00487|PSDE_HUMAN	O00487	3	1	5	4	4	3	3	2	3	5	3	2	2	3	2	3	2	4	2	1	0	2	0	0	0	0	0	0	0	0	-0.201825	-0.379461	0.0114204	0.21393	0.273933	-0.303357	0.130572	0.0952394	0.155912	0.367629	-0.0325492	-0.308123	0.143324	0.118326	-0.230801
O00499-A(229.163)	A(229.163)EEELLK	AEEELLK	sp|Q96CN5|LRC45_HUMAN;sp|O00499|BIN1_HUMAN	O00499	1	0	3	4	3	2	1	3	2	4	4	3	8	4	4	4	3	2	5	3	0	4	0	0	0	0	0	0	0	0	-0.00845864	NA	0.950432	0.831394	1.36829	0.134311	0.402942	0.867936	0.00637757	0.492654	0.958093	0.570923	1.40801	0.94264	0.400913
O00499-D(229.163)	D(229.163)EQFEQCVQNFNK	DEQFEQCVQNFNK	sp|O00499|BIN1_HUMAN	O00499	1	1	2	2	1	2	1	1	1	1	0	1	2	1	1	2	0	2	0	0	0	0	0	0	0	0	0	0	0	0	0.0395679	0.114763	0.671816	0.651642	1.0577	0.581898	0.297303	0.522932	0.131799	0.425696	NA	0.449719	1.29542	0.906891	-0.301379
O00499-E(229.163)	E(229.163)NNDLLWMDYHQK	ENNDLLWMDYHQK	sp|O00499|BIN1_HUMAN	O00499	1	0	0	0	1	1	1	1	1	1	1	1	0	2	1	1	0	1	1	1	0	1	0	0	0	0	0	0	0	0	0.0444288	NA	NA	NA	1.807	0.648792	0.912901	0.463738	0.250427	0.564039	1.09197	0.703725	NA	1.20482	0.382612
O00499-H(229.163)	H(229.163)HYESLQTAK	HHYESLQTAK	sp|O00499|BIN1_HUMAN	O00499	2	2	0	1	1	2	2	3	0	1	2	1	2	0	2	2	2	2	2	2	3	2	0	0	0	0	0	0	0	0	0.175123	0.365859	NA	0.416253	1.22034	0.36004	0.221274	0.268241	NA	0.309909	0.889626	0.478666	1.62168	NA	-0.349766
O00499-L(229.163)	L(229.163)AENNDLLWMDYHQK	LAENNDLLWMDYHQK	sp|O00499|BIN1_HUMAN	O00499	9	7	11	7	6	8	7	7	9	8	8	8	8	9	9	11	7	7	8	7	2	10	0	0	0	0	0	0	0	0	0.340764	0.559942	1.47942	0.748188	1.33867	0.734207	0.382466	0.530773	0.2787	0.597281	0.894327	0.716457	1.4575	1.25313	-0.00597122
O00499-L(229.163)-R(0.984)	L(229.163)NECLQEVYEPDWPGR(0.984)DEANK	LNECLQEVYEPDWPGRDEANK	sp|O00499|BIN1_HUMAN	O00499	1	2	0	1	1	0	2	0	2	0	2	1	2	1	0	1	1	1	0	1	0	0	0	0	0	0	0	0	0	0	0.0962377	0.221685	NA	0.582518	1.38145	NA	0.193312	NA	0.0933477	NA	0.704479	0.602658	1.28408	0.743596	NA
O00499-T(229.163)	T(229.163)YLASVK	TYLASVK	sp|O00499|BIN1_HUMAN	O00499	1	1	2	1	0	2	1	1	1	0	1	1	1	1	1	1	1	1	1	1	0	1	0	0	0	0	0	0	0	0	0.238573	0.139456	0.55336	0.726541	NA	0.561962	0.443542	0.450555	0.184714	NA	0.824389	0.681874	1.46102	0.890734	-0.151599
O00499-V(229.163)	V(229.163)GFYVNTFQSLAGLEENFHK	VGFYVNTFQSLAGLEENFHK	sp|O00499|BIN1_HUMAN	O00499	2	0	1	1	1	2	2	2	2	2	1	0	0	1	1	0	3	3	1	2	0	1	0	0	0	0	0	0	0	0	0.0642054	NA	0.554902	0.767773	1.13842	0.592791	0.547112	0.580323	0.0362319	1.2288	0.60198	NA	NA	0.993274	0.155919
O00505-A(229.163)	A(229.163)QNVTLEALLQNATSDNPVVQLSAVQAAR	AQNVTLEALLQNATSDNPVVQLSAVQAAR	sp|O00505|IMA4_HUMAN	O00505	1	2	0	1	1	1	1	0	1	0	1	1	0	0	2	1	1	1	1	0	0	0	0	0	0	0	0	0	0	0	0.0173146	0.0512522	NA	0.639183	0.334041	0.721027	0.169147	NA	-0.165551	NA	0.457097	0.397052	NA	NA	0.847723
O00505-D(229.163)	D(229.163)QVEYLVQQNVLPPFCNLLSVK	DQVEYLVQQNVLPPFCNLLSVK	sp|O00505|IMA4_HUMAN	O00505	4	4	4	4	3	2	4	4	4	3	1	3	4	4	3	4	3	4	3	3	0	4	0	0	0	0	0	0	0	0	0.411961	0.0182354	0.00622291	0.638001	0.415208	-0.0274815	0.138532	0.561018	0.327822	0.0961694	0.189832	0.0103502	0.90064	0.534605	0.306051
O00505-H(229.163)	H(229.163)RNEVTVELR	HRNEVTVELR	sp|O00505|IMA4_HUMAN	O00505	0	1	2	1	0	1	1	0	1	1	1	1	2	1	2	1	1	0	1	1	0	2	0	0	0	0	0	0	0	0	NA	-0.341201	0.316303	0.307004	NA	-0.430309	-0.792777	NA	-0.0648504	-0.173664	-0.528918	-0.0634241	-0.148012	0.017702	-0.157996
O00505-S(229.163)	S(229.163)GLLPLLVK	SGLLPLLVK	sp|O00505|IMA4_HUMAN	O00505	2	2	1	2	2	2	3	3	3	3	2	3	4	4	2	2	1	2	2	1	0	2	0	0	0	0	0	0	0	0	0.277218	-0.154426	-0.156259	0.251487	0.100991	-0.210948	0.29301	0.52671	0.112361	0.245378	-0.245307	-0.107024	0.374266	0.263403	0.0246581
O00506-A(229.163)	A(229.163)ANVLLSEQGDVK	AANVLLSEQGDVK	sp|O00506|STK25_HUMAN	O00506	1	0	2	2	1	0	2	2	1	1	1	0	2	0	2	2	2	2	2	2	0	3	0	0	0	0	0	0	0	0	0.102033	NA	0.196454	0.524831	0.0435789	NA	-0.250515	0.0497959	-0.131822	0.761978	0.325989	NA	0.175001	NA	0.314243
O00506-G(229.163)	G(229.163)FANQHSR	GFANQHSR	sp|O00506|STK25_HUMAN	O00506	4	2	2	2	2	2	2	3	1	2	2	2	2	1	2	2	2	2	2	2	0	2	0	0	0	0	0	0	0	0	1.78213	-0.0746647	0.276427	0.884201	1.02195	0.278593	0.769608	0.592301	0.229617	0.164637	0.441616	0.793706	1.00774	0.424265	0.41628
O00506-L(229.163)	L(229.163)MVHLVER	LMVHLVER	sp|O00506|STK25_HUMAN	O00506	1	1	0	1	1	1	1	1	1	1	1	0	1	2	1	1	2	1	2	0	0	2	0	0	0	0	0	0	0	0	0.503446	0.00742607	NA	1.02718	1.5606	0.216977	0.615557	0.649394	0.258542	0.302113	0.353908	NA	0.580337	0.533467	1.12155
O00506-N(229.163)	N(229.163)SPPTLEGQHSK	NSPPTLEGQHSK	sp|O00506|STK25_HUMAN	O00506	1	1	1	1	0	1	1	1	1	1	1	0	0	0	0	1	1	2	2	0	0	1	0	0	0	0	0	0	0	0	0.396295	-0.00746659	0.715902	0.90578	NA	0.226603	0.378874	0.472966	0.0232784	0.161765	0.543452	NA	NA	NA	NA
O00506-T(229.163)	T(229.163)SFLTELLDR	TSFLTELLDR	sp|O00506|STK25_HUMAN	O00506	1	1	1	0	1	1	1	1	0	0	1	2	2	1	1	1	1	1	1	0	0	1	0	0	0	0	0	0	0	0	0.306137	-0.00757411	0.519713	NA	0.821343	0.357281	0.887715	0.554177	NA	NA	0.368005	0.403735	0.625956	0.542963	0.604976
O00507-E(229.163)-L(-16.031)-R(-55.053)	E(229.163)DDEML(-16.031)R(-55.053)	EDDEMLR	sp|O00507|USP9Y_HUMAN	O00507	1	1	1	1	1	1	1	1	1	1	1	1	2	1	1	1	1	0	1	1	0	0	0	0	0	0	0	0	0	0	0.308866	-1.75657	3.16832	-0.463162	-0.927427	0.148003	-1.49599	-1.02017	-1.57529	-0.1674	-0.263746	1.02652	0.879848	0.564794	-3.01764
O00507-G(229.163)	G(229.163)GANLLK	GGANLLK	sp|O00507|USP9Y_HUMAN	O00507	0	1	1	1	1	2	1	0	0	1	1	0	1	2	1	1	1	1	1	3	0	1	0	0	0	0	0	0	0	0	NA	-0.282115	0.129646	0.246875	0.565094	-0.197971	-0.112065	NA	NA	0.166402	0.224935	NA	0.0696757	0.359108	-0.00530747
O00507-H(229.163)-S(-30.011)	H(229.163)S(-30.011)NPEEEEWLTAER	HSNPEEEEWLTAER	sp|O00507|USP9Y_HUMAN	O00507	0	1	1	1	1	1	1	1	1	1	0	1	1	1	1	0	0	2	0	2	0	1	0	0	0	0	0	0	0	0	NA	-0.0910708	0.354051	0.276651	0.224068	-0.397483	-0.20153	0.0749852	0.229626	0.0488285	NA	-0.355631	0.435084	0.147527	0.0394792
O00507-N(229.163)	N(229.163)DALSMLLK	NDALSMLLK	sp|O00507|USP9Y_HUMAN	O00507	1	3	2	2	3	3	2	2	3	1	3	2	2	2	2	2	0	2	1	1	0	2	0	0	0	0	0	0	0	0	-0.118735	-0.040469	0.15038	0.407775	0.508714	-0.212223	0.124773	-0.127322	0.341632	0.113642	0.382619	-0.363507	0.0681772	0.454442	0.0797728
O00515-A(229.163)	A(229.163)SLFEK	ASLFEK	sp|O00515|LAD1_HUMAN;sp|Q5TCS8|KAD9_HUMAN	O00515	1	1	1	1	1	1	1	1	1	1	1	1	2	1	1	2	0	0	1	0	0	0	0	0	0	0	0	0	0	0	-0.916905	-1.21114	-1.27459	-0.548185	-1.04986	-1.61896	-0.84055	-0.122206	-0.516549	-1.29364	0.36589	-1.5313	-0.729743	-0.723498	-1.6303
O00515-D(229.163)	D(229.163)EDEDLQSLLR	DEDEDLQSLLR	sp|O00515|LAD1_HUMAN	O00515	1	1	1	1	1	0	0	0	0	2	1	1	1	1	1	1	1	1	2	1	0	1	0	0	0	0	0	0	0	0	-0.500603	-0.51855	-0.330013	-0.206662	-0.797652	NA	NA	NA	NA	0.0591768	0.408483	-1.11248	-1.0157	-0.233425	-1.37847
O00515-E(229.163)	E(229.163)EEADMSSPTQR	EEEADMSSPTQR	sp|O00515|LAD1_HUMAN	O00515	2	2	2	2	2	2	3	2	2	2	0	2	2	2	3	4	2	1	3	0	0	1	0	0	0	0	0	0	0	0	-0.356812	-0.893172	-0.480478	0.407779	-0.242456	-0.593825	-1.81798	0.140207	-0.109799	-0.127225	NA	-1.38682	-0.314416	-0.155445	-0.74069
O00515-G(229.163)	G(229.163)LPCTELFVAPVGVASK	GLPCTELFVAPVGVASK	sp|O00515|LAD1_HUMAN	O00515	0	1	1	1	1	0	2	1	2	2	2	2	0	2	2	1	1	0	2	0	0	0	0	0	0	0	0	0	0	0	NA	-1.21221	-1.21104	0.0663999	-0.79776	NA	-1.51245	-0.35296	-0.594843	-0.210628	-0.0525572	0.0860374	NA	-0.383494	-0.712172
O00515-L(229.163)	L(229.163)NLWLSR	LNLWLSR	sp|O00515|LAD1_HUMAN	O00515	5	5	5	3	3	4	7	6	7	2	7	4	7	4	7	8	5	4	5	4	0	5	0	0	0	0	0	0	0	0	0.332077	-0.225609	-0.030696	-0.064271	-0.942667	-0.926061	-0.412743	0.217474	-0.0398636	-1.10774	0.937522	-0.660884	-0.146254	-0.259718	-0.592433
O00515-N(229.163)	N(229.163)LPSLAK	NLPSLAK	sp|O00515|LAD1_HUMAN	O00515	4	4	7	3	4	5	3	5	5	3	5	3	4	1	5	7	7	7	5	7	0	7	0	0	0	0	0	0	0	0	0.266739	-0.27209	0.713155	0.777602	-0.528776	0.880278	-0.146252	0.0424884	0.227364	0.34847	0.670643	-1.50249	0.59904	-0.643899	0.425703
O00515-Q(229.163)	Q(229.163)GASDPPTVASR	QGASDPPTVASR	sp|O00515|LAD1_HUMAN	O00515	4	4	4	4	5	3	5	4	3	3	4	3	7	7	4	4	4	3	3	4	0	2	0	0	0	0	0	0	0	0	1.43991	1.47687	0.0593198	0.508303	2.66768	-0.273114	0.183192	0.609938	0.416971	-0.804967	0.453299	-0.578141	2.37183	2.35308	0.105198
O00515-R(229.163)	R(229.163)ATASEQPLAQEPPASGGSPATTK	RATASEQPLAQEPPASGGSPATTK	sp|O00515|LAD1_HUMAN	O00515	2	2	2	3	3	3	2	3	3	3	1	3	2	2	6	1	3	5	1	2	0	3	0	0	0	0	0	0	0	0	-0.775706	-0.900245	-0.364247	0.140317	-0.347875	-0.581001	-1.68815	0.0337955	0.222216	-0.146451	0.284206	-0.262538	-0.107878	-0.0608304	0.621552
O00515-R(229.163)-Q(0.984)	R(229.163)ATASEQPLAQ(0.984)EPPASGGSPATTK	RATASEQPLAQEPPASGGSPATTK	sp|O00515|LAD1_HUMAN	O00515	3	1	2	1	0	0	2	3	1	2	3	0	1	0	4	2	1	2	0	0	0	0	0	0	0	0	0	0	0	0	-0.455089	-0.170728	-0.925619	-0.286191	NA	NA	-1.23406	0.126513	-0.541904	-0.605747	0.302638	NA	-0.965027	NA	-0.840993
O00515-S(229.163)	S(229.163)STTDDEAPR	SSTTDDEAPR	sp|O00515|LAD1_HUMAN	O00515	0	0	1	0	1	1	1	0	0	1	2	1	1	1	1	1	1	1	1	0	0	1	0	0	0	0	0	0	0	0	NA	NA	-1.89751	NA	-0.99349	-1.48643	-1.2748	NA	NA	-0.565336	0.0959057	-2.46372	-1.46967	-0.68731	-1.0614
O00515-T(229.163)	T(229.163)LEDEEEQER	TLEDEEEQER	sp|O00515|LAD1_HUMAN	O00515	5	5	7	5	7	9	4	4	6	5	4	5	5	6	6	6	5	5	4	5	0	5	0	0	0	0	0	0	0	0	-0.293713	-0.781483	0.419156	-0.290963	0.354051	0.0909951	-1.22492	0.233712	0.199375	-1.10833	0.144702	-1.52491	-1.13309	1.12895	-1.33852
O00519-A(60.003)-R(144.042)-R(29.978)	TA(60.003)R(144.042)GAVVRAR(29.978)	TARGAVVRAR	sp|O00519|FAAH1_HUMAN	O00519	1	1	1	0	1	1	0	0	1	1	1	0	0	0	1	1	1	1	1	1	0	0	0	0	0	0	0	0	0	0	-0.00866809	-0.065474	-0.00977716	NA	0.151231	-0.154319	NA	NA	-0.0651025	0.127163	0.380496	NA	NA	NA	-0.18016
O00519-E(229.163)	E(229.163)LAPEAVLFTYVGK	ELAPEAVLFTYVGK	sp|O00519|FAAH1_HUMAN	O00519	1	0	2	1	0	1	1	1	1	1	1	1	1	0	3	0	1	1	1	1	0	1	0	0	0	0	0	0	0	0	0.713028	NA	1.0532	0.598342	NA	0.919914	1.76197	0.671738	0.283488	0.909996	0.633546	0.687987	0.831925	NA	0.928179
O00522-N(229.163)	N(229.163)LSTSEGVSK	NLSTSEGVSK	sp|O00522|KRIT1_HUMAN	O00522	1	1	1	1	1	2	0	1	1	1	1	1	1	0	1	1	2	0	1	0	0	1	0	0	0	0	0	0	0	0	-0.0638086	-0.680465	-0.250964	0.447391	0.0185771	-0.0750942	NA	-0.00591582	0.351302	0.0994876	0.194851	-0.477179	-0.14879	NA	-0.123918
O00522-Q(229.163)	Q(229.163)NNWEEAAK	QNNWEEAAK	sp|O00522|KRIT1_HUMAN	O00522	1	0	2	0	1	1	1	1	0	0	1	1	0	0	1	1	1	1	1	0	0	1	0	0	0	0	0	0	0	0	0.0266403	NA	0.0821966	NA	0.849722	-0.168583	-0.177524	0.219053	NA	NA	0.311263	-0.470121	NA	NA	-0.0689523
O00533-G(229.163)	G(229.163)DLYFANVEEK	GDLYFANVEEK	sp|O00533|NCHL1_HUMAN	O00533	4	1	0	2	0	0	1	0	1	2	2	1	1	2	0	1	1	2	3	0	0	0	0	0	0	0	0	0	0	0	0.0404813	0.344786	NA	0.819254	NA	NA	0.161321	NA	-0.371965	0.239035	0.643351	-0.192865	0.690374	0.997373	NA
O00533-N(229.163)-S(69.069)-H(160.085)	N(229.163)EGHLS(69.069)H(160.085)FQGK	NEGHLSHFQGK	sp|O00533|NCHL1_HUMAN	O00533	1	1	1	2	1	1	1	0	1	2	0	1	0	1	0	1	0	1	0	1	0	0	0	0	0	0	0	0	0	0	-0.119136	0.096491	0.745479	0.788593	0.425447	0.821894	0.95835	NA	-0.0878637	0.0686712	NA	-0.00233119	NA	1.57562	NA
O00534-A(229.163)	A(229.163)AETTGEVCLK	AAETTGEVCLK	sp|O00534|VMA5A_HUMAN	O00534	7	6	8	7	7	5	11	5	9	5	8	7	4	7	5	8	5	7	8	6	0	6	0	0	0	0	0	0	0	0	0.486346	0.155073	1.00444	1.13857	1.56534	0.445337	1.42694	0.515193	0.912163	0.751813	0.872576	1.45052	1.36097	1.72513	0.662125
O00534-D(229.163)	D(229.163)SCLNVK	DSCLNVK	sp|O00534|VMA5A_HUMAN	O00534	2	5	5	7	6	6	5	5	4	3	5	5	4	3	4	5	4	4	9	4	2	4	0	0	0	0	0	0	0	0	0.356427	-0.0209814	0.960198	1.16708	1.29252	0.539849	1.04228	0.666258	0.548517	0.60689	0.954514	1.09215	1.24556	1.71296	0.901834
O00534-E(229.163)	E(229.163)LNKPVQGPLAHR	ELNKPVQGPLAHR	sp|O00534|VMA5A_HUMAN	O00534	4	3	3	1	2	3	5	3	5	4	4	4	5	4	4	5	4	4	5	4	0	3	0	0	0	0	0	0	0	0	0.324751	-0.0794348	0.883597	1.11361	1.4362	0.414337	1.4874	0.734622	0.462757	0.761935	1.01632	1.07259	1.19864	1.66777	1.0236
O00534-F(229.163)	F(229.163)VLPAVLNPR	FVLPAVLNPR	sp|O00534|VMA5A_HUMAN	O00534	1	2	5	2	0	0	4	4	2	0	4	0	2	0	2	4	0	4	4	2	0	2	0	0	0	0	0	0	0	0	0.394357	-0.0935263	1.36014	1.27451	NA	NA	1.11233	0.966986	0.515202	NA	1.69045	NA	1.05918	NA	0.632324
O00534-G(229.163)	G(229.163)ELMCYK	GELMCYK	sp|O00534|VMA5A_HUMAN	O00534	2	1	1	1	1	1	2	1	1	1	1	2	3	1	2	1	1	1	1	1	0	2	0	0	0	0	0	0	0	0	0.275429	-0.272108	0.534928	1.09229	1.01188	0.265331	0.940762	0.443851	-0.015511	0.587869	0.629276	0.763784	1.10465	1.35548	0.612106
O00534-H(-36.011)-R(-28.006)	H(-36.011)R(-28.006)CFSFGLGEGTSTSLLK	HRCFSFGLGEGTSTSLLK	sp|O00534|VMA5A_HUMAN	O00534	0	0	2	3	1	0	1	1	2	1	0	0	2	4	0	1	2	1	1	2	0	2	0	0	0	0	0	0	0	0	NA	NA	0.817831	1.22004	1.01374	NA	1.01245	0.537493	0.337677	0.504939	NA	NA	1.55246	1.45064	NA
O00534-L(229.163)	L(229.163)MQADLGGTELLAPLQNLYR	LMQADLGGTELLAPLQNLYR	sp|O00534|VMA5A_HUMAN	O00534	4	1	2	3	4	5	5	6	2	3	1	2	4	4	4	1	3	3	3	3	0	2	0	0	0	0	0	0	0	0	0.469165	0.387944	1.19736	1.19214	1.29825	1.14324	1.11512	0.977403	0.222756	0.554314	1.01751	1.14567	1.37554	1.50018	0.593444
O00534-P(229.163)	P(229.163)DVNLTLHR	PDVNLTLHR	sp|O00534|VMA5A_HUMAN	O00534	2	3	1	0	2	2	1	0	0	1	0	1	1	1	2	1	1	1	2	2	0	0	0	0	0	0	0	0	0	0	0.64261	1.22764	0.392251	NA	0.623835	0.450116	0.469892	NA	NA	0.240086	NA	0.788315	0.21303	0.577901	-0.232439
O00534-S(229.163)	S(229.163)GSMQSPMSSQDTSQLR	SGSMQSPMSSQDTSQLR	sp|O00534|VMA5A_HUMAN	O00534	2	3	2	0	3	2	2	3	3	2	1	3	2	4	2	1	6	3	3	2	0	3	0	0	0	0	0	0	0	0	0.390926	-0.00730003	0.522439	NA	1.27755	0.349633	0.547354	0.893533	0.270999	0.514185	0.655623	0.92532	0.75674	1.38097	0.598813
O00534-T(229.163)	T(229.163)FSVLK	TFSVLK	sp|Q6P1N0|C2D1A_HUMAN;sp|Q5T4F4|ZFY27_HUMAN;sp|O00534|VMA5A_HUMAN	O00534	1	0	0	0	0	1	2	1	1	2	2	2	1	1	1	1	1	0	1	1	0	3	0	0	0	0	0	0	0	0	-0.253736	NA	NA	NA	NA	-0.175595	0.243391	0.197368	0.03741	-0.156801	0.377618	-0.0244316	0.315827	0.468703	0.22622
O00534-V(229.163)	V(229.163)TFPLQPKPDVNLTLHR	VTFPLQPKPDVNLTLHR	sp|O00534|VMA5A_HUMAN	O00534	2	1	1	1	2	1	0	3	0	0	1	2	0	0	1	2	1	1	1	1	0	1	0	0	0	0	0	0	0	0	0.534076	-0.0119904	0.600192	0.940558	1.02328	-0.0810037	NA	0.450718	NA	NA	0.919585	0.647273	NA	NA	0.69366
O00534-Y(229.163)	Y(229.163)QFSGSSK	YQFSGSSK	sp|O00534|VMA5A_HUMAN	O00534	3	4	3	3	2	3	4	2	6	5	4	4	3	7	3	7	5	5	8	3	0	5	0	0	0	0	0	0	0	0	0.563877	0.547121	0.867638	1.21908	1.086	0.496622	0.99694	0.673932	0.987191	1.94992	1.19591	0.853789	1.24721	1.55657	0.558505
O00541-A(229.163)	A(229.163)GEGTYALDSESCMEK	AGEGTYALDSESCMEK	sp|O00541|PESC_HUMAN	O00541	0	1	1	1	1	1	2	1	1	3	0	0	2	1	2	1	0	0	2	2	0	1	0	0	0	0	0	0	0	0	NA	-0.238014	-0.0149504	-0.421557	-0.280997	-0.989772	-1.0442	-0.123278	0.206754	-0.109302	NA	NA	-0.949556	-0.570431	-0.777457
O00541-E(229.163)	E(229.163)ALAFLLR	EALAFLLR	sp|O00541|PESC_HUMAN	O00541	1	2	3	2	2	2	1	3	2	1	1	1	2	3	2	3	1	1	2	1	0	2	0	0	0	0	0	0	0	0	-0.224634	-0.411366	-0.085673	0.0320319	-0.44798	-0.140387	-0.990073	0.246567	0.00214334	-0.205561	-0.130878	-0.788927	0.0756857	-0.117372	-0.433299
O00541-G(229.163)	G(229.163)LYPHEPK	GLYPHEPK	sp|O00541|PESC_HUMAN	O00541	3	2	2	2	2	3	5	4	5	5	2	2	5	2	4	1	3	1	2	3	0	3	0	0	0	0	0	0	0	0	-0.265184	-0.554142	-0.458089	0.106067	-0.213161	1.05333	0.256698	0.606539	0.063142	0.201525	-0.170659	-0.997636	0.337428	-0.476858	-0.767457
O00541-L(229.163)	L(229.163)AALEEQR	LAALEEQR	sp|O00541|PESC_HUMAN	O00541	5	6	4	4	7	6	5	5	5	5	6	4	6	4	7	7	4	5	7	4	0	3	0	0	0	0	0	0	0	0	0.169693	-0.250726	0.164618	0.0455531	0.0176784	0.0470539	-0.584716	0.248096	0.0207453	-0.306804	-0.00243562	-0.653456	-0.436547	0.555224	-0.380781
O00541-S(229.163)	S(229.163)FGGEVSWDK	SFGGEVSWDK	sp|O00541|PESC_HUMAN	O00541	4	3	1	2	2	3	4	2	1	2	2	4	2	1	1	4	2	0	2	4	1	2	0	0	0	0	0	0	0	0	-0.112338	-0.114515	-0.732387	0.93248	-0.0398308	0.404891	-0.608032	0.383988	0.156975	0.144087	0.150499	0.431716	-0.451015	-0.418383	-0.679977
O00541-T(229.163)	T(229.163)FYLLK	TFYLLK	sp|O00541|PESC_HUMAN	O00541	1	1	0	0	1	1	1	0	1	1	1	1	1	1	1	1	1	0	1	1	0	0	0	0	0	0	0	0	0	0	-0.15092	-0.94248	NA	NA	-0.222861	-1.12728	-0.899922	NA	0.0436446	-0.185618	-0.391666	-0.921434	-0.976224	-0.673745	-0.873735
O00559-L(229.163)-N(0.984)-Q(0.984)	L(229.163)EGGN(0.984)GNVATQQNSLEQ(0.984)LEPDYFK	LEGGNGNVATQQNSLEQLEPDYFK	sp|O00559|RCAS1_HUMAN	O00559	1	1	1	0	1	1	1	0	2	1	1	0	0	0	0	1	1	1	1	1	0	0	0	0	0	0	0	0	0	0	-0.024999	-0.129311	0.349612	NA	1.01772	-0.00886763	0.486125	NA	0.495382	0.149635	0.784751	NA	NA	NA	NA
O00560-	MAPSLMK	MAPSLMK	sp|O00560|SDCB1_HUMAN	O00560	0	1	1	1	1	1	0	1	1	1	0	1	0	0	1	0	1	2	1	1	0	0	0	0	0	0	0	0	0	0	NA	-0.0206794	0.0475175	0.558757	0.301498	0.174734	NA	0.142853	0.196845	-0.0415277	NA	-0.469046	NA	NA	-0.0587401
O00560-A(229.163)	A(229.163)NVAVVSGAPLQGQLVAR	ANVAVVSGAPLQGQLVAR	sp|O00560|SDCB1_HUMAN	O00560	3	2	2	2	3	2	2	3	1	2	2	2	2	3	2	2	2	2	2	1	0	2	0	0	0	0	0	0	0	0	2.02926	0.208778	0.693546	1.15217	1.10143	0.502801	0.530859	0.174023	0.423943	0.839417	0.677945	0.165072	1.6454	0.329597	0.704895
O00560-A(229.163)-Q(-28.990)-R(-99.080)	A(229.163)NVAVVSGAPLQGQ(-28.990)LVAR(-99.080)	ANVAVVSGAPLQGQLVAR	sp|O00560|SDCB1_HUMAN	O00560	2	1	2	2	2	2	2	2	2	0	2	2	2	0	2	4	0	1	0	0	0	0	0	0	0	0	0	0	0	0	0.327375	0.19914	0.449422	0.715949	0.979211	0.445885	0.583679	0.386438	0.218917	NA	0.774269	0.222117	0.606679	NA	0.746577
O00560-F(229.163)	F(229.163)GDQVLQLNGENCAGWSSDK	FGDQVLQLNGENCAGWSSDK	sp|O00560|SDCB1_HUMAN	O00560	0	1	1	1	1	0	2	2	1	2	2	0	1	2	1	2	1	2	0	1	0	1	0	0	0	0	0	0	0	0	NA	0.145714	0.396358	0.482178	0.606384	NA	0.65619	0.36352	0.498541	0.369826	0.823057	NA	0.601295	0.804249	0.407797
O00560-L(229.163)	L(229.163)TMTLR	LTMTLR	sp|O00560|SDCB1_HUMAN	O00560	4	4	3	2	1	1	2	1	2	2	2	4	2	1	2	3	4	3	4	3	0	3	0	0	0	0	0	0	0	0	0.699455	0.559201	0.552504	0.851887	0.551526	0.364714	0.949362	0.38907	0.0303731	0.27492	1.25053	0.3206	0.90016	0.635363	0.53766
O00560-M(229.163)	M(229.163)APSLMK	MAPSLMK	sp|O00560|SDCB1_HUMAN	O00560	1	1	1	2	2	1	2	0	1	0	0	1	1	1	1	2	0	1	2	1	0	1	0	0	0	0	0	0	0	0	0.34907	0.131239	0.426539	0.641104	0.750282	0.272955	0.627141	NA	0.187061	NA	NA	0.0673724	0.581914	0.482417	0.292174
O00560-N(229.163)	N(229.163)GLLTEHNLCELNGQNVLGLK	NGLLTEHNLCELNGQNVLGLK	sp|O00560|SDCB1_HUMAN	O00560	0	1	1	2	1	1	2	1	1	1	0	1	0	1	2	1	2	2	2	2	0	1	0	0	0	0	0	0	0	0	NA	0.102051	0.447108	0.530755	0.652807	0.152759	0.74809	0.32312	0.231017	0.144035	NA	0.0174371	NA	0.626275	0.447906
O00560-N(229.163)-E(1.998)	N(229.163)GLLTE(1.998)HNLCELNGQNVLGLK	NGLLTEHNLCELNGQNVLGLK	sp|O00560|SDCB1_HUMAN	O00560	2	0	0	2	1	3	1	2	1	1	0	1	1	1	6	4	3	0	0	2	0	0	0	0	0	0	0	0	0	0	0.29959	NA	NA	0.48378	0.642824	0.234817	0.376971	0.333483	0.211794	0.0891018	NA	-0.0121901	0.570106	0.611748	0.627243
O00560-P(229.163)	P(229.163)SSLNYMVAPVTGNDVGLR	PSSLNYMVAPVTGNDVGLR	sp|O00560|SDCB1_HUMAN	O00560	2	1	0	2	0	0	1	1	1	1	1	2	0	1	0	0	1	0	3	2	0	4	0	0	0	0	0	0	0	0	0.154025	0.093034	NA	0.407625	NA	NA	0.32848	0.233349	0.110515	0.365402	0.892003	0.200384	NA	0.727122	NA
O00560-Q(229.163)	Q(229.163)AFGEK	QAFGEK	sp|O00560|SDCB1_HUMAN;sp|Q9BQ87|TBL1Y_HUMAN	O00560	0	0	1	2	3	3	1	1	1	1	1	1	1	1	1	1	4	1	3	1	0	1	0	0	0	0	0	0	0	0	NA	NA	0.22906	0.408955	0.195371	-0.0322833	-0.528171	0.178436	-0.0245817	0.0548194	0.405423	-0.303105	-0.301986	0.251295	0.205205
O00560-S(229.163)	S(229.163)LDNGLFVQLVQANSPASLVGLR	SLDNGLFVQLVQANSPASLVGLR	sp|O00560|SDCB1_HUMAN	O00560	1	1	3	1	3	2	4	4	0	0	3	1	4	4	2	2	3	3	2	4	0	1	0	0	0	0	0	0	0	0	0.112489	-0.249458	0.617477	0.164747	0.72476	0.127149	0.472783	0.429363	NA	NA	0.71153	0.239489	1.03067	0.825333	0.476495
O00560-T(229.163)	T(229.163)LTLMPAFLFEHLLK	TLTLMPAFLFEHLLK	sp|O00560|SDCB1_HUMAN	O00560	1	1	1	0	1	1	1	1	1	2	0	1	1	1	1	1	0	1	1	0	0	0	0	0	0	0	0	0	0	0	1.25222	0.39977	0.612534	NA	0.499148	0.465425	1.06838	0.252469	0.533915	-0.137355	NA	-0.558804	1.25726	0.419366	-0.0735906
O00562-A(229.163)	A(229.163)GAVDVVR	AGAVDVVR	sp|O00562|PITM1_HUMAN;sp|Q9BZ72|PITM2_HUMAN	O00562	1	1	1	0	1	0	0	2	1	1	1	2	1	1	1	1	2	0	1	0	0	0	0	0	0	0	0	0	0	0	0.210687	-0.527785	0.685134	NA	0.655665	NA	NA	0.437702	-0.00276363	0.168685	0.821773	0.0463699	0.293835	0.526237	0.300119
O00562-G(229.163)	G(229.163)LEDGAQAPR	GLEDGAQAPR	sp|O00562|PITM1_HUMAN	O00562	2	1	0	0	0	1	1	1	1	2	0	1	1	1	1	1	1	1	2	1	0	1	0	0	0	0	0	0	0	0	0.0433397	-0.547664	NA	NA	NA	-0.255786	0.68993	0.256092	-0.144841	0.120271	NA	-0.0626037	-0.228549	0.290729	0.0255698
O00562-L(229.163)	L(229.163)HFPEALGHVALR	LHFPEALGHVALR	sp|O00562|PITM1_HUMAN	O00562	2	2	2	1	2	2	4	2	2	3	1	2	3	2	3	2	2	2	2	2	0	2	0	0	0	0	0	0	0	0	0.222672	-0.395368	0.361506	0.598923	0.552776	0.171348	0.897997	0.239965	0.199824	0.166422	0.748622	-0.0299066	-0.0097459	0.455662	0.562912
O00562-Q(229.163)	Q(229.163)WSSSSR	QWSSSSR	sp|O00562|PITM1_HUMAN	O00562	1	1	0	0	0	0	1	1	1	1	1	1	0	1	2	1	2	1	2	1	0	0	0	0	0	0	0	0	0	0	0.0794661	-0.667777	NA	NA	NA	NA	0.588889	0.0682003	0.0346683	-0.0195321	0.572895	-0.16012	NA	0.482233	0.152804
O00566-D(229.163)	D(229.163)QAWDDVVR	DQAWDDVVR	sp|O00566|MPP10_HUMAN	O00566	1	1	1	1	1	1	1	0	0	0	0	1	1	0	1	1	0	0	1	1	0	1	0	0	0	0	0	0	0	0	-0.0389967	-0.194102	0.0116102	0.1039	0.205145	-0.551624	-0.350777	NA	NA	NA	NA	-0.235156	1.00665	NA	-0.154135
O00566-L(229.163)	L(229.163)SLAELYEQEYLK	LSLAELYEQEYLK	sp|O00566|MPP10_HUMAN	O00566	1	0	2	0	1	1	1	0	1	0	1	1	2	1	2	1	1	1	2	2	0	1	0	0	0	0	0	0	0	0	-0.283716	NA	-0.166254	NA	-0.173674	-0.673872	-0.657968	NA	0.457265	NA	-0.256029	-0.452977	-0.525902	-0.681712	-0.155755
O00566-M(229.163)	M(229.163)MDSLFLK	MMDSLFLK	sp|O00566|MPP10_HUMAN	O00566	1	0	1	2	1	2	1	1	0	1	1	1	0	1	1	2	1	1	1	1	0	1	0	0	0	0	0	0	0	0	-0.206086	NA	-0.52767	0.380825	-0.287676	-0.571559	-0.543235	-0.149408	NA	-0.253203	-0.11137	-0.555799	NA	-0.488586	-0.459727
O00566-V(229.163)	V(229.163)LYDFNK	VLYDFNK	sp|O00566|MPP10_HUMAN	O00566	1	1	1	1	0	1	1	1	1	1	1	1	2	2	2	1	1	1	0	1	0	3	0	0	0	0	0	0	0	0	-0.189408	-0.520077	-0.0476868	0.200253	NA	-0.624469	-0.415218	0.0506989	-0.00321524	-0.0570014	-0.0470624	-0.363549	-0.695776	0.101382	-0.189991
O00567-A(229.163)	A(229.163)LLDASR	ALLDASR	sp|O00567|NOP56_HUMAN	O00567	2	2	4	3	3	3	1	1	4	4	1	4	2	2	2	5	4	1	5	3	0	5	0	0	0	0	0	0	0	0	-0.466791	-0.528299	0.324174	0.272164	0.548258	0.118643	0.61149	-0.0183624	0.459972	0.0988741	-0.246454	0.37301	0.248936	-0.0153832	0.01805
O00567-D(229.163)	D(229.163)LNTFSMR	DLNTFSMR	sp|O00567|NOP56_HUMAN	O00567	1	2	1	1	1	1	2	1	2	2	2	2	2	1	1	1	1	1	1	1	0	1	0	0	0	0	0	0	0	0	-0.332278	-0.338261	-0.519485	-0.274276	-0.12388	-0.845786	-0.398485	-0.108916	0.135546	0.108849	-0.327462	-0.529273	-0.812298	-0.412158	-0.691881
O00567-E(229.163)	E(229.163)AMVQAEEAAAELTR	EAMVQAEEAAAELTR	sp|O00567|NOP56_HUMAN	O00567	4	10	9	7	7	8	11	7	9	12	10	7	10	9	6	8	7	6	8	7	0	9	0	0	0	0	0	0	0	0	0.302962	-0.0920789	0.395723	0.641629	0.479206	-0.163833	0.081528	0.457399	0.277946	0.63707	0.441377	0.046379	0.384177	0.0251103	0.0199407
O00567-E(229.163)-V(-28.031)	E(229.163)EPVSSGPEEAV(-28.031)GK	EEPVSSGPEEAVGK	sp|O00567|NOP56_HUMAN	O00567	1	2	0	2	2	2	1	2	0	1	1	2	1	1	1	0	1	2	2	2	0	1	0	0	0	0	0	0	0	0	-0.562648	0.0919247	NA	1.26242	0.126447	-0.367203	0.150161	-0.296852	NA	-0.499797	0.685017	-0.276673	-0.082367	0.499515	0.0614691
O00567-G(229.163)	G(229.163)LTDLSACK	GLTDLSACK	sp|O00567|NOP56_HUMAN	O00567	1	1	2	2	1	1	1	1	2	2	2	1	1	2	1	2	1	1	3	1	0	1	0	0	0	0	0	0	0	0	-0.567313	-0.904403	-0.0443999	-0.131501	-0.0566882	-1.17178	-0.797117	-0.0177099	-0.131639	0.0611557	0.00523548	-1.09266	-0.697381	0.11091	-0.784553
O00567-L(229.163)	L(229.163)AQFLGNR	LAQFLGNR	sp|O00567|NOP56_HUMAN	O00567	17	18	14	18	17	17	21	19	17	19	23	19	25	19	21	19	16	15	19	16	2	17	0	0	0	0	0	0	0	0	0.357829	0.946558	0.354834	0.725319	0.720227	0.0118162	0.272421	0.61348	0.534011	0.36612	1.12205	0.676316	0.982852	0.114867	0.408082
O00567-M(229.163)	M(229.163)SQVAPSLSALLGEAVGAR	MSQVAPSLSALLGEAVGAR	sp|O00567|NOP56_HUMAN	O00567	3	3	2	2	2	2	0	1	0	1	1	2	3	1	2	1	2	1	2	2	0	2	0	0	0	0	0	0	0	0	-0.0549597	0.0762706	0.0252051	0.0107851	0.182201	-0.692656	NA	0.288952	NA	0.184232	0.172687	-0.394466	0.387275	0.103512	-0.105076
O00567-M(229.163)-S(15.995)	M(229.163)S(15.995)QVAPSLSALLGEAVGAR	MSQVAPSLSALLGEAVGAR	sp|O00567|NOP56_HUMAN	O00567	2	0	1	0	4	3	1	3	2	3	1	1	0	1	2	0	1	1	2	1	0	1	0	0	0	0	0	0	0	0	0.084966	NA	1.05531	NA	0.576988	0.274141	0.208303	0.352736	0.333195	0.409124	0.574305	0.158649	NA	0.324646	0.530917
O00567-Q(229.163)-E(1.998)	Q(229.163)KPQEVPQE(1.998)NGMEDPSLSFSK	QKPQEVPQENGMEDPSLSFSK	sp|O00567|NOP56_HUMAN	O00567	1	2	0	1	0	2	1	2	1	0	0	0	1	1	2	1	0	3	1	3	0	0	0	0	0	0	0	0	0	0	0.0122023	-0.412408	NA	0.385837	NA	-0.558104	-0.599108	0.0961342	-0.230968	NA	NA	NA	-0.922882	-0.416598	-0.135057
O00567-Q(229.163)-N(0.984)	Q(229.163)KPQEVPQEN(0.984)GMEDPSLSFSK	QKPQEVPQENGMEDPSLSFSK	sp|O00567|NOP56_HUMAN	O00567	2	2	2	2	1	1	2	2	0	2	1	0	1	2	3	2	1	0	2	2	0	1	0	0	0	0	0	0	0	0	0.334062	-0.764355	0.124145	0.00802029	0.745076	-0.722226	-0.566761	0.26166	NA	0.128415	0.403211	NA	0.167067	0.0557974	-0.310121
O00567-Q(229.163)-P(2.016)	Q(229.163)KPQEVP(2.016)QENGMEDPSLSFSK	QKPQEVPQENGMEDPSLSFSK	sp|O00567|NOP56_HUMAN	O00567	0	1	1	1	1	0	1	3	3	2	3	1	0	0	1	0	2	1	0	0	1	1	0	0	0	0	0	0	0	0	NA	-0.621382	-0.386908	-0.0212565	0.149406	NA	-0.50606	0.274131	0.17661	-0.00802043	0.243217	-0.144366	NA	NA	-0.423068
O00567-S(229.163)	S(229.163)EVPTSVFGEK	SEVPTSVFGEK	sp|O00567|NOP56_HUMAN	O00567	10	8	6	5	5	9	3	8	6	8	5	6	5	5	3	6	3	6	5	7	0	5	0	0	0	0	0	0	0	0	0.387937	0.28279	0.925094	0.385408	0.230725	-0.0029734	1.00472	0.81729	0.278766	0.42794	0.52826	-0.521354	0.178258	0.262248	0.0260336
O00567-V(229.163)	V(229.163)DNMLLQSL	VDNMLLQSL	sp|O00567|NOP56_HUMAN	O00567	2	4	4	5	6	6	5	6	5	3	4	5	5	6	5	5	4	5	4	3	0	4	0	0	0	0	0	0	0	0	-0.189117	-0.498886	0.565741	0.354533	0.30438	-0.0636742	-0.0118454	0.244886	0.0528474	0.0325331	1.34199	-0.368362	0.00811444	0.178056	-0.467819
O00567-Y(229.163)	Y(229.163)GLLFH	YGLLFH	sp|Q8IYW2|CFA46_HUMAN;sp|O00567|NOP56_HUMAN;sp|Q13936|CAC1C_HUMAN	O00567	6	3	4	4	3	4	6	6	3	3	3	6	3	3	3	5	3	3	3	5	0	5	0	0	0	0	0	0	0	0	0.473439	-0.444493	0.383322	0.338999	0.370118	-0.025996	0.705446	0.47651	0.211615	0.0569377	0.421081	0.0219	0.100576	0.220081	0.189805
O00571-	DLMACAQTGSGK	DLMACAQTGSGK	sp|Q9NQI0|DDX4_HUMAN;sp|O15523|DDX3Y_HUMAN;sp|O00571|DDX3X_HUMAN	O00571	4	7	4	6	5	3	5	2	1	4	8	7	2	3	5	4	5	9	5	7	0	6	0	0	0	0	0	0	0	0	0.206202	0.176365	0.329336	1.07278	0.803316	-0.616432	0.0575773	0.278627	-0.562334	0.914592	0.688133	0.519759	0.403528	0.0315962	0.241994
O00571-A(229.163)-S(27.011)	A(229.163)YSSFGS(27.011)R	AYSSFGSR	sp|O15523|DDX3Y_HUMAN;sp|O00571|DDX3X_HUMAN	O00571	1	1	1	1	1	1	1	0	0	2	1	1	1	1	1	0	1	1	1	1	0	1	0	0	0	0	0	0	0	0	-0.635103	-0.448606	-0.302048	0.354124	-0.0817844	-0.248313	-0.396655	NA	NA	-0.19361	-0.267716	-0.612951	-0.467138	-0.142852	-0.15378
O00571-D(229.163)	D(229.163)AYSSFGSR	DAYSSFGSR	sp|O15523|DDX3Y_HUMAN;sp|O00571|DDX3X_HUMAN	O00571	17	19	14	13	14	15	18	20	15	17	19	14	18	16	13	17	21	22	17	17	0	16	0	0	0	0	0	0	0	0	0.618911	0.114111	0.840802	0.52887	0.823898	0.250284	0.366749	0.558415	0.495385	0.868619	0.932639	0.0922094	0.0463247	0.558833	1.1243
O00571-D(229.163)-M(15.995)	D(229.163)LM(15.995)ACAQTGSGK	DLMACAQTGSGK	sp|Q9NQI0|DDX4_HUMAN;sp|O15523|DDX3Y_HUMAN;sp|O00571|DDX3X_HUMAN	O00571	2	1	1	1	0	0	2	0	2	0	1	2	1	3	0	3	1	1	1	1	0	0	0	0	0	0	0	0	0	0	-0.426777	-0.225704	0.109116	0.287639	NA	NA	-0.158571	NA	-0.180868	NA	0.152863	-0.377244	0.0566336	0.0898547	NA
O00571-D(229.163)-W(31.990)	D(229.163)SSGW(31.990)SSSK	DSSGWSSSK	sp|O00571|DDX3X_HUMAN	O00571	2	2	0	2	3	3	2	1	0	1	0	1	0	2	1	1	0	1	1	1	1	2	0	0	0	0	0	0	0	0	-0.635598	-0.547056	NA	0.150954	0.47595	-0.401731	-0.409991	-0.0749192	NA	0.00675232	NA	-0.81978	NA	-0.155569	-0.204434
O00571-E(229.163)	E(229.163)LAVQLYEEAR	ELAVQLYEEAR	sp|O15523|DDX3Y_HUMAN;sp|O00571|DDX3X_HUMAN	O00571	1	4	6	6	5	4	5	3	6	2	4	3	5	4	3	3	5	5	2	4	0	4	0	0	0	0	0	0	0	0	-0.35645	1.09371	1.58305	1.1728	1.84666	-0.134509	2.00978	0.398369	0.111495	0.277279	0.423669	-0.239423	0.635642	1.77564	0.00644072
O00571-F(229.163)	F(229.163)SGGFGAR	FSGGFGAR	sp|O15523|DDX3Y_HUMAN;sp|O00571|DDX3X_HUMAN	O00571	2	1	0	0	1	1	1	0	1	1	1	1	0	1	0	1	0	1	1	1	0	0	0	0	0	0	0	0	0	0	0.387307	-0.367171	NA	NA	0.265248	-0.735225	-0.134413	NA	-0.34872	0.0637404	0.245735	-0.471861	NA	-0.116444	NA
O00571-G(229.163)	G(229.163)ADSLEDFLYHEGYACTSLHGDR	GADSLEDFLYHEGYACTSLHGDR	sp|O15523|DDX3Y_HUMAN;sp|O00571|DDX3X_HUMAN	O00571	2	5	8	6	4	4	4	2	4	3	5	4	10	5	4	5	3	4	4	3	0	5	0	0	0	0	0	0	0	0	-0.184725	0.145895	0.616486	0.587314	0.654243	0.0892355	0.247944	0.0715099	0.122443	0.15999	0.370901	0.0454265	0.689576	0.650283	0.384884
O00571-G(58.005)	LG(58.005)LDFCK	LGLDFCK	sp|O15523|DDX3Y_HUMAN;sp|O00571|DDX3X_HUMAN	O00571	1	1	0	2	2	3	1	1	0	0	1	1	0	0	1	1	2	1	0	2	0	1	0	0	0	0	0	0	0	0	-0.753543	-1.13922	NA	-0.264574	-0.376172	-0.673567	-1.29127	-0.155242	NA	NA	-0.526205	-0.890154	NA	NA	-1.60356
O00571-H(229.163)	H(229.163)TMMF	HTMMF	sp|O15523|DDX3Y_HUMAN;sp|O00571|DDX3X_HUMAN;sp|Q92736|RYR2_HUMAN	O00571	5	5	4	4	4	5	4	2	4	4	2	4	3	6	6	8	5	4	4	5	0	5	0	0	0	0	0	0	0	0	0.386422	0.371885	0.984717	0.631897	0.438534	0.430863	0.308286	0.202973	0.261016	0.728628	0.512504	0.0582883	0.352823	0.899442	0.674488
O00571-L(229.163)	L(229.163)EQELFSGGNTGLNFEK	LEQELFSGGNTGLNFEK	sp|O15523|DDX3Y_HUMAN;sp|O00571|DDX3X_HUMAN	O00571	11	11	11	8	7	10	9	9	10	12	11	12	8	11	10	13	11	14	9	14	1	10	0	0	0	0	0	0	0	0	1.28877	0.583042	0.922596	0.591839	0.957829	0.529519	1.01829	0.774198	0.281696	0.78218	0.851761	0.333589	0.641012	0.632538	0.317631
O00571-Q(229.163)	Q(229.163)SSGASSSSFSSSR	QSSGASSSSFSSSR	sp|O00571|DDX3X_HUMAN	O00571	5	3	8	6	5	6	7	6	7	7	8	5	5	5	7	8	8	9	7	6	1	9	0	0	0	0	0	0	0	0	0.576186	-0.272972	1.27571	0.741738	0.326224	0.116394	-0.134729	0.625854	0.37381	1.05377	1.92144	-0.335891	0.702098	1.04298	1.00647
O00571-Q(229.163)-R(14.016)	Q(229.163)SSGASSSSFSSSR(14.016)ASSSR	QSSGASSSSFSSSRASSSR	sp|O00571|DDX3X_HUMAN	O00571	2	1	1	0	2	1	1	0	2	1	2	1	0	1	2	2	1	2	2	1	0	0	0	0	0	0	0	0	0	0	-0.796349	-0.708777	-0.809006	NA	-0.271471	-1.10009	-1.18008	NA	-0.0281783	0.199391	0.329539	-1.02834	NA	-0.550113	-0.349973
O00571-R(229.163)	R(229.163)DLMACAQTGSGK	RDLMACAQTGSGK	sp|O15523|DDX3Y_HUMAN;sp|O00571|DDX3X_HUMAN	O00571	3	4	5	2	2	4	4	3	4	3	4	3	3	3	3	4	3	5	3	2	0	7	0	0	0	0	0	0	0	0	-0.32718	0.408125	0.0979032	0.0853315	-0.0374978	0.003078	-0.167449	0.312017	0.0799522	0.4809	0.323325	-0.322285	-0.013217	-0.0614162	-0.311868
O00571-R(229.163)-M(15.995)	R(229.163)DLM(15.995)ACAQTGSGK	RDLMACAQTGSGK	sp|O15523|DDX3Y_HUMAN;sp|O00571|DDX3X_HUMAN	O00571	0	2	1	1	0	1	1	2	1	1	2	1	1	0	0	0	1	1	1	2	0	1	0	0	0	0	0	0	0	0	NA	-0.243818	-0.100682	0.255097	NA	-0.0359208	-0.589997	0.288728	-0.272263	0.321306	0.0338812	-0.433954	-0.329312	NA	NA
O00571-S(229.163)	S(229.163)ATFPK	SATFPK	sp|O15523|DDX3Y_HUMAN;sp|O00571|DDX3X_HUMAN	O00571	9	9	12	7	11	11	14	11	9	4	9	9	11	13	13	12	5	10	6	14	0	10	0	0	0	0	0	0	0	0	0.146959	-0.0883283	0.799986	0.627963	0.702693	2.53166	0.552277	0.268107	0.503397	0.266107	1.00219	0.452853	0.973291	0.846445	0.334462
O00571-S(229.163)-S(27.011)	S(229.163)DYDGLGS(27.011)R	SDYDGLGSR	sp|O00571|DDX3X_HUMAN	O00571	1	1	1	1	1	0	1	1	0	1	0	0	0	0	1	1	1	1	0	1	0	1	0	0	0	0	0	0	0	0	0.153659	0.0573431	1.00767	0.223172	0.276658	NA	-0.0540881	-0.0296368	NA	0.18454	NA	NA	NA	NA	-0.401792
O00571-S(27.995)	S(27.995)FLLDLLNATGK	SFLLDLLNATGK	sp|O00571|DDX3X_HUMAN	O00571	0	1	1	1	1	1	0	1	1	0	0	0	1	1	1	0	0	1	2	1	0	1	0	0	0	0	0	0	0	0	NA	-0.375122	0.00446365	-0.244802	0.242937	-0.748048	NA	-0.353424	-0.120269	NA	NA	NA	-0.0225422	0.0319132	-1.13275
O00571-T(229.163)	T(229.163)AAFLLPL	TAAFLLPL	sp|Q9BUQ8|DDX23_HUMAN;sp|Q9NQI0|DDX4_HUMAN;sp|O15523|DDX3Y_HUMAN;sp|O00571|DDX3X_HUMAN	O00571	4	3	5	5	5	7	3	4	5	4	4	3	6	7	3	3	4	5	5	5	1	6	0	0	0	0	0	0	0	0	1.51122	0.346634	0.935837	1.1425	0.729905	0.810382	0.873633	1.40981	0.539892	0.859961	0.842949	0.631756	0.869783	0.580279	0.145311
O00571-V(229.163)	V(229.163)GNLGLATSF	VGNLGLATSF	sp|O15523|DDX3Y_HUMAN;sp|O00571|DDX3X_HUMAN	O00571	7	10	11	13	14	14	9	11	11	13	11	10	7	9	12	14	10	11	13	18	5	10	0	0	0	0	0	0	0	0	0.658213	0.675253	0.94203	1.02728	0.629938	0.850583	0.336166	0.501765	0.303979	0.34923	1.43929	0.171025	0.0706325	0.201084	0.453148
O00571-Y(229.163)	Y(229.163)LPPHLR	YLPPHLR	sp|O15523|DDX3Y_HUMAN;sp|O00571|DDX3X_HUMAN	O00571	8	7	10	7	5	7	10	6	7	7	6	4	8	9	7	7	4	7	4	7	0	7	0	0	0	0	0	0	0	0	0.300883	0.261145	0.774022	1.2318	0.802838	0.00383687	0.375952	0.449688	0.510853	0.232059	0.581444	-0.183025	0.537555	0.720846	0.0385285
O00584-D(229.163)	D(229.163)LLPEMR	DLLPEMR	sp|O00584|RNT2_HUMAN	O00584	1	1	1	1	1	0	2	2	1	1	1	0	1	2	2	0	2	0	1	1	0	1	0	0	0	0	0	0	0	0	0.511537	-0.11498	-0.0141114	0.187821	0.435235	NA	0.591819	0.162944	0.168198	-0.291829	0.45331	NA	-0.0253485	0.528406	0.0706458
O00584-E(229.163)	E(229.163)LDLNSVLLK	ELDLNSVLLK	sp|O00584|RNT2_HUMAN	O00584	4	4	3	5	3	6	3	2	6	6	5	3	5	3	4	2	1	3	3	2	0	3	0	0	0	0	0	0	0	0	0.227871	0.266439	0.423121	0.504033	0.484355	0.167737	0.501101	0.0844671	0.204796	-0.14972	0.40815	0.0972718	0.579946	0.732222	-0.0846683
O00584-H(229.163)	H(229.163)GTCAAQVDALNSQK	HGTCAAQVDALNSQK	sp|O00584|RNT2_HUMAN	O00584	1	1	1	2	1	1	0	2	1	1	1	1	1	1	0	2	0	2	2	1	0	0	0	0	0	0	0	0	0	0	0.471582	0.184522	0.109162	0.50308	0.775241	-0.05837	NA	0.21154	-0.488031	-0.00682773	-0.0115633	-0.231246	0.32018	0.436689	NA
O00584-L(229.163)	L(229.163)GLKPSLNYYQVADFK	LGLKPSLNYYQVADFK	sp|O00584|RNT2_HUMAN	O00584	2	2	1	1	1	1	3	1	2	1	2	2	3	3	2	1	5	4	2	2	0	1	0	0	0	0	0	0	0	0	0.270411	-0.0757173	0.191266	0.0360903	0.584546	-0.227383	0.87841	-0.234252	0.315764	-0.106511	2.33179	0.139087	2.7477	0.562242	0.451597
O00584-P(229.163)	P(229.163)SLNYYQVADFK	PSLNYYQVADFK	sp|O00584|RNT2_HUMAN	O00584	2	3	3	2	2	2	0	0	2	1	4	1	3	1	4	2	2	3	2	2	0	3	0	0	0	0	0	0	0	0	0.261407	-0.173569	0.290757	-0.0490326	0.508323	-0.18465	NA	NA	0.204738	-0.271441	0.112871	-0.292705	0.0213896	0.260067	-0.226187
O00584-S(229.163)	S(229.163)WPFNLEELK	SWPFNLEELK	sp|O00584|RNT2_HUMAN	O00584	5	3	6	2	3	3	3	3	2	4	1	3	0	3	3	0	0	0	0	0	0	0	0	0	0	0	0	0	0	0	0.859507	0.396083	0.949499	0.253576	0.743486	0.45313	0.531933	0.15607	0.426289	0.383791	0.0979268	0.273617	NA	0.495104	-0.0380312
O00584-V(229.163)	V(229.163)CEDGPVFYPPPK	VCEDGPVFYPPPK	sp|O00584|RNT2_HUMAN	O00584	2	5	4	5	3	5	4	2	3	3	3	4	5	5	3	8	4	3	1	3	0	1	0	0	0	0	0	0	0	0	0.402751	0.430286	0.580254	0.769909	0.686139	-0.0570186	0.737245	0.19372	0.301711	0.702688	0.554161	-0.10404	1.55953	0.578557	0.560517
O00585-E(229.163)	E(229.163)LWVQQLMQHLDK	ELWVQQLMQHLDK	sp|O00585|CCL21_HUMAN	O00585	0	0	1	2	1	1	2	0	2	1	1	3	1	1	0	2	0	2	1	3	0	1	0	0	0	0	0	0	0	0	NA	NA	0.934644	0.853372	1.15162	0.149439	1.61517	NA	0.0256945	0.265576	0.177911	1.32971	0.670641	0.369575	NA
O00585-S(229.163)	S(229.163)DGGAQDCCLK	SDGGAQDCCLK	sp|O00585|CCL21_HUMAN	O00585	3	2	3	1	0	1	3	3	2	2	2	4	2	3	1	1	0	2	1	4	0	4	0	0	0	0	0	0	0	0	-0.290512	-0.135427	0.65642	0.923236	NA	0.178182	1.14873	-0.407485	-1.15498	0.241673	0.544995	-0.141182	0.670844	0.487131	-1.27936
O00592-A(229.163)	A(229.163)TFNPAQDK	ATFNPAQDK	sp|O00592|PODXL_HUMAN	O00592	1	1	1	3	3	3	3	1	1	3	1	1	3	2	2	2	1	0	0	1	0	1	0	0	0	0	0	0	0	0	0.741376	0.507728	0.76954	1.23453	1.38136	1.07657	1.28581	1.21478	0.819933	0.974395	1.07658	1.02821	1.39383	0.482751	1.47772
O00592-D(229.163)	D(229.163)DLDEEEDTHL	DDLDEEEDTHL	sp|O00592|PODXL_HUMAN	O00592	3	3	2	2	3	2	3	3	4	4	5	3	5	5	3	3	3	2	2	4	0	1	0	0	0	0	0	0	0	0	0.651944	0.856188	2.03609	-1.3311	1.69515	0.990521	1.1082	1.19448	1.2101	0.770298	1.56693	1.05737	1.50973	0.749067	1.66403
O00592-E(229.163)	E(229.163)LTLHTK	ELTLHTK	sp|O00592|PODXL_HUMAN	O00592	1	2	2	2	1	2	0	2	1	4	2	3	1	1	2	1	1	1	1	0	0	0	0	0	0	0	0	0	0	0	0.967002	0.774721	0.990057	1.36905	1.75217	1.31925	NA	1.14376	0.738649	0.814219	1.16925	1.19958	1.59344	0.725341	1.98702
O00592-E(229.163)-M(15.995)	E(229.163)AGVSDM(15.995)K	EAGVSDMK	sp|O00592|PODXL_HUMAN	O00592	2	1	1	2	0	2	1	2	0	2	2	1	2	1	2	3	0	2	1	0	0	1	0	0	0	0	0	0	0	0	0.832056	0.711199	0.787169	1.40948	NA	1.18156	0.776246	1.2737	NA	0.921117	1.20645	0.828183	1.40817	0.650081	1.5543
O00592-L(229.163)	L(229.163)ASVPGSQTVVVK	LASVPGSQTVVVK	sp|O00592|PODXL_HUMAN	O00592	1	3	2	0	2	2	3	2	2	2	2	2	2	0	3	2	2	2	2	2	0	2	0	0	0	0	0	0	0	0	0.877082	0.781996	1.12908	NA	1.65519	1.23177	1.31021	1.30795	0.855814	0.948413	1.2821	0.978548	1.5208	NA	1.651
O00602-A(229.163)	A(229.163)DTCPEVK	ADTCPEVK	sp|O00602|FCN1_HUMAN;sp|Q15485|FCN2_HUMAN	O00602	1	1	0	0	2	1	0	0	4	0	1	0	1	1	2	1	0	1	1	1	0	1	0	0	0	0	0	0	0	0	1.31537	-0.0195181	NA	NA	1.04711	0.454126	NA	NA	0.489067	NA	1.2033	NA	1.07881	0.472507	-0.128068
O00602-D(229.163)	D(229.163)QDNDVSSSNCAEK	DQDNDVSSSNCAEK	sp|O00602|FCN1_HUMAN	O00602	3	3	1	2	3	2	3	2	2	3	1	1	1	1	2	0	2	4	3	1	0	4	0	0	0	0	0	0	0	0	1.46967	-0.0820577	0.934004	1.17997	0.848668	0.728927	1.31627	-0.244565	0.484042	0.198329	1.00667	0.0590455	1.44569	0.581275	-0.246709
O00602-G(229.163)	G(229.163)DAGQSQSCATGPR	GDAGQSQSCATGPR	sp|O00602|FCN1_HUMAN	O00602	4	2	0	2	1	4	4	3	2	3	4	2	3	5	2	2	1	2	2	3	0	2	0	0	0	0	0	0	0	0	1.62683	0.0269548	NA	1.06228	0.429511	1.07154	1.85402	-0.215776	0.0733161	-0.220943	1.08381	0.160354	1.58666	0.525162	-0.399874
O00602-M(229.163)	M(229.163)DGSVDFYR	MDGSVDFYR	sp|O00602|FCN1_HUMAN	O00602	1	2	1	1	1	2	2	1	2	1	1	0	1	1	1	1	1	1	1	1	0	1	0	0	0	0	0	0	0	0	1.54068	0.276407	1.02606	0.896317	0.719348	0.49401	1.34657	-0.0775819	0.36547	0.554282	1.0354	NA	1.84507	0.610946	-0.0274613
O00602-V(229.163)	V(229.163)ADEAEK	VADEAEK	sp|O00602|FCN1_HUMAN;sp|Q15485|FCN2_HUMAN	O00602	3	3	2	3	4	8	4	2	7	4	3	3	5	4	3	2	5	4	2	3	0	5	0	0	0	0	0	0	0	0	1.60947	0.638568	1.12174	1.11292	0.798566	0.883921	1.51568	-0.244586	0.419613	0.274016	1.81489	0.176275	1.85291	0.772581	1.25203
O00602-W(229.163)	W(229.163)TVFQR	WTVFQR	sp|Q8N539|FBCD1_HUMAN;sp|O00602|FCN1_HUMAN;sp|Q15485|FCN2_HUMAN	O00602	1	0	1	2	1	1	1	1	1	0	1	1	1	1	1	0	1	0	1	0	0	0	0	0	0	0	0	0	0	0	0.510108	NA	0.913408	1.63581	0.976833	-0.0608576	1.2162	0.701507	-0.0134208	NA	0.333895	0.669024	0.818551	0.666165	0.935528
O00622-A(229.163)	A(229.163)QSEGRPCEYNSR	AQSEGRPCEYNSR	sp|O00622|CCN1_HUMAN	O00622	1	1	0	0	1	2	0	0	1	1	1	1	1	0	1	2	1	1	2	0	0	1	0	0	0	0	0	0	0	0	0.129678	-0.311498	NA	NA	0.120848	-0.336782	NA	NA	-0.824456	0.394337	0.758161	-0.0700529	1.68054	NA	0.0715502
O00622-E(229.163)	E(229.163)LGFDASEVELTR	ELGFDASEVELTR	sp|O00622|CCN1_HUMAN	O00622	1	1	1	1	1	1	0	1	1	1	2	1	1	0	0	0	2	0	0	1	0	2	0	0	0	0	0	0	0	0	0.0783731	-0.00982792	1.12449	1.00501	0.37895	-0.0885856	NA	-0.134452	-0.163153	0.452176	1.20056	0.212024	1.65484	NA	NA
O00622-N(229.163)	N(229.163)VMMLQSCK	NVMMLQSCK	sp|O00622|CCN1_HUMAN	O00622	1	1	1	2	2	2	2	2	2	2	2	2	3	0	2	2	1	1	1	1	0	1	0	0	0	0	0	0	0	0	-0.348215	-0.622461	0.884448	0.999785	0.16943	-0.55469	0.765866	-0.216166	0.381045	0.361063	0.883435	-0.229541	1.05438	NA	0.69052
O00622-Q(229.163)	Q(229.163)LNEDCSK	QLNEDCSK	sp|O00622|CCN1_HUMAN	O00622	1	0	1	1	1	1	0	1	1	1	0	1	0	0	1	1	6	1	3	1	0	1	0	0	0	0	0	0	0	0	0.302702	NA	0.808696	1.06126	0.136814	-0.441273	NA	-0.327542	-0.434563	0.311471	NA	0.315486	NA	NA	-0.0592733
O00622-V(229.163)	V(229.163)TNDNPECR	VTNDNPECR	sp|O00622|CCN1_HUMAN	O00622	1	1	1	0	1	2	2	0	2	0	1	0	2	0	1	1	1	0	2	2	0	1	0	0	0	0	0	0	0	0	0.0406363	-0.345262	1.05274	NA	0.0318804	-0.196639	0.91066	NA	0.174759	NA	0.766692	NA	1.54414	NA	0.361304
O00622-Y(229.163)	Y(229.163)CGSCVDGR	YCGSCVDGR	sp|O00622|CCN1_HUMAN	O00622	2	1	1	0	1	1	2	1	1	1	3	1	2	0	0	1	1	1	1	1	0	1	0	0	0	0	0	0	0	0	-0.382785	-0.879021	0.471273	NA	0.59685	-0.358193	0.674784	-0.618702	-0.950886	0.103074	0.522217	-0.305131	1.34246	NA	NA
O00625-D(229.163)	D(229.163)GVTVAVL	DGVTVAVL	sp|O00625|PIR_HUMAN	O00625	4	2	1	1	2	3	2	4	1	2	4	3	3	3	2	3	3	2	2	1	0	4	0	0	0	0	0	0	0	0	0.367113	0.227336	0.488583	0.0805519	0.375976	-0.392101	-0.610931	0.499461	0.37713	0.101428	0.867878	-0.335967	0.236983	0.831336	0.106999
O00625-G(229.163)	G(229.163)GRPGGFPDHPHR	GGRPGGFPDHPHR	sp|O00625|PIR_HUMAN	O00625	0	4	1	6	1	3	3	2	2	4	2	2	1	0	6	3	2	1	3	2	0	1	0	0	0	0	0	0	0	0	NA	-0.519323	-0.80247	0.627679	-0.177144	-0.388683	-0.431521	0.28672	0.232776	-0.00108977	0.568773	0.239904	-0.802026	NA	0.364708
O00625-M(229.163)	M(229.163)NPGDLQWMTAGR	MNPGDLQWMTAGR	sp|O00625|PIR_HUMAN	O00625	3	5	3	1	3	3	4	3	5	1	5	1	5	5	4	5	3	3	3	3	1	1	0	0	0	0	0	0	0	0	0.213964	-0.0813258	-0.230881	0.107955	0.19081	-0.235034	-0.222166	0.560801	0.282598	-0.245193	0.89555	-0.127719	0.0503708	0.597256	0.0668812
O00625-N(229.163)	N(229.163)LDPFLLFDEFK	NLDPFLLFDEFK	sp|O00625|PIR_HUMAN	O00625	3	5	2	3	4	3	2	1	2	0	1	1	2	1	2	2	0	0	2	2	0	1	0	0	0	0	0	0	0	0	-0.511979	0.583358	-0.836625	0.163237	0.1791	-1.28553	-1.15667	0.748088	0.6399	NA	0.0297536	-0.271875	-1.35455	0.437779	-0.290254
O00625-S(229.163)	S(229.163)GDVYLGPDDAQQK	SGDVYLGPDDAQQK	sp|O00625|PIR_HUMAN	O00625	1	0	2	2	2	3	2	2	0	0	0	1	2	1	2	2	3	2	2	0	0	0	0	0	0	0	0	0	0	0	-0.454444	NA	-0.0906432	0.212671	0.00569228	-0.494784	0.169981	0.673092	NA	NA	NA	-2.08442	-0.000752697	-0.41624	-1.56141
O00625-V(229.163)	V(229.163)TLSVLSR	VTLSVLSR	sp|O00625|PIR_HUMAN	O00625	2	2	1	1	0	0	2	1	0	1	1	1	1	1	0	1	1	1	1	1	0	1	0	0	0	0	0	0	0	0	0.925235	-0.262707	-0.533481	0.0858871	NA	NA	-0.642998	0.463553	NA	-0.0907065	0.365164	-0.367829	-1.03854	0.0249987	NA
O00629-A(229.163)-V(1.979)	A(229.163)VGNLVTGTDEQTQVV(1.979)LNCDALSHFPALLTHPK	AVGNLVTGTDEQTQVVLNCDALSHFPALLTHPK	sp|O00629|IMA3_HUMAN	O00629	0	1	1	4	3	2	0	1	2	2	1	0	1	2	1	1	1	1	0	1	0	1	0	0	0	0	0	0	0	0	NA	-0.440378	-0.53714	0.437052	0.1125	-0.332072	NA	0.155787	0.110813	0.223495	-0.0875579	NA	-0.26992	0.184244	0.492018
O00629-D(229.163)	D(229.163)AQVVQVVLDGLSNLLK	DAQVVQVVLDGLSNLLK	sp|O00629|IMA3_HUMAN	O00629	8	7	10	7	7	8	4	6	10	9	7	4	7	6	6	6	8	7	7	5	0	7	0	0	0	0	0	0	0	0	-0.0755398	-0.425018	0.460364	0.0300827	0.155311	0.0312151	-0.158772	0.447818	0.128817	0.724622	0.105674	-0.140971	0.201054	0.911026	0.967623
O00629-D(27.995)-Y(-2.016)	D(27.995)Y(-2.016)VLSLGVVK	DYVLSLGVVK	sp|O00629|IMA3_HUMAN;sp|O00505|IMA4_HUMAN	O00629	1	2	1	3	0	3	1	1	2	0	0	0	0	1	1	0	2	1	1	2	0	1	0	0	0	0	0	0	0	0	-0.0282955	0.289703	-0.605181	0.687525	NA	0.458834	-0.181659	0.259231	0.454172	NA	NA	NA	NA	-0.264566	0.282475
O00629-E(229.163)	E(229.163)AAWAL	EAAWAL	sp|O60684|IMA7_HUMAN;sp|O00629|IMA3_HUMAN;sp|A9QM74|IMA8_HUMAN;sp|O15131|IMA6_HUMAN;sp|O00505|IMA4_HUMAN;sp|P52294|IMA5_HUMAN	O00629	2	3	1	0	3	3	2	1	4	5	3	3	3	1	3	5	2	2	2	3	0	3	0	0	0	0	0	0	0	0	-0.0614476	0.196655	0.0370055	NA	0.418181	0.958478	0.53414	0.222326	0.433359	0.400672	0.972547	0.211406	0.613948	-0.693059	0.651125
O00629-G(229.163)	G(229.163)DFGTQK	GDFGTQK	sp|O00629|IMA3_HUMAN;sp|O00505|IMA4_HUMAN	O00629	3	2	5	4	5	8	2	8	4	2	3	7	2	6	6	3	3	1	4	5	0	1	0	0	0	0	0	0	0	0	0.353001	-0.208502	0.327015	0.565441	0.477853	0.188048	-0.937092	0.282624	0.286693	-0.889744	-0.0933431	-0.293192	0.23244	0.102442	0.299849
O00629-L(229.163)	L(229.163)EQLQNHENEDLYK	LEQLQNHENEDLYK	sp|O00629|IMA3_HUMAN	O00629	4	2	1	3	3	0	4	0	1	2	2	3	7	4	0	3	2	3	3	4	0	2	0	0	0	0	0	0	0	0	0.0147036	0.387556	-0.505379	0.161824	0.281924	NA	0.0602596	NA	0.116512	0.0205159	0.0268946	-0.205696	1.24376	0.152985	NA
O00629-M(229.163)	M(229.163)AEDEAETLGNLLEECGGLEK	MAEDEAETLGNLLEECGGLEK	sp|O00629|IMA3_HUMAN	O00629	1	3	2	2	3	1	1	1	2	0	2	1	2	0	1	1	2	2	0	2	0	1	0	0	0	0	0	0	0	0	-0.0145301	-0.0240895	-0.245007	0.0117857	0.14234	-0.129109	-0.377068	0.165247	0.0813471	NA	-0.290207	-0.0704988	-0.168047	NA	0.69655
O00629-N(229.163)	N(229.163)EVVVELRK	NEVVVELRK	sp|O00629|IMA3_HUMAN	O00629	4	5	5	4	1	5	5	4	3	4	5	3	2	4	5	2	2	0	3	4	0	4	0	0	0	0	0	0	0	0	-0.0842681	-0.00163366	0.225162	0.349938	-0.0957533	0.052993	0.444422	0.260174	0.414211	0.558198	0.291762	0.0401466	-0.127589	0.152009	0.860384
O00629-P(229.163)	P(229.163)LLSFLSPSLPL	PLLSFLSPSLPL	sp|O00629|IMA3_HUMAN;sp|O00505|IMA4_HUMAN	O00629	3	3	4	2	0	3	4	3	3	3	2	3	2	3	2	4	2	1	3	2	0	2	0	0	0	0	0	0	0	0	0.76054	0.0984819	0.607988	0.171901	NA	0.384374	0.820106	0.552047	0.12971	1.08867	0.785629	0.499952	1.97228	0.634937	1.10362
O00629-Q(229.163)	Q(229.163)GGTFGFNSSANVPTEGFQF	QGGTFGFNSSANVPTEGFQF	sp|O00629|IMA3_HUMAN	O00629	3	4	4	3	2	4	4	2	3	3	4	4	4	4	4	3	5	2	4	3	0	6	0	0	0	0	0	0	0	0	0.369169	0.333957	0.45	0.722642	0.228946	0.414721	0.244991	0.129789	0.453061	-0.382809	1.53094	-0.208929	1.44245	-0.00447054	-0.719405
O00629-S(229.163)	S(229.163)GLLPLLV	SGLLPLLV	sp|Q9BQY6|WFDC6_HUMAN;sp|O00629|IMA3_HUMAN;sp|O00505|IMA4_HUMAN	O00629	0	1	1	0	1	1	2	2	2	2	2	3	2	2	2	2	2	1	1	2	0	2	0	0	0	0	0	0	0	0	NA	-0.0701084	0.058996	NA	0.156319	-0.591281	0.145046	0.38257	-0.129696	0.287274	1.20658	-0.446371	0.296516	-0.359483	-1.00025
O00629-V(229.163)	V(229.163)LDGLSNLLK	VLDGLSNLLK	sp|O00629|IMA3_HUMAN	O00629	0	1	0	1	1	1	0	1	1	2	0	2	1	1	2	0	1	0	1	1	0	0	0	0	0	0	0	0	0	0	NA	0.0767821	NA	0.587016	0.128874	-0.0104996	NA	0.0661423	0.256637	-0.441897	NA	-0.220197	0.755911	-0.416526	-1.27864
O00635-E(229.163)	E(229.163)EQQTLSR	EEQQTLSR	sp|O00635|TRI38_HUMAN	O00635	1	1	1	1	1	1	0	1	1	2	0	1	0	1	1	1	2	2	1	1	0	1	0	0	0	0	0	0	0	0	-0.297403	-0.280803	0.0610351	0.20866	0.608531	0.0229434	NA	0.186729	-0.0770345	0.0965946	NA	0.0541984	NA	0.214874	-0.131309
O00635-F(229.163)	F(229.163)TAFPCVLGCEGFTSGR	FTAFPCVLGCEGFTSGR	sp|O00635|TRI38_HUMAN	O00635	1	2	1	2	0	1	0	0	2	2	1	2	0	2	2	2	2	2	2	0	0	1	0	0	0	0	0	0	0	0	-0.240203	0.164216	0.461145	0.334164	NA	-0.145514	NA	NA	0.129301	0.275862	0.380877	0.439646	NA	0.439855	0.331492
O00635-G(229.163)	G(229.163)YTQENQDTSSR	GYTQENQDTSSR	sp|O00635|TRI38_HUMAN	O00635	1	1	2	2	1	1	2	3	2	3	0	3	2	2	1	2	3	3	5	1	0	2	0	0	0	0	0	0	0	0	-0.182433	-0.314566	0.167523	0.322128	0.741211	0.0290658	0.467809	0.175099	0.106141	0.436224	NA	-0.000265329	0.305182	0.349163	-0.15799
O00635-N(229.163)	N(229.163)LQCFLHEEEK	NLQCFLHEEEK	sp|O00635|TRI38_HUMAN	O00635	1	1	2	1	0	0	0	0	0	1	0	1	2	1	1	1	1	1	1	0	0	1	0	0	0	0	0	0	0	0	0.0571675	0.0238605	0.0463414	0.484501	NA	NA	NA	NA	NA	0.361814	NA	0.0564986	0.513066	0.114495	-0.0927594
O00635-Q(229.163)	Q(229.163)ETFCCPQCR	QETFCCPQCR	sp|O00635|TRI38_HUMAN	O00635	2	4	2	2	3	3	5	2	2	3	2	3	3	5	4	2	4	1	4	3	0	2	0	0	0	0	0	0	0	0	0.0429055	-0.211323	0.33009	0.418912	0.722042	0.148799	0.911668	0.213005	-0.0781644	0.293198	0.0697189	0.0934108	0.565269	0.396002	0.139802
O00712-E(229.163)	E(229.163)DFVLTVTGK	EDFVLTVTGK	sp|O00712|NFIB_HUMAN;sp|Q12857|NFIA_HUMAN	O00712	1	2	1	2	2	1	2	2	2	1	2	1	3	2	1	2	3	1	2	3	0	3	0	0	0	0	0	0	0	0	0.200012	0.257021	1.09231	0.989311	0.805445	0.517995	0.609698	0.75131	0.534969	0.712154	0.52483	0.917685	0.805984	0.695933	0.750425
O00712-R(229.163)	R(229.163)LDCLR	RLDCLR	sp|O00712|NFIB_HUMAN;sp|Q14938|NFIX_HUMAN	O00712	2	2	1	0	1	1	1	1	1	1	1	0	2	1	1	2	2	1	1	1	0	1	0	0	0	0	0	0	0	0	-0.0812769	-0.0900112	0.498003	NA	0.246243	-0.136138	0.392325	0.262064	0.42051	0.520156	-0.00966788	NA	0.358747	0.399339	0.317075
O00712-S(229.163)	S(229.163)GVFNVSELVR	SGVFNVSELVR	sp|O00712|NFIB_HUMAN	O00712	1	1	0	2	2	2	1	1	1	1	1	0	0	0	1	0	1	1	1	0	0	0	0	0	0	0	0	0	0	0	0.802384	0.253406	NA	0.98603	0.663073	0.444837	0.456045	0.550367	0.24632	0.627845	0.401273	NA	NA	NA	0.942617
O00743-A(229.163)	A(229.163)ALLDEQLLCVHGGLSPDLK	AALLDEQLLCVHGGLSPDLK	sp|O00743|PPP6_HUMAN	O00743	1	1	1	0	1	0	1	1	1	2	1	1	1	2	0	2	0	0	2	0	0	2	0	0	0	0	0	0	0	0	0.766982	0.320554	0.573838	NA	0.169623	NA	0.626285	-0.195588	0.0993363	-0.122592	0.814216	-0.430008	0.529588	-0.269202	NA
O00743-F(229.163)	F(229.163)MFDEK	FMFDEK	sp|O00743|PPP6_HUMAN	O00743	2	1	2	2	1	1	1	0	2	2	1	2	2	1	1	0	1	1	1	1	0	1	0	0	0	0	0	0	0	0	0.547785	0.222796	0.567586	0.982283	0.471246	0.266656	0.767803	NA	0.504118	-0.0324866	0.863519	0.454232	0.994839	0.243741	-0.188523
O00743-G(229.163)	G(229.163)AGWLFGAK	GAGWLFGAK	sp|O00743|PPP6_HUMAN	O00743	2	2	1	0	2	3	1	0	1	3	1	2	2	3	2	2	2	1	2	1	0	1	0	0	0	0	0	0	0	0	0.623812	0.459375	0.353899	NA	0.73127	0.0349066	0.212973	NA	0.11311	0.104283	0.362394	-0.29972	0.0866498	0.260002	-0.0155423
O00743-L(229.163)	L(229.163)VTVWSAPNYCYR	LVTVWSAPNYCYR	sp|O00743|PPP6_HUMAN	O00743	5	3	3	2	2	2	4	0	2	3	0	3	2	0	4	3	0	2	2	3	0	0	0	0	0	0	0	0	0	0	0.410762	0.29092	0.408751	0.495759	0.300141	0.046496	0.494309	NA	0.149325	0.396252	NA	0.00162951	0.200315	NA	0.401942
O00743-T(229.163)	T(229.163)GGQVPDTNYLFMGDFVDR	TGGQVPDTNYLFMGDFVDR	sp|O00743|PPP6_HUMAN	O00743	3	1	2	2	3	1	2	0	1	5	1	3	3	3	1	3	2	2	4	3	0	2	0	0	0	0	0	0	0	0	1.38664	-0.076324	0.30866	0.936668	0.489902	0.205402	0.357031	NA	0.238205	0.671003	1.35093	0.417871	1.41241	1.38217	0.589265
O00743-V(229.163)	V(229.163)FDMLTVA	VFDMLTVA	sp|O00743|PPP6_HUMAN	O00743	3	2	2	2	3	2	1	3	1	2	3	1	4	4	1	2	3	2	2	3	0	1	0	0	0	0	0	0	0	0	0.652974	0.126476	0.562279	0.691963	0.484038	0.092267	0.542178	0.236808	-0.0387547	0.229558	0.424975	-0.126313	0.52824	0.34366	-0.827444
O00743-Y(229.163)	Y(229.163)GNANAWR	YGNANAWR	sp|O00743|PPP6_HUMAN	O00743	2	1	3	3	2	1	1	2	3	3	2	2	2	2	3	2	3	1	4	3	1	2	0	0	0	0	0	0	0	0	0.367977	-0.202213	0.297332	0.941445	0.622402	-0.278056	0.296802	0.154141	0.115374	0.0866224	0.464216	-0.113211	0.197866	0.0458688	0.0107612
O00748-A(229.163)	A(229.163)DHGDELPFVFR	ADHGDELPFVFR	sp|O00748|EST2_HUMAN	O00748	1	2	1	1	1	0	0	0	0	1	1	1	2	2	1	2	1	1	1	1	0	1	0	0	0	0	0	0	0	0	-0.20014	0.451121	0.0844538	0.0841638	-0.0784973	NA	NA	NA	NA	0.020528	0.423105	-1.01845	0.813888	0.439116	-1.00219
O00748-F(229.163)	F(229.163)TEEEEQLSR	FTEEEEQLSR	sp|O00748|EST2_HUMAN	O00748	1	1	1	1	1	1	1	1	1	1	1	1	1	1	1	1	0	1	1	1	0	0	0	0	0	0	0	0	0	0	-0.220831	-0.657427	-0.659058	0.275393	-0.617866	-1.00815	-0.334718	1.07058	0.280103	-0.107965	0.510077	-0.898432	-0.287637	-0.263578	-1.03572
O00748-M(229.163)	M(229.163)LPGVVDGVFLPR	MLPGVVDGVFLPR	sp|O00748|EST2_HUMAN	O00748	0	0	1	0	2	2	0	1	0	0	0	3	2	2	1	1	2	2	3	2	0	2	0	0	0	0	0	0	0	0	NA	NA	-0.752617	NA	0.651566	-0.520793	NA	0.707377	NA	NA	NA	-0.0223124	0.531727	-0.343183	-1.63391
O00748-S(229.163)	S(229.163)FFGGNYLK	SFFGGNYLK	sp|O00748|EST2_HUMAN	O00748	3	2	2	3	2	3	3	4	2	3	4	3	4	2	3	4	5	2	4	5	0	3	0	0	0	0	0	0	0	0	0.251062	-0.132044	-0.590127	0.319584	-0.932657	-0.273963	0.104611	1.26982	0.35749	0.321375	0.667042	0.112023	0.182725	-0.233218	0.427587
O00748-W(229.163)	W(229.163)VQQNLAHFGGNPDR	WVQQNLAHFGGNPDR	sp|O00748|EST2_HUMAN	O00748	0	1	1	1	1	1	1	1	0	0	1	1	1	0	1	1	1	1	1	2	0	1	0	0	0	0	0	0	0	0	NA	-0.345818	0.0817269	0.327817	0.156625	-0.978292	-0.379851	0.667125	NA	NA	0.431477	-0.734701	0.28979	NA	-0.796993
O00754-A(229.163)	A(229.163)LTLENEHLR	ALTLENEHLR	sp|O00754|MA2B1_HUMAN	O00754	1	1	2	1	0	1	3	1	1	1	1	1	2	2	1	1	2	2	2	0	0	2	0	0	0	0	0	0	0	0	0.232376	-0.446446	0.682195	0.565849	NA	0.149629	0.588657	0.388716	0.143653	0.0661229	0.684949	-0.245572	-0.0441948	0.724703	0.235807
O00754-D(229.163)	D(229.163)GSLELMVHR	DGSLELMVHR	sp|O00754|MA2B1_HUMAN	O00754	2	5	3	4	4	2	1	4	4	3	3	2	4	3	4	1	2	3	5	4	0	4	0	0	0	0	0	0	0	0	0.257409	-0.0993132	0.394181	0.544862	0.38275	-0.451143	0.2009	-0.0231308	0.10626	0.129123	1.0377	-0.148937	1.02731	0.631397	0.712115
O00754-E(229.163)	E(229.163)LVDYFLNVATAQGR	ELVDYFLNVATAQGR	sp|O00754|MA2B1_HUMAN	O00754	2	3	4	4	0	2	6	3	2	2	1	1	0	2	1	0	2	4	2	2	0	3	0	0	0	0	0	0	0	0	0.345452	-0.127295	1.54574	1.16635	NA	0.0937819	1.22109	0.254237	0.34781	0.888492	0.54447	-0.253932	NA	1.70807	-0.154159
O00754-F(229.163)	F(229.163)LEDTFGNDGRPR	FLEDTFGNDGRPR	sp|O00754|MA2B1_HUMAN	O00754	3	3	2	2	2	2	3	3	2	3	2	3	2	1	2	2	3	3	3	2	1	4	0	0	0	0	0	0	0	0	0.448777	-0.462021	0.279814	0.774343	0.291508	-0.377121	0.547537	0.136346	-0.0862325	-0.0229532	0.451126	-0.146094	0.249953	0.246775	-0.404811
O00754-G(229.163)	G(229.163)VSEPLMENGSGAWVR	GVSEPLMENGSGAWVR	sp|O00754|MA2B1_HUMAN	O00754	2	2	2	3	0	3	0	0	1	0	2	1	3	2	2	2	1	2	2	1	0	1	0	0	0	0	0	0	0	0	0.410347	-0.318363	0.250397	0.443503	NA	0.215396	NA	NA	-0.194481	NA	0.276695	-0.566227	0.333833	0.593612	0.168696
O00754-H(229.163)	H(229.163)LVLLDTAQAAAAGHR	HLVLLDTAQAAAAGHR	sp|O00754|MA2B1_HUMAN	O00754	2	2	1	2	0	2	0	2	1	2	0	2	0	0	0	2	1	2	1	2	0	0	0	0	0	0	0	0	0	0	0.626093	0.222337	0.021166	0.605027	NA	0.0353283	NA	0.214081	0.204994	0.304683	NA	-0.13756	NA	NA	NA
O00754-L(229.163)	L(229.163)DYQDK	LDYQDK	sp|O00754|MA2B1_HUMAN	O00754	5	6	7	6	6	6	3	7	4	3	3	8	3	8	5	6	3	6	5	5	0	4	0	0	0	0	0	0	0	0	0.499785	0.713007	0.563981	0.521999	0.554894	0.219496	0.125194	0.181528	0.372445	0.536573	1.0726	0.371669	0.597681	0.738585	0.405548
O00754-N(229.163)	N(229.163)LCWDVLCVDQPLVEDPR	NLCWDVLCVDQPLVEDPR	sp|O00754|MA2B1_HUMAN	O00754	1	1	1	0	0	2	1	1	0	1	1	2	0	1	2	0	1	0	0	1	0	3	0	0	0	0	0	0	0	0	-0.0260046	-0.167093	-0.145324	NA	NA	-0.166639	-0.196656	0.0597575	NA	0.249565	0.415467	-0.182755	NA	0.217083	-0.0909361
O00754-Q(229.163)	Q(229.163)HVANDYAR	QHVANDYAR	sp|O00754|MA2B1_HUMAN	O00754	2	2	3	5	4	3	1	3	3	3	3	2	1	2	4	6	6	2	4	3	0	5	0	0	0	0	0	0	0	0	0.300433	-0.64492	0.118583	1.11391	0.879568	0.105395	0.185628	0.0677482	0.00404087	0.00100228	0.362462	-0.697953	0.349101	0.722197	0.082533
O00754-T(229.163)	T(229.163)FLASVQWK	TFLASVQWK	sp|O00754|MA2B1_HUMAN	O00754	3	5	4	3	3	3	3	4	3	5	1	2	3	4	1	5	4	3	3	4	0	5	0	0	0	0	0	0	0	0	0.390576	-0.221218	0.356396	0.482307	0.160926	-0.121774	0.631916	0.141577	-0.00724319	-0.134342	0.570615	-0.427984	0.423874	0.578415	0.00397093
O00754-V(229.163)	V(229.163)AWHLDPFGHSR	VAWHLDPFGHSR	sp|O00754|MA2B1_HUMAN	O00754	3	1	2	3	4	3	3	5	3	4	3	4	2	5	4	4	1	3	3	3	0	2	0	0	0	0	0	0	0	0	0.676318	-0.375545	0.0796124	0.413644	0.710622	-0.193622	0.866894	0.344827	0.0181523	0.0822059	0.827543	0.0913453	0.86697	1.05389	-0.0926138
O00754-W(229.163)	W(229.163)HLDPFGHSR	WHLDPFGHSR	sp|O00754|MA2B1_HUMAN	O00754	1	1	1	3	0	2	2	1	1	2	1	0	1	0	1	0	1	0	1	2	0	1	0	0	0	0	0	0	0	0	0.263668	-0.587849	0.285643	0.555586	NA	-0.099796	1.09312	-0.111954	-0.0925511	0.737741	0.764783	NA	0.326306	NA	-0.48219
O00757-L(229.163)	L(229.163)YSLNEGYAK	LYSLNEGYAK	sp|O00757|F16P2_HUMAN	O00757	2	4	3	3	5	3	3	3	4	3	6	2	5	2	5	3	3	2	2	4	0	2	0	0	0	0	0	0	0	0	1.597	0.868731	1.4169	0.917048	1.83436	0.750425	2.757	1.41856	0.770412	1.61717	1.51381	0.803282	2.40964	1.87694	0.700264
O00757-S(229.163)	S(229.163)LNEGYAK	SLNEGYAK	sp|O00757|F16P2_HUMAN	O00757	1	0	0	2	0	1	1	1	1	1	1	1	1	1	1	0	1	1	2	1	0	1	0	0	0	0	0	0	0	0	1.00173	NA	NA	0.359658	NA	0.121891	1.478	0.955027	0.304321	0.320998	1.33803	0.788589	1.58775	1.01484	0.961806
O00762-G(229.163)	G(229.163)LSAFPESDNLFK	GLSAFPESDNLFK	sp|O00762|UBE2C_HUMAN	O00762	2	2	2	3	2	1	2	1	2	0	2	2	2	2	2	1	2	1	2	2	0	2	0	0	0	0	0	0	0	0	0.312334	-0.352816	-0.955631	0.70904	-0.653864	0.413043	-0.356282	0.0710304	-0.110462	NA	-0.810075	-1.20865	-1.27542	-0.783366	-0.590609
O00762-W(229.163)	W(229.163)SALYDVR	WSALYDVR	sp|O00762|UBE2C_HUMAN	O00762	1	0	1	1	1	0	1	1	1	0	1	1	1	0	1	1	1	0	0	1	0	1	0	0	0	0	0	0	0	0	0.420583	NA	-0.904151	0.197614	-0.301435	NA	-0.456537	0.112617	-0.322662	NA	0.0100227	-0.820016	-0.99951	NA	-0.528831
O00762-Y(229.163)	Y(229.163)LQETYSK	YLQETYSK	sp|O00762|UBE2C_HUMAN	O00762	1	0	1	1	1	2	0	1	2	1	1	1	2	1	2	1	1	2	1	1	0	1	0	0	0	0	0	0	0	0	-0.461466	NA	-1.09661	-0.548276	-1.05698	0.422322	NA	-0.205147	-0.255469	-0.946584	-0.934317	-1.25563	-0.87759	-1.11512	0.0793961
O00764-A(229.163)	A(229.163)GSVVMER	AGSVVMER	sp|O00764|PDXK_HUMAN	O00764	2	3	3	2	5	3	3	4	4	4	2	2	3	1	3	4	2	5	5	3	0	3	0	0	0	0	0	0	0	0	0.587832	-0.0455492	0.742561	0.471137	1.08688	0.180095	0.999891	0.312163	0.15711	0.570146	0.513074	0.524887	1.48456	0.584767	0.433215
O00764-A(229.163)-M(15.995)	A(229.163)QAGEGVRPSPM(15.995)QLELR	AQAGEGVRPSPMQLELR	sp|O00764|PDXK_HUMAN	O00764	2	2	1	1	1	1	1	2	3	2	1	1	1	2	1	1	0	0	2	0	0	1	0	0	0	0	0	0	0	0	0.195615	-0.04249	0.535841	0.430696	0.413717	-0.0370578	0.162226	0.374827	0.199091	0.370997	0.633338	-0.0376428	0.82051	0.742902	0.166788
O00764-D(229.163)	D(229.163)LEDPELVVQATVL	DLEDPELVVQATVL	sp|O00764|PDXK_HUMAN	O00764	0	2	1	1	1	1	2	2	1	1	2	2	2	4	2	1	1	2	0	3	0	2	0	0	0	0	0	0	0	0	NA	0.289546	0.783488	0.323376	0.00519113	0.255143	0.463186	0.438745	0.12758	0.054083	0.656339	0.258059	0.841037	0.794371	0.0780396
O00764-G(229.163)	G(229.163)QVLNSDELQELYEGLR	GQVLNSDELQELYEGLR	sp|O00764|PDXK_HUMAN	O00764	2	2	2	0	2	2	2	5	2	2	2	2	2	2	3	1	2	2	0	2	0	1	0	0	0	0	0	0	0	0	0.186937	-0.16178	0.659095	NA	0.640724	0.402192	0.548913	0.347108	-0.0400444	0.226458	0.435292	-0.210887	0.930872	0.717957	0.262766
O00764-L(229.163)	L(229.163)HSQEEALR	LHSQEEALR	sp|O00764|PDXK_HUMAN	O00764	7	9	11	7	7	4	6	5	7	7	7	6	7	8	5	5	4	7	5	8	0	5	0	0	0	0	0	0	0	0	1.02234	0.11483	0.937974	0.881543	1.40139	0.226662	1.56099	0.389015	0.453697	0.453167	1.4418	0.450439	1.52054	0.855458	0.760306
O00764-M(42.011)	M(42.011)EEECR	MEEECR	sp|O00764|PDXK_HUMAN	O00764	1	1	1	1	1	1	1	1	2	0	1	0	1	1	1	1	1	1	0	1	0	1	0	0	0	0	0	0	0	0	-1.31194	-2.0671	1.68126	-1.70074	-1.53342	-0.10993	-1.31774	-1.50456	-1.50369	NA	-1.44067	NA	0.0919953	0.0463845	-2.22775
O00764-M(58.005)	M(58.005)EEECR	MEEECR	sp|O00764|PDXK_HUMAN	O00764	0	2	4	4	1	4	6	2	1	1	1	1	6	2	4	3	6	2	5	3	0	2	0	0	0	0	0	0	0	0	NA	-2.11919	1.68148	-1.69981	-1.54805	-0.110464	-1.31707	-1.76322	-1.50468	-0.0502193	-1.16191	0.203748	0.0920089	0.0465613	-2.22683
O00764-N(229.163)	N(229.163)PAGSVVMER	NPAGSVVMER	sp|O00764|PDXK_HUMAN	O00764	1	1	2	2	2	2	0	0	1	2	2	2	1	1	1	2	1	2	1	0	0	0	0	0	0	0	0	0	0	0	0.354593	0.055683	0.569405	0.554694	0.502583	-0.208184	NA	NA	-0.254133	0.113023	0.470811	0.00711993	0.643515	0.543669	0.0522137
O00764-R(162.126)-R(-25.061)-M(-48.003)	R(162.126)R(-25.061)NPAGSVVM(-48.003)ER	RRNPAGSVVMER	sp|O00764|PDXK_HUMAN	O00764	3	1	0	0	2	0	1	1	3	2	4	3	2	0	4	0	1	1	1	2	0	1	0	0	0	0	0	0	0	0	0.93236	0.0486057	NA	NA	0.746101	NA	0.199909	0.118644	0.451143	0.303781	1.34969	1.49108	0.552882	NA	0.305272
O00764-R(229.163)	R(229.163)NPAGSVVMER	RNPAGSVVMER	sp|O00764|PDXK_HUMAN	O00764	3	2	4	2	4	2	1	2	1	2	2	0	3	2	1	0	1	2	2	1	0	0	0	0	0	0	0	0	0	0	0.360054	0.401929	0.619245	0.546413	0.651976	-0.233286	0.392275	0.176872	-0.183439	0.276793	0.650802	NA	0.899569	0.552694	0.304441
O00764-S(229.163)	S(229.163)FLAMVV	SFLAMVV	sp|O00764|PDXK_HUMAN	O00764	3	3	2	4	3	3	3	1	1	2	3	3	1	3	3	2	3	3	3	2	0	1	0	0	0	0	0	0	0	0	1.40097	0.665016	0.752874	0.721717	0.674355	0.233742	0.992327	1.0155	-0.144964	0.420505	1.83551	-0.0032933	1.0744	0.750222	1.53651
O00764-S(229.163)-M(15.995)	S(229.163)FLAM(15.995)VVDLVQELK	SFLAMVVDLVQELK	sp|O00764|PDXK_HUMAN	O00764	1	1	1	1	1	2	4	3	2	2	4	1	0	2	2	1	1	1	3	0	0	2	0	0	0	0	0	0	0	0	-0.131271	0.19873	0.747421	0.629965	0.6516	0.293398	1.66215	0.355601	0.122845	0.675262	0.978877	0.0766693	NA	1.04951	0.472647
O00764-V(229.163)	V(229.163)LSLQSHVLR	VLSLQSHVLR	sp|O00764|PDXK_HUMAN	O00764	6	8	5	4	6	6	8	7	6	4	3	3	6	6	6	5	4	4	7	9	0	5	0	0	0	0	0	0	0	0	0.302249	0.273493	1.19946	0.747441	1.24025	1.04331	1.22053	0.300204	0.442211	1.0362	0.488441	0.166637	1.01469	0.836851	0.445048
O00764-W(229.163)	W(229.163)DGEGSMYVPEDLLPVYK	WDGEGSMYVPEDLLPVYK	sp|O00764|PDXK_HUMAN	O00764	2	3	0	4	2	2	2	3	3	2	2	2	1	3	3	3	3	1	4	4	0	3	0	0	0	0	0	0	0	0	0.375981	-0.111034	NA	0.70607	0.578618	0.714719	0.830173	0.359504	-0.0371304	0.286196	0.298658	-0.156457	0.944869	0.656748	-0.0379653
O00764-Y(229.163)	Y(229.163)DYVLTGYTR	YDYVLTGYTR	sp|O00764|PDXK_HUMAN	O00764	1	1	1	1	1	1	2	2	0	0	1	3	2	3	2	2	1	1	2	2	0	2	0	0	0	0	0	0	0	0	0.255444	0.049463	0.670537	1.01436	0.707273	0.646521	1.08597	0.313557	NA	NA	0.951954	0.275021	1.15617	1.11643	0.9368
O00767-G(229.163)	G(229.163)STLDLSDLEAEK	GSTLDLSDLEAEK	sp|O00767|ACOD_HUMAN	O00767	1	2	2	1	2	2	1	1	1	2	1	0	6	2	2	2	0	2	1	1	0	2	0	0	0	0	0	0	0	0	0.0241743	0.0423347	-0.520592	-0.021332	-0.109228	-0.334907	-0.978214	0.69306	0.134055	0.119403	-0.0872291	NA	0.598749	0.595653	-0.143796
O00767-L(229.163)	L(229.163)VMFQR	LVMFQR	sp|O00767|ACOD_HUMAN	O00767	1	1	2	2	2	2	1	0	1	0	0	0	2	1	1	1	1	1	1	2	0	0	0	0	0	0	0	0	0	0	-0.238479	-0.178648	-0.684213	-0.00472884	0.177491	-0.610256	-1.01668	NA	0.0888	NA	NA	NA	-0.414818	0.559067	-0.724984
O14495-G(229.163)	G(229.163)FYCNDESLK	GFYCNDESLK	sp|O14495|PLPP3_HUMAN	O14495	1	0	0	1	1	1	1	1	1	0	1	1	1	1	0	0	1	0	2	0	0	1	0	0	0	0	0	0	0	0	0.339384	NA	NA	0.81989	0.914881	0.121218	0.244876	0.505844	0.155367	NA	0.130095	0.688395	0.453652	0.943872	NA
O14497-A(229.163)	A(229.163)MGMTNLPAVGR	AMGMTNLPAVGR	sp|O14497|ARI1A_HUMAN	O14497	1	1	1	1	1	0	1	1	0	0	1	1	2	1	1	0	0	1	0	0	0	1	0	0	0	0	0	0	0	0	-0.102739	-0.355488	0.0219768	0.298231	0.357092	NA	0.220171	0.0541131	NA	NA	-0.107784	-0.00796621	0.617994	-0.164524	0.087332
O14497-D(229.163)	D(229.163)KPASENSEEK	DKPASENSEEK	sp|O14497|ARI1A_HUMAN	O14497	1	0	1	1	0	1	1	2	1	0	1	1	1	1	1	1	2	0	1	1	0	0	0	0	0	0	0	0	0	0	-0.732337	NA	0.140428	0.252814	NA	-0.240573	-0.0105759	-0.269354	-0.378067	NA	-0.0428081	-0.235901	-1.2235	-0.255997	0.849228
O14497-E(229.163)	E(229.163)EEQDQGVSCNK	EEEQDQGVSCNK	sp|O14497|ARI1A_HUMAN	O14497	3	1	3	4	2	3	2	4	3	3	3	2	2	2	5	1	3	4	5	3	0	4	0	0	0	0	0	0	0	0	-0.111001	-0.465549	0.228512	0.587541	0.575576	-0.282271	0.138488	0.189571	0.126385	0.108108	-0.139334	0.148586	-0.382735	-0.315412	0.450869
O14497-F(248.199)-F(-33.984)	F(248.199)PF(-33.984)GLSPAQSHR	FPFGLSPAQSHR	sp|O14497|ARI1A_HUMAN	O14497	1	1	1	1	1	0	2	1	0	1	1	1	1	0	1	0	0	0	1	1	0	1	0	0	0	0	0	0	0	0	-0.467685	-0.52771	-0.00445482	0.408036	0.918353	NA	0.764174	-0.0173088	NA	-0.162871	-0.00748132	-0.0335033	-0.00124106	NA	-0.288903
O14497-G(229.163)	G(229.163)GQEDMNLSLQSR	GGQEDMNLSLQSR	sp|O14497|ARI1A_HUMAN	O14497	1	1	1	1	1	1	2	1	1	1	1	1	1	2	1	2	1	1	1	2	0	1	0	0	0	0	0	0	0	0	-0.425183	-0.518928	-0.2053	0.125593	0.364044	-0.572985	0.607249	-0.247881	0.0790871	-0.282072	-0.172527	-0.0852361	-0.590543	0.125331	-0.0652403
O14497-L(229.163)	L(229.163)LEDEPHSK	LLEDEPHSK	sp|O14497|ARI1A_HUMAN	O14497	4	5	2	1	3	4	6	1	4	3	3	2	4	2	4	4	3	6	6	3	0	3	0	0	0	0	0	0	0	0	0.494596	0.207099	0.623724	0.538583	0.492872	0.345686	0.653351	0.0467891	0.590949	0.138607	0.50824	0.142695	0.375135	0.18236	0.614259
O14497-M(229.163)	M(229.163)DGTYGPPAK	MDGTYGPPAK	sp|O14497|ARI1A_HUMAN	O14497	1	2	1	2	2	1	0	1	2	1	1	1	0	1	2	2	2	2	1	2	0	1	0	0	0	0	0	0	0	0	-0.341072	-0.173498	-0.220473	0.331516	0.632535	-0.549042	NA	0.0195422	0.217132	0.0808571	0.273724	0.0857489	NA	-0.0781433	0.119188
O14497-N(229.163)	N(229.163)DMTYNYANR	NDMTYNYANR	sp|O14497|ARI1A_HUMAN	O14497	3	3	2	2	3	2	3	3	1	3	3	4	4	4	4	4	3	3	2	2	0	3	0	0	0	0	0	0	0	0	-0.186563	-0.278342	0.129681	0.348567	0.509881	-0.417893	0.127726	0.235153	0.160482	0.0971981	0.187075	-0.138882	-0.369968	-0.0972127	0.320858
O14497-Q(229.163)	Q(229.163)APLTYEK	QAPLTYEK	sp|O14497|ARI1A_HUMAN	O14497	0	0	1	2	1	2	1	1	0	0	2	2	3	2	2	2	1	1	0	2	0	2	0	0	0	0	0	0	0	0	NA	NA	-0.171856	0.359823	0.175025	-0.456531	0.114347	0.00769688	NA	NA	0.537437	0.0566994	0.333205	0.132816	0.797781
O14497-S(229.163)	S(229.163)STLTEDGAK	SSTLTEDGAK	sp|O14497|ARI1A_HUMAN	O14497	1	1	1	2	3	2	1	1	2	1	0	1	0	2	1	2	1	0	1	2	0	1	0	0	0	0	0	0	0	0	-0.0565498	-0.496759	-0.0320761	0.516999	0.766125	-0.470062	0.260552	0.012738	0.169703	-0.232975	NA	-0.0877384	NA	0.29223	0.111712
O14497-T(229.163)	T(229.163)DEMLHTDQR	TDEMLHTDQR	sp|O14497|ARI1A_HUMAN	O14497	4	1	2	2	1	2	1	1	1	1	1	3	2	3	1	2	3	3	2	2	0	3	0	0	0	0	0	0	0	0	0.170864	-0.331301	-0.00122805	0.686001	0.140539	-0.538747	-0.380013	-0.070556	0.189266	0.274755	-0.00491628	0.236328	-0.179493	0.287259	0.0154257
O14497-V(229.163)	V(229.163)QEFDSGLLHWR	VQEFDSGLLHWR	sp|O14497|ARI1A_HUMAN	O14497	1	2	1	1	1	1	1	1	1	1	1	1	1	2	1	2	1	1	0	1	0	1	0	0	0	0	0	0	0	0	0.342328	0.107554	-0.0322951	0.505441	0.496743	-0.28581	-0.070266	0.169093	-0.0577463	0.140626	-0.0652751	-0.0771263	0.304473	-0.0296906	0.176065
O14497-Y(229.163)	Y(229.163)PPQQQQQQQQR	YPPQQQQQQQQR	sp|O14497|ARI1A_HUMAN	O14497	4	3	1	1	1	5	4	1	6	2	4	2	7	3	4	3	3	4	4	1	0	5	0	0	0	0	0	0	0	0	0.422033	0.219166	0.0817562	0.014063	0.432693	0.337401	0.322128	-0.0679094	0.611651	-0.0729209	0.988351	0.354756	1.43284	0.81718	0.560687
O14498-E(229.163)	E(229.163)VPLLQSLWLAHNELR	EVPLLQSLWLAHNELR	sp|O14498|ISLR_HUMAN	O14498	2	1	2	0	0	1	0	1	1	0	1	2	2	1	1	1	1	0	0	0	0	1	0	0	0	0	0	0	0	0	0.244575	0.040712	0.783354	NA	NA	-0.0186336	NA	0.195162	0.0563662	NA	0.347761	0.0471398	0.147966	0.517266	-0.193489
O14498-M(229.163)	M(229.163)DSNELTFLPR	MDSNELTFLPR	sp|O14498|ISLR_HUMAN	O14498	1	1	1	2	2	2	1	1	1	0	1	1	1	1	1	2	1	1	2	2	0	0	0	0	0	0	0	0	0	0	0.126373	-0.0333076	0.244161	0.601291	-0.0110102	-0.747915	-0.844762	0.00493707	-0.756641	NA	0.099296	-0.322166	-0.0874446	0.130044	-0.286364
O14498-S(229.163)	S(229.163)LQLNHNR	SLQLNHNR	sp|O14498|ISLR_HUMAN	O14498	2	1	1	1	1	1	1	1	1	0	0	0	0	1	1	2	1	1	4	0	0	0	0	0	0	0	0	0	0	0	-0.133375	-0.216762	-0.191315	0.489541	0.0864732	-0.792707	-0.679226	0.183593	-0.887845	NA	NA	NA	NA	0.360839	-0.426466
O14498-T(229.163)	T(229.163)VAAGALASLSHLK	TVAAGALASLSHLK	sp|O14498|ISLR_HUMAN	O14498	1	0	1	1	1	1	0	1	1	0	1	1	0	1	0	1	0	1	0	1	0	1	0	0	0	0	0	0	0	0	-0.161194	NA	0.501742	0.566155	-0.00162865	-1.36298	NA	-0.178319	-0.74938	NA	-0.211416	-0.0173304	NA	0.331882	NA
O14498-Y(229.163)	Y(229.163)GFQLADCAYR	YGFQLADCAYR	sp|O14498|ISLR_HUMAN	O14498	1	1	1	1	1	1	1	1	1	1	1	1	0	1	2	1	1	1	1	2	0	2	0	0	0	0	0	0	0	0	-0.334116	-0.476876	0.134494	0.350937	-0.00978593	-1.15501	-0.97272	0.129684	-0.815201	-0.0597885	-0.172501	-0.412755	NA	0.335209	0.48134
O14519-E(229.163)	E(229.163)CLAETER	ECLAETER	sp|O75956|CDKA2_HUMAN;sp|O14519|CDKA1_HUMAN	O14519	1	1	2	1	2	1	2	1	3	0	4	2	3	1	0	2	1	1	1	1	0	3	0	0	0	0	0	0	0	0	-0.393905	-0.691106	-0.313874	0.136426	0.215273	-0.581698	-0.291892	0.0304354	0.193288	NA	-0.106268	-0.440468	-0.215788	-0.0918145	NA
O14523-A(229.163)	A(229.163)LNEQACR	ALNEQACR	sp|O14523|C2C2L_HUMAN	O14523	1	2	3	1	1	1	1	1	1	1	1	1	0	1	1	1	2	2	3	2	0	3	0	0	0	0	0	0	0	0	0.379253	0.0878702	0.362701	0.535315	1.11109	0.0216529	0.737236	0.645708	0.531664	0.465656	0.900257	0.282274	NA	0.731862	0.307407
O14523-L(229.163)-V(63.995)-Q(71.073)	L(229.163)VTTVTTV(63.995)Q(71.073)SRPRLDGK	LVTTVTTVQSRPRLDGK	sp|O14523|C2C2L_HUMAN	O14523	0	1	1	2	1	2	1	1	3	2	1	1	3	1	2	0	0	2	0	2	0	1	0	0	0	0	0	0	0	0	NA	0.368787	0.377438	0.428096	0.353054	-0.0456521	0.70955	0.228141	0.169053	0.478538	0.414875	0.0637473	0.791835	0.422088	0.105316
O14526-L(229.163)	L(229.163)QSEEQVSK	LQSEEQVSK	sp|O14526|FCHO1_HUMAN	O14526	1	1	1	1	2	2	1	1	1	0	1	1	1	1	1	1	1	0	2	1	0	0	0	0	0	0	0	0	0	0	0.0595559	-0.203772	0.10914	0.25822	0.85207	0.496259	1.08989	-0.0776789	-0.372706	NA	0.710901	-0.425298	0.576606	0.332457	-0.487074
O14530-D(229.163)	D(229.163)FFQEVK	DFFQEVK	sp|O14530|TXND9_HUMAN	O14530	1	0	0	1	1	1	1	1	0	0	1	1	1	1	1	1	2	0	1	1	0	2	0	0	0	0	0	0	0	0	-0.262868	NA	NA	0.0631458	0.0320303	-0.0461613	-0.401609	-0.100546	NA	NA	-0.0399081	-0.488428	-0.498978	-0.502378	-0.318442
O14530-E(229.163)	E(229.163)SENVVCHFYR	ESENVVCHFYR	sp|O14530|TXND9_HUMAN	O14530	1	2	1	1	1	1	2	1	3	1	0	1	1	2	1	0	0	1	1	1	0	1	0	0	0	0	0	0	0	0	-0.0631575	0.290728	-0.077475	0.53353	0.0947344	0.236655	-0.217278	0.270993	0.0611392	-0.132937	NA	-0.0655629	-0.409215	-0.0298464	-0.603047
O14530-H(229.163)	H(229.163)LALLSK	HLALLSK	sp|O14530|TXND9_HUMAN	O14530	1	1	0	1	0	1	1	2	0	2	1	1	1	2	1	1	1	1	1	1	0	1	0	0	0	0	0	0	0	0	-0.13564	-0.393143	NA	0.097405	NA	-0.603856	-0.245854	-0.221285	NA	0.0149962	0.00724401	-0.487539	-0.18713	-0.177111	-0.402208
O14530-L(229.163)	L(229.163)DQMDEDELER	LDQMDEDELER	sp|O14530|TXND9_HUMAN	O14530	1	1	1	1	0	1	0	0	1	1	2	1	1	0	1	1	1	1	1	1	0	1	0	0	0	0	0	0	0	0	0.254036	-0.298233	0.0558083	0.359591	NA	-0.014231	NA	NA	0.0602666	-0.263903	0.451453	-0.360375	-0.103759	NA	-0.303179
O14530-M(42.011)	M(42.011)EADASVDMFSK	MEADASVDMFSK	sp|O14530|TXND9_HUMAN	O14530	1	1	1	1	1	1	1	1	1	0	1	1	1	1	2	1	1	1	1	1	0	0	0	0	0	0	0	0	0	0	0.0675525	-0.257697	0.265688	0.246859	0.301222	-0.115138	-0.0946862	-0.0563306	-0.0661819	NA	0.143215	-0.426834	-0.268785	-0.254246	0.111054
O14530-V(229.163)	V(229.163)LEHQLLQTTK	VLEHQLLQTTK	sp|O14530|TXND9_HUMAN	O14530	2	4	3	1	2	1	4	2	3	2	2	1	4	2	2	2	3	2	2	2	0	3	0	0	0	0	0	0	0	0	0.112038	0.0314018	0.606788	0.279671	0.393357	-0.517206	-0.00322848	-0.0811852	0.0566868	0.202244	0.174136	-0.286477	0.865155	-0.206796	-0.171769
O14531-G(229.163)-V(14.975)	G(229.163)V(14.975)VVFGEPLTA	GVVVFGEPLTA	sp|O14531|DPYL4_HUMAN	O14531	1	1	1	0	1	1	1	0	1	1	1	1	1	0	0	1	1	1	1	1	1	0	0	0	0	0	0	0	0	0	0.532437	0.342929	-0.079894	NA	0.523033	0.431124	0.236723	NA	-0.301158	0.13941	1.13887	0.0496494	0.574012	NA	NA
O14545-A(229.163)	A(229.163)VCEADQSHGGPR	AVCEADQSHGGPR	sp|O14545|TRAD1_HUMAN	O14545	1	1	1	1	1	1	1	1	1	1	1	1	0	1	2	1	2	2	1	1	0	0	0	0	0	0	0	0	0	0	-0.411207	-0.405877	0.0313468	-0.0601216	0.44989	-0.314723	0.0657549	0.142146	-0.141777	0.0376715	0.237861	-0.196964	NA	0.160083	0.279712
O14545-E(229.163)	E(229.163)HEDYCGAR	EHEDYCGAR	sp|O14545|TRAD1_HUMAN	O14545	2	1	1	1	3	2	2	1	1	1	0	0	2	1	2	1	1	1	1	2	0	1	0	0	0	0	0	0	0	0	-0.57177	-0.471255	0.310106	0.39245	0.404603	0.16281	0.160727	0.324172	-0.0640605	-0.0394727	NA	NA	-0.451373	-0.202496	-0.109042
O14545-N(229.163)	N(229.163)LGMCPTCK	NLGMCPTCK	sp|O14545|TRAD1_HUMAN	O14545	1	1	1	1	1	1	1	1	1	1	2	1	2	2	2	2	2	2	3	2	0	1	0	0	0	0	0	0	0	0	-0.366745	-0.616556	-0.432032	-0.146317	0.360554	-0.515361	0.0476384	0.227508	0.0414137	-0.0232838	1.21774	-0.416194	1.21406	0.186337	0.118064
O14545-Q(229.163)	Q(229.163)QGAGDAEE	QQGAGDAEE	sp|O14545|TRAD1_HUMAN	O14545	2	2	1	2	2	2	1	2	4	2	1	2	0	2	2	1	1	1	2	1	1	1	0	0	0	0	0	0	0	0	-0.40817	-0.386729	1.08638	0.26797	0.148753	-0.661883	-2.79645	0.430276	0.431656	0.596191	-0.291645	-0.576896	NA	0.261598	0.610603
O14545-T(229.163)	T(229.163)ELCGNCGR	TELCGNCGR	sp|O14545|TRAD1_HUMAN	O14545	3	4	4	3	2	3	4	3	2	3	1	1	2	2	3	4	3	3	3	3	0	2	0	0	0	0	0	0	0	0	-0.236869	-0.20774	-0.0348729	0.14614	0.410111	0.0248233	0.176064	0.135685	0.119611	0.0461744	0.216206	-0.592688	0.389435	0.0048105	0.125184
O14548-A(229.163)	A(229.163)DGVPVYLK	ADGVPVYLK	sp|O14548|COX7R_HUMAN	O14548	1	2	2	2	1	0	1	2	2	1	3	1	3	2	2	1	2	2	1	1	0	2	0	0	0	0	0	0	0	0	-0.279182	1.41848	0.308638	0.548275	0.275769	NA	-0.308829	0.458752	0.290053	0.0679383	0.275282	-0.531375	-0.173601	0.656417	-0.34983
O14548-L(229.163)	L(229.163)TSDSTVYDYAGK	LTSDSTVYDYAGK	sp|O14548|COX7R_HUMAN	O14548	2	2	2	2	2	2	2	2	2	2	2	0	2	2	2	2	0	1	2	1	0	2	0	0	0	0	0	0	0	0	-0.184955	0.121646	-0.0206684	0.415581	0.261149	-0.463896	-0.564843	0.368057	0.533361	0.354202	0.460002	NA	-0.211492	0.130202	-0.549292
O14548-N(229.163)	N(229.163)KVPELQK	NKVPELQK	sp|O14548|COX7R_HUMAN	O14548	0	1	1	0	1	0	1	1	2	1	1	1	0	1	0	0	2	2	2	0	0	2	0	0	0	0	0	0	0	0	NA	-0.321795	-0.0355599	NA	0.29519	NA	-0.305381	0.187121	0.37103	0.266772	0.0813958	-0.56558	NA	0.164489	NA
O14556-	NLVSNASCTTNCLAPLAK	NLVSNASCTTNCLAPLAK	sp|O14556|G3PT_HUMAN	O14556	0	2	2	1	1	1	3	2	1	0	3	4	1	1	1	0	1	1	1	1	0	0	0	0	0	0	0	0	0	0	NA	0.198273	-0.173874	-0.140459	-0.43473	-0.744545	0.273229	0.202675	-0.386314	NA	0.13269	0.670708	-0.445394	-0.101033	-0.783493
O14556-G(127.063)-H(-36.011)	G(127.063)AH(-36.011)QNLLPASTGAAK	GAHQNLLPASTGAAK	sp|O14556|G3PT_HUMAN	O14556	0	2	4	5	2	3	2	5	0	4	0	1	5	1	1	0	4	2	3	0	0	2	0	0	0	0	0	0	0	0	NA	-0.0961599	0.365643	0.348731	-0.0139286	0.0136676	-0.0540663	0.0707301	NA	0.105544	NA	-1.01232	0.147565	-0.11277	-0.634827
O14556-G(229.163)-H(-23.975)	G(229.163)AH(-23.975)QNLLPASTGAAK	GAHQNLLPASTGAAK	sp|O14556|G3PT_HUMAN	O14556	1	1	0	1	0	2	1	1	0	2	1	0	1	1	1	0	3	2	0	5	0	0	0	0	0	0	0	0	0	0	-0.142799	0.80587	NA	1.22082	NA	-0.554753	-0.163645	1.06089	NA	-0.226516	1.3201	NA	-0.26639	-0.10743	-0.647527
O14556-G(80.037)-H(72.021)	G(80.037)AH(72.021)QNLLPASTGAAK	GAHQNLLPASTGAAK	sp|O14556|G3PT_HUMAN	O14556	1	1	0	1	0	1	1	0	1	1	1	0	0	1	1	0	1	1	0	2	0	2	0	0	0	0	0	0	0	0	-0.0419118	0.17502	NA	0.917819	NA	0.156346	0.223055	NA	-0.0181322	0.166904	0.750011	NA	NA	0.767933	-0.394068
O14558-	HEERPDEHGFVAR	HEERPDEHGFVAR	sp|O14558|HSPB6_HUMAN	O14558	1	0	1	0	2	0	0	1	0	1	1	2	0	1	1	1	2	3	1	2	0	1	0	0	0	0	0	0	0	0	0.136402	NA	-0.120567	NA	0.610138	NA	NA	0.792213	NA	0.835546	-0.103636	-0.128271	NA	-0.552912	-0.25343
O14558-F(229.163)	F(229.163)GEGLLEAELAALCPTTLAPY	FGEGLLEAELAALCPTTLAPY	sp|O14558|HSPB6_HUMAN	O14558	4	2	4	4	2	1	3	3	1	6	2	3	3	3	4	2	3	3	2	3	0	2	0	0	0	0	0	0	0	0	2.1922	1.71516	2.95534	2.60614	3.01711	2.11723	1.99053	1.30516	0.7688	2.34623	1.16087	2.20831	2.91565	1.43704	1.44473
O14558-H(12.000)-E(13.979)	H(12.000)E(13.979)ERPDEHGFVAR	HEERPDEHGFVAR	sp|O14558|HSPB6_HUMAN	O14558	2	0	0	2	1	2	2	2	2	2	2	0	3	3	1	1	0	0	0	0	0	1	0	0	0	0	0	0	0	0	0.16277	NA	NA	0.572761	0.117358	-0.259918	1.14262	-0.0414151	0.646354	0.445395	0.851834	NA	1.1044	0.525557	0.0249063
O14558-H(229.163)	H(229.163)EERPDEHGFVAR	HEERPDEHGFVAR	sp|O14558|HSPB6_HUMAN	O14558	5	5	3	4	3	3	3	3	5	3	5	5	6	4	2	1	3	2	2	2	0	3	0	0	0	0	0	0	0	0	1.44516	1.08396	1.81845	1.78579	2.69807	2.00956	1.27152	1.39392	1.05839	1.36333	2.92402	2.38033	3.62361	2.41835	1.63206
O14558-H(27.995)	H(27.995)EERPDEHGFVAR	HEERPDEHGFVAR	sp|O14558|HSPB6_HUMAN	O14558	1	0	2	1	2	1	3	2	1	0	2	1	1	0	2	2	1	2	2	1	0	0	0	0	0	0	0	0	0	0	-0.273259	NA	0.305937	0.92166	0.397246	0.0477656	0.625673	0.75921	-0.127813	NA	0.593274	-0.516042	-0.0647985	NA	-0.347936
O14558-M(42.011)	M(42.011)ELPVPVQPSWLR	MELPVPVQPSWLR	sp|O14558|HSPB6_HUMAN	O14558	2	0	0	1	1	1	1	2	1	1	1	1	1	1	1	0	0	0	0	1	0	2	0	0	0	0	0	0	0	0	-0.241297	NA	NA	0.0383664	0.409466	0.732853	-1.01139	0.470629	0.460654	0.318774	0.66544	-0.540331	0.98399	0.197663	0.250599
O14558-T(229.163)	T(229.163)LAPYYLR	TLAPYYLR	sp|O14558|HSPB6_HUMAN	O14558	1	1	1	1	1	1	1	0	0	1	1	1	1	0	1	0	0	0	1	1	0	0	0	0	0	0	0	0	0	0	1.28927	0.67751	1.27856	1.3251	1.92848	1.2119	1.30815	NA	NA	0.306665	1.36444	1.0367	1.64732	NA	0.00275302
O14558-V(229.163)	V(229.163)VGEHVEVHAR	VVGEHVEVHAR	sp|O14558|HSPB6_HUMAN	O14558	2	3	3	2	2	2	3	2	2	3	3	4	3	3	3	1	2	4	4	2	0	3	0	0	0	0	0	0	0	0	1.74902	0.234123	1.59059	2.23187	3.13196	2.41572	1.61748	1.33245	0.813361	1.86417	2.50383	2.75317	3.26829	2.15279	1.14934
O14561-E(229.163)	E(229.163)DEFGFELPDLDAEK	EDEFGFELPDLDAEK	sp|O14561|ACPM_HUMAN	O14561	4	2	1	2	2	1	1	2	3	3	2	3	3	4	2	1	1	3	2	2	0	2	0	0	0	0	0	0	0	0	-0.312101	-0.305885	0.921959	0.653622	0.113026	-0.717062	0.714679	0.222215	-0.0197303	0.135732	0.57873	0.189934	0.266988	1.50985	1.86332
O14561-L(229.163)	L(229.163)MCPQELV	LMCPQELV	sp|O14561|ACPM_HUMAN	O14561	11	6	5	2	7	3	5	5	8	9	10	5	6	4	5	9	4	3	6	6	0	4	0	0	0	0	0	0	0	0	0.317582	0.525353	0.0669388	-0.00899672	0.153412	0.10828	0.484474	0.37111	0.393362	0.37934	1.05435	0.0141794	0.410463	0.312518	0.318985
O14561-L(229.163)-M(15.995)	L(229.163)M(15.995)CPQELVDYLADK	LMCPQELVDYLADK	sp|O14561|ACPM_HUMAN	O14561	4	4	1	2	3	4	3	1	5	4	10	5	4	3	7	6	5	5	6	5	0	4	0	0	0	0	0	0	0	0	0.443078	0.36299	-0.0972689	0.241029	0.195068	0.563754	0.266879	0.00458486	0.294565	0.367842	0.918135	0.124162	0.369482	0.421518	0.561241
O14561-L(229.163)-P(16.990)	L(229.163)MCP(16.990)QELVDYLADKK	LMCPQELVDYLADKK	sp|O14561|ACPM_HUMAN	O14561	2	2	0	2	2	2	0	2	2	1	1	0	2	1	0	0	1	1	2	1	0	0	0	0	0	0	0	0	0	0	-0.119528	-0.00690217	NA	0.154726	0.244588	-0.398907	NA	0.12427	0.275438	0.34106	0.39024	NA	-0.233643	0.174499	NA
O14561-M(229.163)	M(229.163)AMEDEFGFELPDLDAEK	MAMEDEFGFELPDLDAEK	sp|O14561|ACPM_HUMAN	O14561	1	0	1	1	2	0	2	1	2	2	2	1	2	1	2	1	1	0	2	3	0	1	0	0	0	0	0	0	0	0	0.377584	NA	0.159519	0.213437	-0.269994	NA	-0.0104445	-0.0482518	0.0302452	0.170651	1.02529	-0.868387	0.277561	0.156251	-1.72338
O14561-S(229.163)	S(229.163)DMPPLTLEGLQDR	SDMPPLTLEGLQDR	sp|O14561|ACPM_HUMAN	O14561	0	1	2	2	0	2	3	2	1	2	4	0	4	3	2	3	0	5	2	3	0	2	0	0	0	0	0	0	0	0	NA	-0.0916035	0.387028	0.407374	NA	-0.293163	0.160735	0.177253	0.135614	0.320167	1.03942	NA	0.356974	0.397487	-0.194901
O14562-G(229.163)	G(229.163)KPEDVMPSVK	GKPEDVMPSVK	sp|O14562|UBFD1_HUMAN	O14562	1	1	1	1	0	0	0	1	1	1	1	0	1	2	1	1	0	1	1	0	0	1	0	0	0	0	0	0	0	0	-0.502736	-0.251703	-0.0499172	0.272482	NA	NA	NA	0.155968	-0.142967	-0.190588	0.116413	NA	-0.774999	0.063565	0.107518
O14562-L(229.163)	L(229.163)EQDQLWLGTK	LEQDQLWLGTK	sp|O14562|UBFD1_HUMAN	O14562	3	2	4	3	1	3	3	5	3	2	4	2	4	4	4	2	1	4	5	1	0	3	0	0	0	0	0	0	0	0	-0.246405	0.735306	0.637203	0.852167	0.611367	0.164037	0.158185	0.0987725	-0.0589529	-0.138303	0.447201	-0.291945	0.683596	0.388947	0.811662
O14578-W(229.163)	W(229.163)VTALESVVAGGR	WVTALESVVAGGR	sp|O14578|CTRO_HUMAN	O14578	2	0	1	1	0	0	0	0	1	1	1	0	1	1	1	1	2	1	1	2	0	1	0	0	0	0	0	0	0	0	0.359775	NA	0.0847972	0.338054	NA	NA	NA	NA	0.0472778	0.208503	0.433837	NA	0.112972	0.129979	0.223896
O14579-A(229.163)	A(229.163)LHQGDSLECTAMTV	ALHQGDSLECTAMTV	sp|O14579|COPE_HUMAN	O14579	2	2	7	7	3	7	6	3	5	6	4	5	6	7	4	7	4	8	9	5	0	4	0	0	0	0	0	0	0	0	0.193254	0.217329	0.586382	1.3264	0.935643	0.141994	1.39956	0.0590613	0.291246	0.592143	0.989895	-0.0263737	1.13066	0.580972	0.285777
O14579-D(229.163)	D(229.163)SLVAELDR	DSLVAELDR	sp|O14579|COPE_HUMAN	O14579	5	4	2	3	3	2	6	4	4	5	3	3	3	5	6	2	3	3	2	4	0	3	0	0	0	0	0	0	0	0	0.23069	0.396048	-0.0348023	0.370545	0.471334	-0.337872	0.053375	0.286299	-0.247592	0.288335	0.581255	-0.216582	0.230777	0.321501	0.298072
O14579-E(229.163)	E(229.163)NDFDR	ENDFDR	sp|O14579|COPE_HUMAN	O14579	2	2	1	2	2	2	2	2	2	1	2	2	2	2	1	1	1	1	1	1	0	1	0	0	0	0	0	0	0	0	-0.211169	-0.399779	-0.117788	0.139271	0.785774	-0.264664	0.0842607	-0.19812	-0.199829	-0.123536	0.210982	-0.515854	0.325237	0.459565	-0.180017
O14579-F(229.163)	F(229.163)GVVLDELKPSSAPELQAV	FGVVLDELKPSSAPELQAV	sp|O14579|COPE_HUMAN	O14579	1	2	1	1	2	3	1	2	1	2	1	0	1	2	3	1	1	1	2	1	0	0	0	0	0	0	0	0	0	0	0.581282	0.17912	0.26871	0.5444	0.290416	-0.0793277	0.217566	-0.148664	-0.173802	-0.645417	0.54342	NA	0.927279	-0.0434169	-0.66779
O14579-G(229.163)	G(229.163)SYQQCLNEAQR	GSYQQCLNEAQR	sp|O14579|COPE_HUMAN	O14579	1	1	0	0	0	1	1	1	1	1	0	1	1	1	1	1	1	1	2	2	0	0	0	0	0	0	0	0	0	0	0.520209	-0.290265	NA	NA	NA	-0.164704	0.00530457	-0.45632	-0.183687	-1.73958	NA	-1.46478	0.364211	-0.786866	-2.69675
O14579-L(229.163)	L(229.163)QDAYYLFQEMADK	LQDAYYLFQEMADK	sp|O14579|COPE_HUMAN	O14579	3	2	2	2	1	1	0	1	3	3	2	2	2	2	2	3	3	4	2	5	0	6	0	0	0	0	0	0	0	0	0.560821	-0.185286	0.142651	0.151666	0.356326	-0.507828	NA	0.0843645	-0.0798708	0.310522	0.577886	0.00211272	0.251358	0.226084	-0.0554095
O14579-L(229.163)-M(15.995)	L(229.163)QDAYYLFQEM(15.995)ADK	LQDAYYLFQEMADK	sp|O14579|COPE_HUMAN	O14579	4	2	2	1	1	0	2	1	2	1	2	3	1	1	1	1	1	0	1	0	0	0	0	0	0	0	0	0	0	0	0.0205117	-0.125116	0.506461	0.683815	0.618507	NA	0.496347	0.00897191	0.142989	0.0866548	0.500899	0.0832912	0.562847	0.304846	0.218775
O14579-M(229.163)	M(229.163)FADYLA	MFADYLA	sp|O14579|COPE_HUMAN	O14579	1	1	1	1	0	1	2	1	1	0	1	0	1	1	1	1	1	1	1	0	0	1	0	0	0	0	0	0	0	0	-0.0877907	-0.286396	0.259106	0.549262	NA	-0.194343	1.09723	0.0905349	-0.340296	NA	0.571343	NA	0.372626	0.180664	-0.246567
O14579-M(229.163)-H(142.111)-S(87.051)	M(229.163)FADYLAH(142.111)ES(87.051)R	MFADYLAHESR	sp|O14579|COPE_HUMAN	O14579	0	3	1	1	2	0	2	0	2	2	1	2	3	0	2	0	3	1	0	1	1	1	0	0	0	0	0	0	0	0	NA	-0.311005	0.0399307	0.317393	0.346284	NA	0.393326	NA	-0.20652	0.177154	0.293656	-0.45633	0.135697	NA	-0.15084
O14579-M(235.177)-F(12.000)-S(-18.011)	M(235.177)F(12.000)ADYLAHES(-18.011)R	MFADYLAHESR	sp|O14579|COPE_HUMAN	O14579	1	1	1	1	1	2	1	0	1	1	1	1	0	1	0	1	1	1	1	2	0	1	0	0	0	0	0	0	0	0	-0.342259	-0.698862	-0.21005	-0.0705118	-0.0833902	-0.200089	0.0883721	NA	-0.115702	0.0425694	-0.0151829	-0.686531	NA	-0.000203594	NA
O14579-N(229.163)	N(229.163)AFYLGSYQQCLNEAQR	NAFYLGSYQQCLNEAQR	sp|O14579|COPE_HUMAN	O14579	0	4	3	1	1	3	2	2	3	2	2	2	3	2	1	3	2	3	2	2	0	1	0	0	0	0	0	0	0	0	NA	-0.057998	0.32062	0.10347	0.752108	0.0852693	-0.0358756	-0.00611648	-0.137586	-0.0559511	0.59783	-0.32291	0.12237	0.230378	-0.0962344
O14579-S(229.163)	S(229.163)VDVTNTTF	SVDVTNTTF	sp|O14579|COPE_HUMAN	O14579	0	1	1	0	1	1	0	1	0	1	1	1	1	0	1	1	0	1	1	0	0	1	0	0	0	0	0	0	0	0	NA	0.843496	0.258974	NA	0.202801	0.202028	NA	0.0554631	NA	-0.522973	0.828884	0.336316	0.415187	NA	-0.0309325
O14602-L(229.163)	L(229.163)EALCFDGVK	LEALCFDGVK	sp|O14602|IF1AY_HUMAN	O14602	1	2	2	2	2	2	1	3	1	2	1	2	1	2	1	2	3	2	2	2	0	3	0	0	0	0	0	0	0	0	0.568617	0.157431	1.02302	0.552225	0.821755	-0.345165	-0.693471	-0.703001	0.0329288	-0.0378784	0.0424233	-0.0257514	0.421599	0.681214	-0.265828
O14602-R(229.163)	R(229.163)ELVFK	RELVFK	sp|O14602|IF1AY_HUMAN	O14602	3	4	1	1	2	0	4	2	1	3	2	2	1	0	0	1	2	2	4	3	0	0	0	0	0	0	0	0	0	0	0.143473	0.149093	-0.27019	0.239774	0.0550498	NA	1.72174	-0.0737985	-0.0927578	0.344312	0.225764	-0.270445	-0.574059	NA	NA
O14617-A(229.163)	A(229.163)GELNPVAPK	AGELNPVAPK	sp|O14617|AP3D1_HUMAN	O14617	8	6	8	10	9	6	9	8	14	8	11	10	10	5	8	11	10	7	8	8	0	5	0	0	0	0	0	0	0	0	0.505662	0.190324	1.32187	1.07283	1.15445	0.371365	0.828981	0.424904	0.304783	0.499345	1.38747	0.0561789	0.409209	0.979202	0.605944
O14617-D(229.163)	D(229.163)LANDLMTLMSHTK	DLANDLMTLMSHTK	sp|O14617|AP3D1_HUMAN	O14617	3	4	5	4	3	4	6	3	3	4	2	4	1	3	2	3	4	2	4	3	0	0	0	0	0	0	0	0	0	0	-0.1029	-0.380134	0.157904	0.16328	0.208482	-0.0583601	0.0302793	0.378917	-0.0135342	0.548518	0.131704	-0.141009	-0.28049	0.49461	-0.248885
O14617-E(229.163)	E(229.163)NSYVK	ENSYVK	sp|O14617|AP3D1_HUMAN;sp|P28289|TMOD1_HUMAN	O14617	2	2	6	3	3	3	2	1	3	2	3	3	3	3	5	4	3	4	4	0	0	4	0	0	0	0	0	0	0	0	1.2552	1.35844	1.86245	0.361117	1.47667	1.50328	1.4066	0.0374943	0.773558	1.23993	1.77882	1.21967	1.92199	1.24199	1.50459
O14617-G(229.163)	G(229.163)MELSVLDSLNAR	GMELSVLDSLNAR	sp|O14617|AP3D1_HUMAN	O14617	1	1	2	2	1	2	2	4	2	2	2	2	1	1	2	1	1	3	2	2	0	1	0	0	0	0	0	0	0	0	0.697098	-0.505378	0.179616	0.252053	0.147198	0.0739954	0.156429	0.995713	-0.0140317	0.118384	0.339322	0.0251882	0.064532	0.341877	0.134151
O14617-H(12.000)-R(13.979)	H(12.000)R(13.979)PSEADEEELAR	HRPSEADEEELAR	sp|O14617|AP3D1_HUMAN	O14617	2	1	1	3	1	1	1	1	1	0	1	1	1	2	0	1	0	0	0	0	0	0	0	0	0	0	0	0	0	0	-1.31164	-2.41449	0.400733	-1.09358	-1.30022	-0.111696	-2.59252	-2.02565	-2.47455	NA	-2.70736	0.202168	-1.14475	0.0656987	NA
[truncated: 61,352 more rows]
[truncated: 20 more columns]

## Sheet: Annotation of S5
The LSCC data sets can be downloaded from the Proteomic Data Commons with the data identifier PDC000234. Reference: www.cell.com/cell/fulltext/S0092-8674(21)00857-6
[truncated: 4,606 more rows]

[truncated: 4 more sheets: S6 Upregulated proteins, S7 GO analysis, S8 LSCC interactome, S9 GO terms of proteins in S5]
